# Supplementary material for: Synthesis, crystal structure at 219 K and Hirshfeld surface analyses of 1,4,6-tri­methyl­quinoxaline-2,3(1H,4H)-dione monohydrate
Source: Acta Crystallogr E Crystallogr Commun. 2020 Jul 17;76(Pt 8):1296–301. doi: 10.1107/S2056989020009573 (PMC7405578; doi:10.1107/S2056989020009573)
Supplement: Supplementary file 1 [file e-76-01296-sup1.cif]

##############################################################################
#                                                                            #
# This CIF contains the data in a paper accepted for publication in          #
# Acta Crystallographica Section E. It conforms to the requirements of       #
# Notes for Authors for Acta Crystallographica Section E, and has been       #
# peer reviewed under the auspices of the IUCr Commission on Journals.       #
#                                                                            #
# Full details of the Crystallographic Information File format               #
# are given in the paper "The Crystallographic Information File (CIF):       #
# a New Standard Archive File for Crystallography" by S. R. Hall, F. H.      #
# Allen and I. D. Brown [Acta Cryst. (1991), A47, 655-685].                  #
#                                                                            #
# The current version of the core CIF dictionary is obtainable from          #
# ftp://ftp.iucr.org/pub/cif_core.dic.                                       #
#                                                                            #
# Software is freely available for graphical display of the structure(s)     #
# in this CIF. For information consult the CIF software page                 #
# http://www.iucr.org/resources/cif/software.                                #
#                                                                            #
# This file may be used for bona fide research purposes within the           #
# scientific community so long as proper attribution is given to the journal # 
# article from which it was obtained.                                        #
#                                                                            #
##############################################################################
data_I
_audit_creation_method     'SHELXL-2018/3'
_journal_date_recd_electronic     2020-06-17
_journal_date_accepted     2020-07-13
_journal_name_full     'Acta Crystallographica, Section E'
_journal_year     2020
_journal_volume     76
_journal_issue      8
_journal_page_first     1296
_journal_page_last     1301
_journal_paper_category     GO
_journal_paper_doi     10.1107/S2056989020009573
_journal_coeditor_code     YK2133
_publ_contact_author
;
Faculity of Pharmacy, University of Science and Technology, Ibb Branch,
Ibb, Yemen
;
_publ_contact_author_name     'Ashraf Mashrai'
_publ_contact_author_address
;
Faculity of Pharmacy, University of Science and Technology, Ibb Branch, Ibb,
Yemen
;
_publ_contact_author_email     'ashraf.yemen7@gmail.com'
_publ_contact_author_fax     ?
_publ_contact_author_phone     ?
_publ_section_title
;
Synthesis, crystal structure at 219 K and Hirshfeld surface analyses of
1,4,6-trimethylquinoxaline-2,3(1<i>H</i>,4<i>H</i>)-dione monohydrate
;
loop_
    _publ_author_name
    _publ_author_footnote
    _publ_author_address
    'Zouitini, Ayman' .
;
Laboratoire de Chimie Organique Appliqu\'ee
Universit\'e Sidi Mohamed Ben Abdallah
Facult\'e des Sciences et Techniques
BP 2202, Fez
Morocco
;
    'Faizi, Md. Serajul Haque' .
;
Department of Chemistry, Langat Singh College, B.R.A. Bihar University,
Muzaffarpur, Bihar-842001
India
;
    'Ouzidan, Younes' .
;
Laboratoire de Chimie Physique et Chimie Bio-organique,
Facult\'e des Sciences et Techniques Mohammedia, Universit\'e Hassan II,
Casablanca, BP 146, 28800
Mohammedia,
Morocco
;
    'Ouazzani Chahdi, Fouad' .
;
Laboratoire de Chimie Organique Appliqu\'ee
Universit\'e Sidi Mohamed Ben Abdallah
Facult\'e des Sciences et Techniques
BP 2202, Fez
Morocco
;
    'Marrot, J\'er\^ome' .
;
Institut Lavoisier de Versailles
UVSQ, CNRS
Universit\'e Paris-Saclay
78035 Versailles
France
;
    'Prim, Damien' .
;
Institut Lavoisier de Versailles
UVSQ, CNRS
Universit\'e Paris-Saclay
78035 Versailles
France
;
    'Dege, Necmi' .
;
Department of Physics, Faculty of Arts and Sciences,
Ondokuz May\?is University,
Samsun, 55200
Turkey
;
    'Mashrai, Ashraf' .
;
Department of Pharmacy, University of Science and Technology, Ibb Branch, Ibb,
Yemen
;
_publ_section_synopsis
;
The asymmetric unit of the title compound, C~11~H~12~N~2~O~2~\\cdotH~2~O,
contains a disordered molecule of
1,4,6-trimethyl-1,4-dihydro-quinoxaline-2,3-dione and a solvent water
molecule. In the crystal, molecules are linked by O---H...O and C---H...O
hydrogen bonds into layers lying parallel to (10\=1). The Hirshfeld surface
analysis is carried out.
;
_chemical_name_systematic
;
1,4,6-Trimethylquinoxaline-2,3(1<i>H</i>,4<i>H</i>)-dione monohydrate
;
_chemical_name_common     ?
_chemical_formula_moiety     'C11 H12 N2 O2, H2 O'
_chemical_formula_sum     'C11 H14 N2 O3'
_chemical_formula_iupac     'C11 H12 N2 O2, H2 O'
_chemical_formula_weight     222.24
_chemical_melting_point     ?
_space_group_crystal_system     monoclinic
_space_group_name_H-M_alt     'P 21/n'
_space_group_name_Hall     '-P 2yn'
loop_
    _space_group_symop_operation_xyz
    'x, y, z'
    '-x+1/2, y+1/2, -z+1/2'
    '-x, -y, -z'
    'x-1/2, -y-1/2, z-1/2'
_cell_length_a     7.0695(4)
_cell_length_b     10.8321(5)
_cell_length_c     14.4349(6)
_cell_angle_alpha     90
_cell_angle_beta     101.556(3)
_cell_angle_gamma     90
_cell_volume     1082.98(9)
_cell_formula_units_Z     4
_cell_measurement_reflns_used     7373
_cell_measurement_theta_min     2.36
_cell_measurement_theta_max     24.71
_cell_measurement_temperature     219(2)
_exptl_crystal_description     parallelepiped
_exptl_crystal_colour     yellow
_exptl_crystal_size_max     0.300
_exptl_crystal_size_mid     0.180
_exptl_crystal_size_min     0.040
_exptl_crystal_density_diffrn     1.363
_exptl_crystal_density_meas     ?
_exptl_crystal_density_method     ?
_exptl_crystal_F_000     472
_exptl_absorpt_coefficient_mu     0.100
_exptl_absorpt_correction_type     multi-scan
_exptl_absorpt_process_details
;
(SADABS; Krause <i>et al.</i>,  2015)
;
_exptl_absorpt_correction_T_min     ?
_exptl_absorpt_correction_T_max     ?
_diffrn_ambient_temperature     219(2)
_diffrn_source     'fine-focus sealed tube'
_diffrn_radiation_type     MoK\a
_diffrn_radiation_wavelength     0.71073
_diffrn_measurement_device_type     'Bruker APEXII CCD'
_diffrn_measurement_method     '\f and \w scans'
_diffrn_detector_area_resol_mean     ?
_diffrn_reflns_number     32798
_diffrn_reflns_av_R_equivalents     0.0620
_diffrn_reflns_av_unetI/netI     0.0208
_diffrn_reflns_theta_min     2.368
_diffrn_reflns_theta_max     25.154
_diffrn_reflns_theta_full     25.154
_diffrn_measured_fraction_theta_max     0.991
_diffrn_measured_fraction_theta_full     0.991
_diffrn_reflns_limit_h_min     -8
_diffrn_reflns_limit_h_max     8
_diffrn_reflns_limit_k_min     -12
_diffrn_reflns_limit_k_max     12
_diffrn_reflns_limit_l_min     -17
_diffrn_reflns_limit_l_max     17
_refine_special_details     ?
_reflns_number_total     1935
_reflns_number_gt     1563
_reflns_threshold_expression     'I > 2\s(I)'
_refine_ls_structure_factor_coef     Fsqd
_refine_ls_matrix_type     full
_refine_ls_R_factor_all     0.0802
_refine_ls_R_factor_gt     0.0670
_refine_ls_wR_factor_gt     0.1419
_refine_ls_wR_factor_ref     0.1473
_refine_ls_goodness_of_fit_ref     1.243
_refine_ls_restrained_S_all     1.233
_refine_ls_number_reflns     1935
_refine_ls_number_parameters     201
_refine_ls_number_restraints     30
_refine_ls_hydrogen_treatment     constr
_refine_ls_weighting_scheme     calc
_refine_ls_weighting_details
              'w=1/[\s^2^(Fo^2^)+(0.0097P)^2^+1.8308P] where P=(Fo^2^+2Fc^2^)/3'
_atom_sites_solution_hydrogens     mixed
_atom_sites_solution_primary     direct
_atom_sites_solution_secondary     difmap
_refine_ls_shift/su_max     0.000
_refine_ls_shift/su_mean     0.000
_refine_diff_density_max     0.207
_refine_diff_density_min     -0.184
_refine_ls_extinction_method
;
SHELXL2018 (Sheldrick, 2015b)
;
_refine_ls_extinction_coef     0.0031(9)
_refine_ls_extinction_expression
                                  'Fc^*^=kFc[1+0.001xFc^2^\l^3^/sin(2\q)]^-1/4^'
loop_
    _atom_type_symbol
    _atom_type_description
    _atom_type_scat_dispersion_real
    _atom_type_scat_dispersion_imag
    _atom_type_scat_source
    'C' 'C' 0.0033 0.0016
                         'International Tables Vol C Tables 4.2.6.8 and 6.1.1.4'
    'H' 'H' 0.0000 0.0000
                         'International Tables Vol C Tables 4.2.6.8 and 6.1.1.4'
    'N' 'N' 0.0061 0.0033
                         'International Tables Vol C Tables 4.2.6.8 and 6.1.1.4'
    'O' 'O' 0.0106 0.0060
                         'International Tables Vol C Tables 4.2.6.8 and 6.1.1.4'
_computing_data_collection
;
APEX3 (Bruker, 2016)
;
_computing_cell_refinement
;
SAINT (Bruker, 2016)
;
_computing_data_reduction
;
SAINT (Bruker, 2016)
;
_computing_structure_solution
;
SHELXT (Sheldrick, 2015a)
;
_computing_structure_refinement
;
SHELXL2018 (Sheldrick, 2015b)
;
_computing_molecular_graphics
;
<i>OLEX2</i> (Dolomanov <i>et al.</i>,  2009)
and Mercury (Macrae <i>et al.</i>,  2020)
;
_computing_publication_material
;
WinGX (Farrugia, 2012), PLATON (Spek, 2020)
and publCIF (Westrip, 2010)
;
loop_
    _atom_site_type_symbol
    _atom_site_label
    _atom_site_fract_x
    _atom_site_fract_y
    _atom_site_fract_z
    _atom_site_U_iso_or_equiv
    _atom_site_adp_type
    _atom_site_calc_flag
    _atom_site_occupancy
    _atom_site_disorder_assembly
    _atom_site_disorder_group
    O O1 0.3712(4) 1.3409(2) 0.00205(17) 0.0479(7) Uani d 1 . .
    O O2 0.3853(4) 1.2710(3) 0.18106(17) 0.0581(8) Uani d 1 . .
    C C1 0.2612(4) 0.9861(3) 0.0618(3) 0.0409(8) Uani d 1 . .
    C C2A 0.2177(14) 0.8598(10) 0.0725(6) 0.034(2) Uani d 0.706(7) A 1
    H H2A 0.219201 0.830335 0.133895 0.041 Uiso calc 0.706(7) A 1
    C C2B 0.228(5) 0.879(3) 0.1074(16) 0.048(7) Uani d 0.294(7) A 2
    H H2B 0.237848 0.867991 0.172811 0.057 Uiso calc 0.294(7) A 2
    C C3A 0.1723(13) 0.7756(12) -0.0031(7) 0.037(2) Uani d 0.706(7) A 1
    C C3B 0.175(4) 0.788(3) 0.0367(16) 0.037(5) Uani d 0.294(7) A 2
    H H3B 0.152151 0.706837 0.055446 0.045 Uiso calc 0.294(7) A 2
    C C4A 0.1703(14) 0.8174(10) -0.0933(6) 0.038(2) Uani d 0.706(7) A 1
    H H4A 0.142000 0.761812 -0.144148 0.045 Uiso calc 0.706(7) A 1
    C C4B 0.156(3) 0.811(2) -0.0554(16) 0.035(6) Uani d 0.294(7) A 2
    C C5A 0.210(2) 0.9418(16) -0.1111(9) 0.039(3) Uani d 0.706(7) A 1
    H H5A 0.207157 0.970180 -0.172834 0.047 Uiso calc 0.706(7) A 1
    C C5B 0.193(5) 0.923(4) -0.087(2) 0.032(6) Uani d 0.294(7) A 2
    H H5B 0.176018 0.933494 -0.153049 0.038 Uiso calc 0.294(7) A 2
    C C6 0.2535(4) 1.0233(3) -0.0314(2) 0.0369(8) Uani d 1 . .
    N N1 0.2915(4) 1.1465(2) -0.05089(18) 0.0359(7) Uani d 1 . .
    C C9 0.3382(4) 1.2324(3) 0.0177(2) 0.0354(7) Uani d 1 . .
    C C10 0.3472(5) 1.1936(3) 0.1182(2) 0.0402(8) Uani d 1 . .
    N N2 0.3101(4) 1.0729(3) 0.1354(2) 0.0440(7) Uani d 1 . .
    C C8 0.2761(6) 1.1869(4) -0.1493(2) 0.0540(10) Uani d 1 . .
    H H8A 0.223018 1.120497 -0.191729 0.081 Uiso calc 0.22(4) . .
    H H8B 0.403194 1.208575 -0.159941 0.081 Uiso calc 0.22(4) . .
    H H8C 0.191973 1.258317 -0.161254 0.081 Uiso calc 0.22(4) . .
    H H8D 0.322439 1.271095 -0.150220 0.081 Uiso calc 0.78(4) . .
    H H8E 0.142263 1.183017 -0.182009 0.081 Uiso calc 0.78(4) . .
    H H8F 0.353484 1.133275 -0.180695 0.081 Uiso calc 0.78(4) . .
    C C11 0.3169(7) 1.0381(4) 0.2335(3) 0.0696(13) Uani d 1 . .
    H H11A 0.279949 0.952205 0.236449 0.104 Uiso calc 0.24(5) . .
    H H11B 0.228285 1.089532 0.259797 0.104 Uiso calc 0.24(5) . .
    H H11C 0.446948 1.049549 0.269709 0.104 Uiso calc 0.24(5) . .
    H H11D 0.356839 1.108652 0.274187 0.104 Uiso calc 0.76(5) . .
    H H11E 0.408503 0.971326 0.250839 0.104 Uiso calc 0.76(5) . .
    H H11F 0.189839 1.011308 0.240928 0.104 Uiso calc 0.76(5) . .
    O O3 0.3982(6) 1.4989(3) -0.1600(2) 0.0833(11) Uani d 1 . .
    H H3A 0.382975 1.460410 -0.109907 0.125 Uiso d 1 . .
    H H3C 0.477462 1.559146 -0.144450 0.125 Uiso d 1 . .
    C C7A 0.1315(8) 0.6428(5) 0.0165(4) 0.0528(17) Uani d 0.706(7) A 1
    H H7A2 0.035271 0.639039 0.055782 0.079 Uiso calc 0.706(7) A 1
    H H7A3 0.249382 0.603381 0.049019 0.079 Uiso calc 0.706(7) A 1
    H H7A1 0.083495 0.600399 -0.042761 0.079 Uiso calc 0.706(7) A 1
    C C7B 0.0926(19) 0.7135(13) -0.1317(10) 0.062(5) Uani d 0.294(7) A 2
    H H7B1 0.025634 0.753011 -0.189272 0.093 Uiso calc 0.294(7) A 2
    H H7B2 0.006626 0.655227 -0.110056 0.093 Uiso calc 0.294(7) A 2
    H H7B3 0.205065 0.670198 -0.143967 0.093 Uiso calc 0.294(7) A 2
loop_
    _atom_site_aniso_label
    _atom_site_aniso_U_11
    _atom_site_aniso_U_22
    _atom_site_aniso_U_33
    _atom_site_aniso_U_12
    _atom_site_aniso_U_13
    _atom_site_aniso_U_23
    O1 0.0528(15) 0.0419(15) 0.0475(14) -0.0027(12) 0.0067(11) 0.0004(12)
    O2 0.0675(18) 0.0632(18) 0.0414(14) -0.0097(14) 0.0057(12) -0.0075(14)
    C1 0.0219(15) 0.0408(19) 0.059(2) 0.0014(14) 0.0050(14) 0.0022(17)
    C2A 0.026(3) 0.038(6) 0.038(5) 0.003(3) 0.007(4) 0.000(5)
    C2B 0.051(9) 0.040(10) 0.051(13) -0.009(7) 0.008(11) -0.016(11)
    C3A 0.029(3) 0.039(5) 0.043(8) -0.003(3) 0.006(5) -0.005(6)
    C3B 0.040(8) 0.034(10) 0.036(13) 0.003(7) 0.003(10) -0.004(11)
    C4A 0.035(3) 0.039(4) 0.037(5) 0.003(2) 0.002(4) -0.005(4)
    C4B 0.033(7) 0.042(11) 0.029(14) -0.002(7) 0.008(10) -0.013(11)
    C5A 0.038(5) 0.038(5) 0.039(6) -0.002(4) 0.002(4) 0.006(4)
    C5B 0.014(7) 0.042(14) 0.038(13) 0.005(7) 0.003(8) 0.005(10)
    C6 0.0200(15) 0.0367(18) 0.050(2) 0.0025(13) -0.0020(13) -0.0011(15)
    N1 0.0297(14) 0.0393(15) 0.0358(15) 0.0005(12) -0.0002(11) -0.0006(12)
    C9 0.0259(16) 0.0385(19) 0.0407(18) 0.0022(14) 0.0037(13) -0.0001(15)
    C10 0.0318(17) 0.052(2) 0.0362(18) -0.0002(15) 0.0048(14) -0.0006(16)
    N2 0.0360(15) 0.0523(18) 0.0448(17) 0.0004(14) 0.0108(13) 0.0091(14)
    C8 0.063(3) 0.057(2) 0.037(2) 0.002(2) -0.0016(17) 0.0010(17)
    C11 0.081(3) 0.078(3) 0.054(3) 0.002(3) 0.023(2) 0.017(2)
    O3 0.127(3) 0.069(2) 0.0480(17) -0.041(2) 0.0053(18) 0.0030(16)
    C7A 0.055(3) 0.041(3) 0.063(4) -0.001(2) 0.013(3) 0.002(3)
    C7B 0.048(8) 0.063(9) 0.077(10) -0.005(7) 0.014(7) -0.045(8)
_geom_special_details
;
 All esds (except the esd in the dihedral angle between two l.s. planes)
 are estimated using the full covariance matrix.  The cell esds are taken
 into account individually in the estimation of esds in distances, angles
 and torsion angles; correlations between esds in cell parameters are only
 used when they are defined by crystal symmetry.  An approximate (isotropic)
 treatment of cell esds is used for estimating esds involving l.s. planes.
;
loop_
    _geom_bond_atom_site_label_1
    _geom_bond_atom_site_label_2
    _geom_bond_site_symmetry_2
    _geom_bond_distance
    _geom_bond_publ_flag
    O1 C9 . 1.228(4) ?
    O2 C10 . 1.226(4) ?
    C1 C2B . 1.38(3) ?
    C1 C6 . 1.394(5) ?
    C1 N2 . 1.409(4) ?
    C1 C2A . 1.418(12) ?
    C2A C3A . 1.409(11) ?
    C2A H2A . 0.9400 ?
    C2B C3B . 1.41(2) ?
    C2B H2B . 0.9400 ?
    C3A C4A . 1.375(11) ?
    C3A C7A . 1.504(14) ?
    C3B C4B . 1.34(3) ?
    C3B H3B . 0.9400 ?
    C4A C5A . 1.41(2) ?
    C4A H4A . 0.9400 ?
    C4B C5B . 1.34(4) ?
    C4B C7B . 1.53(2) ?
    C5A C6 . 1.434(17) ?
    C5A H5A . 0.9400 ?
    C5B C6 . 1.37(4) ?
    C5B H5B . 0.9400 ?
    C6 N1 . 1.401(4) ?
    N1 C9 . 1.351(4) ?
    N1 C8 . 1.470(4) ?
    C9 C10 . 1.499(5) ?
    C10 N2 . 1.365(5) ?
    N2 C11 . 1.458(5) ?
    C8 H8A . 0.9700 ?
    C8 H8B . 0.9700 ?
    C8 H8C . 0.9700 ?
    C8 H8D . 0.9700 ?
    C8 H8E . 0.9700 ?
    C8 H8F . 0.9700 ?
    C11 H11A . 0.9700 ?
    C11 H11B . 0.9700 ?
    C11 H11C . 0.9700 ?
    C11 H11D . 0.9700 ?
    C11 H11E . 0.9700 ?
    C11 H11F . 0.9700 ?
    O3 H3A . 0.8603 ?
    O3 H3C . 0.8598 ?
    C7A H7A2 . 0.9700 ?
    C7A H7A3 . 0.9700 ?
    C7A H7A1 . 0.9700 ?
    C7B H7B1 . 0.9700 ?
    C7B H7B2 . 0.9700 ?
    C7B H7B3 . 0.9700 ?
loop_
    _geom_angle_atom_site_label_1
    _geom_angle_atom_site_label_2
    _geom_angle_atom_site_label_3
    _geom_angle_site_symmetry_1
    _geom_angle_site_symmetry_3
    _geom_angle
    _geom_angle_publ_flag
    C2B C1 C6 . . 136.5(10) ?
    C2B C1 N2 . . 104.1(10) ?
    C6 C1 N2 . . 119.4(3) ?
    C6 C1 C2A . . 114.6(5) ?
    N2 C1 C2A . . 126.0(5) ?
    C3A C2A C1 . . 124.1(8) ?
    C3A C2A H2A . . 117.9 ?
    C1 C2A H2A . . 117.9 ?
    C1 C2B C3B . . 107(2) ?
    C1 C2B H2B . . 126.6 ?
    C3B C2B H2B . . 126.6 ?
    C4A C3A C2A . . 118.5(11) ?
    C4A C3A C7A . . 121.8(10) ?
    C2A C3A C7A . . 119.7(9) ?
    C4B C3B C2B . . 123(3) ?
    C4B C3B H3B . . 118.5 ?
    C2B C3B H3B . . 118.5 ?
    C3A C4A C5A . . 121.5(11) ?
    C3A C4A H4A . . 119.2 ?
    C5A C4A H4A . . 119.2 ?
    C3B C4B C5B . . 122(3) ?
    C3B C4B C7B . . 123(2) ?
    C5B C4B C7B . . 115(2) ?
    C4A C5A C6 . . 117.4(9) ?
    C4A C5A H5A . . 121.3 ?
    C6 C5A H5A . . 121.3 ?
    C4B C5B C6 . . 125(2) ?
    C4B C5B H5B . . 117.5 ?
    C6 C5B H5B . . 117.5 ?
    C5B C6 C1 . . 106.7(11) ?
    C5B C6 N1 . . 133.4(11) ?
    C1 C6 N1 . . 119.8(3) ?
    C1 C6 C5A . . 123.8(6) ?
    N1 C6 C5A . . 116.4(6) ?
    C9 N1 C6 . . 122.5(3) ?
    C9 N1 C8 . . 117.6(3) ?
    C6 N1 C8 . . 119.9(3) ?
    O1 C9 N1 . . 123.5(3) ?
    O1 C9 C10 . . 118.3(3) ?
    N1 C9 C10 . . 118.2(3) ?
    O2 C10 N2 . . 122.8(3) ?
    O2 C10 C9 . . 119.0(3) ?
    N2 C10 C9 . . 118.2(3) ?
    C10 N2 C1 . . 121.9(3) ?
    C10 N2 C11 . . 117.0(3) ?
    C1 N2 C11 . . 121.0(3) ?
    N1 C8 H8A . . 109.5 ?
    N1 C8 H8B . . 109.5 ?
    H8A C8 H8B . . 109.5 ?
    N1 C8 H8C . . 109.5 ?
    H8A C8 H8C . . 109.5 ?
    H8B C8 H8C . . 109.5 ?
    N1 C8 H8D . . 109.5 ?
    H8A C8 H8D . . 141.1 ?
    H8B C8 H8D . . 56.3 ?
    H8C C8 H8D . . 56.3 ?
    N1 C8 H8E . . 109.5 ?
    H8A C8 H8E . . 56.3 ?
    H8B C8 H8E . . 141.1 ?
    H8C C8 H8E . . 56.3 ?
    H8D C8 H8E . . 109.5 ?
    N1 C8 H8F . . 109.5 ?
    H8A C8 H8F . . 56.3 ?
    H8B C8 H8F . . 56.3 ?
    H8C C8 H8F . . 141.1 ?
    H8D C8 H8F . . 109.5 ?
    H8E C8 H8F . . 109.5 ?
    N2 C11 H11A . . 109.5 ?
    N2 C11 H11B . . 109.5 ?
    H11A C11 H11B . . 109.5 ?
    N2 C11 H11C . . 109.5 ?
    H11A C11 H11C . . 109.5 ?
    H11B C11 H11C . . 109.5 ?
    N2 C11 H11D . . 109.5 ?
    H11A C11 H11D . . 141.1 ?
    H11B C11 H11D . . 56.3 ?
    H11C C11 H11D . . 56.3 ?
    N2 C11 H11E . . 109.5 ?
    H11A C11 H11E . . 56.3 ?
    H11B C11 H11E . . 141.1 ?
    H11C C11 H11E . . 56.3 ?
    H11D C11 H11E . . 109.5 ?
    N2 C11 H11F . . 109.5 ?
    H11A C11 H11F . . 56.3 ?
    H11B C11 H11F . . 56.3 ?
    H11C C11 H11F . . 141.1 ?
    H11D C11 H11F . . 109.5 ?
    H11E C11 H11F . . 109.5 ?
    H3A O3 H3C . . 109.5 ?
    C3A C7A H7A2 . . 109.5 ?
    C3A C7A H7A3 . . 109.5 ?
    H7A2 C7A H7A3 . . 109.5 ?
    C3A C7A H7A1 . . 109.5 ?
    H7A2 C7A H7A1 . . 109.5 ?
    H7A3 C7A H7A1 . . 109.5 ?
    C4B C7B H7B1 . . 109.5 ?
    C4B C7B H7B2 . . 109.5 ?
    H7B1 C7B H7B2 . . 109.5 ?
    C4B C7B H7B3 . . 109.5 ?
    H7B1 C7B H7B3 . . 109.5 ?
    H7B2 C7B H7B3 . . 109.5 ?
loop_
    _geom_torsion_atom_site_label_1
    _geom_torsion_atom_site_label_2
    _geom_torsion_atom_site_label_3
    _geom_torsion_atom_site_label_4
    _geom_torsion_site_symmetry_1
    _geom_torsion_site_symmetry_2
    _geom_torsion_site_symmetry_3
    _geom_torsion_site_symmetry_4
    _geom_torsion
    _geom_torsion_publ_flag
    C6 C1 C2A C3A . . . . 0.8(11) ?
    N2 C1 C2A C3A . . . . -179.0(7) ?
    C6 C1 C2B C3B . . . . 1(4) ?
    N2 C1 C2B C3B . . . . 179.2(19) ?
    C1 C2A C3A C4A . . . . 0.2(15) ?
    C1 C2A C3A C7A . . . . 179.0(7) ?
    C1 C2B C3B C4B . . . . -3(4) ?
    C2A C3A C4A C5A . . . . -0.9(17) ?
    C7A C3A C4A C5A . . . . -179.7(10) ?
    C2B C3B C4B C5B . . . . 2(5) ?
    C2B C3B C4B C7B . . . . -178(2) ?
    C3A C4A C5A C6 . . . . 0.5(19) ?
    C3B C4B C5B C6 . . . . 0(5) ?
    C7B C4B C5B C6 . . . . -179(2) ?
    C4B C5B C6 C1 . . . . -2(3) ?
    C4B C5B C6 N1 . . . . -177.0(19) ?
    C2B C1 C6 C5B . . . . 1(2) ?
    N2 C1 C6 C5B . . . . -176.8(15) ?
    C2B C1 C6 N1 . . . . 177.2(19) ?
    N2 C1 C6 N1 . . . . -0.9(4) ?
    C2A C1 C6 N1 . . . . 179.2(5) ?
    N2 C1 C6 C5A . . . . 178.5(9) ?
    C2A C1 C6 C5A . . . . -1.3(10) ?
    C4A C5A C6 C1 . . . . 0.7(17) ?
    C4A C5A C6 N1 . . . . -179.8(9) ?
    C5B C6 N1 C9 . . . . 175.2(19) ?
    C1 C6 N1 C9 . . . . 0.7(4) ?
    C5A C6 N1 C9 . . . . -178.8(8) ?
    C5B C6 N1 C8 . . . . -3(2) ?
    C1 C6 N1 C8 . . . . -177.6(3) ?
    C5A C6 N1 C8 . . . . 2.8(9) ?
    C6 N1 C9 O1 . . . . -179.7(3) ?
    C8 N1 C9 O1 . . . . -1.3(5) ?
    C6 N1 C9 C10 . . . . -0.6(4) ?
    C8 N1 C9 C10 . . . . 177.8(3) ?
    O1 C9 C10 O2 . . . . 0.6(5) ?
    N1 C9 C10 O2 . . . . -178.5(3) ?
    O1 C9 C10 N2 . . . . 179.9(3) ?
    N1 C9 C10 N2 . . . . 0.8(4) ?
    O2 C10 N2 C1 . . . . 178.2(3) ?
    C9 C10 N2 C1 . . . . -1.0(4) ?
    O2 C10 N2 C11 . . . . 0.1(5) ?
    C9 C10 N2 C11 . . . . -179.1(3) ?
    C2B C1 N2 C10 . . . . -177.6(14) ?
    C6 C1 N2 C10 . . . . 1.1(4) ?
    C2A C1 N2 C10 . . . . -179.0(5) ?
    C2B C1 N2 C11 . . . . 0.4(14) ?
    C6 C1 N2 C11 . . . . 179.1(3) ?
    C2A C1 N2 C11 . . . . -1.1(7) ?
loop_
    _geom_hbond_atom_site_label_D
    _geom_hbond_atom_site_label_H
    _geom_hbond_atom_site_label_A
    _geom_hbond_site_symmetry_A
    _geom_hbond_distance_DH
    _geom_hbond_distance_HA
    _geom_hbond_distance_DA
    _geom_hbond_angle_DHA
    _geom_hbond_publ_flag
    O3 H3A O1 . 0.86 2.09 2.936(4) 170 yes
    O3 H3C O1 3_685 0.86 2.38 3.062(4) 137 yes
    O3 H3C O2 3_685 0.86 2.19 2.972(5) 150 yes
    C5A H5A O3 2_544 0.94 2.40 3.298(13) 160 yes
    C8 H8E O2 4_585 0.97 2.45 3.335(4) 151.2 yes
_shelx_space_group_comment
;
The symmetry employed for this shelxl refinement is uniquely defined
by the following loop, which should always be used as a source of
symmetry information in preference to the above space-group names.
They are only intended as comments.
;
_shelx_estimated_absorpt_T_min     0.970
_shelx_estimated_absorpt_T_max     0.996
_shelx_hkl_file
;
  -1   0   0   -0.68    0.08
  -1   0   0   -0.90    0.07
  -1   0   0   -0.17    0.08
  -1   0   0   -0.52    0.10
  -1   0   0   -0.44    0.09
  -1   0   0   -0.45    0.09
  -1   0   0   -0.52    0.09
  -1   0   0   -0.79    0.08
   1   0   0   -0.80    0.08
   1   0   0   -0.39    0.10
   1   0   0   -0.87    0.07
   1   0   0   -0.66    0.08
   1   0   0   -0.55    0.09
   1   0   0   -0.53    0.09
  -2   0   0  934.30   41.76
  -2   0   0  907.96   41.78
  -2   0   0  908.90   41.73
  -2   0   0  980.81   41.76
  -2   0   0  963.87   41.78
  -2   0   0 1000.00   41.67
  -2   0   0  999.68   41.85
  -2   0   0  943.15   41.80
  -2   0   0  933.40   41.78
   2   0   0  955.99   41.81
   2   0   0  937.41   41.84
   2   0   0  916.80   41.81
   2   0   0  934.55   41.80
   2   0   0  933.00   41.78
   2   0   0  906.20   41.63
  -3   0   0    0.19    0.13
  -3   0   0    0.22    0.14
  -3   0   0    0.38    0.14
  -3   0   0    0.31    0.11
  -3   0   0    0.26    0.12
  -3   0   0    0.15    0.12
  -3   0   0    0.42    0.10
  -3   0   0    0.18    0.13
  -3   0   0    0.22    0.11
   3   0   0    0.25    0.14
   3   0   0    0.23    0.12
   3   0   0    0.25    0.13
   3   0   0    0.32    0.14
   3   0   0    0.30    0.08
   3   0   0    0.04    0.10
   3   0   0    0.29    0.11
  -4   0   0   12.34    0.67
  -4   0   0   11.74    0.59
  -4   0   0   11.93    0.66
  -4   0   0   11.89    0.62
  -4   0   0   10.94    0.68
  -4   0   0   10.62    0.65
  -4   0   0   11.32    0.66
  -4   0   0   10.82    0.65
  -4   0   0   11.80    0.66
   4   0   0   11.01    0.66
   4   0   0   11.37    0.66
   4   0   0   11.83    0.66
   4   0   0   11.68    0.57
   4   0   0   11.34    0.69
   4   0   0   11.36    0.66
   4   0   0    9.43    0.64
  -5   0   0    0.25    0.16
  -5   0   0    0.26    0.19
  -5   0   0    0.34    0.14
  -5   0   0    0.08    0.11
  -5   0   0    0.19    0.16
  -5   0   0    0.08    0.18
  -5   0   0    0.13    0.16
  -5   0   0    0.40    0.21
   5   0   0    0.27    0.20
   5   0   0   -0.12    0.19
   5   0   0    0.06    0.15
   5   0   0    0.18    0.15
   5   0   0    0.21    0.09
   5   0   0    0.17    0.18
   5   0   0    0.07    0.14
  -6   0   0    2.86    0.39
  -6   0   0    2.69    0.36
  -6   0   0    2.73    0.29
  -6   0   0    2.96    0.40
  -6   0   0    1.92    0.35
  -6   0   0    2.23    0.38
  -6   0   0    2.66    0.40
   6   0   0    2.27    0.38
   6   0   0    2.89    0.40
   6   0   0    2.93    0.38
   6   0   0    2.77    0.40
   6   0   0    2.62    0.24
   6   0   0    1.99    0.33
  -7   0   0   -0.10    0.15
  -7   0   0   -0.07    0.23
  -7   0   0   -0.07    0.27
  -7   0   0   -0.23    0.24
   7   0   0    0.19    0.26
   7   0   0   -0.28    0.24
   7   0   0   -0.09    0.24
  -8   0   0    0.04    0.20
  -8   0   0   -0.42    0.28
   8   0   0    0.14    0.30
   8   1   0    0.14    0.28
   8   1   0   -0.13    0.28
   8   1   0    0.61    0.42
  -8  -1   0    0.42    0.33
   7   1   0    0.33    0.15
   7   1   0    0.48    0.28
   7   1   0    0.32    0.24
   7   1   0    0.26    0.26
  -7  -1   0    0.60    0.27
  -7  -1   0    0.41    0.18
  -7  -1   0    0.10    0.27
  -7  -1   0    0.68    0.30
   6   1   0    0.15    0.24
   6   1   0   -0.03    0.20
   6   1   0    0.05    0.24
   6   1   0    0.20    0.12
   6   1   0   -0.02    0.21
  -6  -1   0    0.12    0.25
  -6  -1   0    0.32    0.22
  -6  -1   0    0.18    0.21
  -6  -1   0    0.35    0.17
  -6  -1   0    0.15    0.24
  -6  -1   0    0.30    0.21
  -6  -1   0    0.07    0.25
  -6  -1   0    0.14    0.13
   5   1   0    6.55    0.40
   5   1   0    6.04    0.49
   5   1   0    6.75    0.50
   5   1   0    6.51    0.53
   5   1   0    6.21    0.50
   5   1   0    6.10    0.51
  -5  -1   0    6.29    0.49
  -5  -1   0    6.62    0.39
  -5  -1   0    6.98    0.43
  -5  -1   0    6.59    0.50
  -5  -1   0    6.79    0.50
  -5  -1   0    6.32    0.49
  -5  -1   0    6.39    0.53
  -5  -1   0    6.72    0.49
   4   1   0  102.81    4.69
   4   1   0  105.65    4.77
   4   1   0  103.27    4.75
   4   1   0  109.34    4.75
   4   1   0  102.62    4.74
   4   1   0  100.37    4.74
   4   1   0  108.25    4.74
  -4  -1   0  102.67    4.77
  -4  -1   0  111.06    4.76
  -4  -1   0  102.85    4.74
  -4  -1   0  105.86    4.67
  -4  -1   0  106.06    4.70
  -4  -1   0  107.76    4.74
  -4  -1   0  100.92    4.73
  -4  -1   0  104.43    4.74
  -4  -1   0  100.73    4.73
   3   1   0    3.54    0.30
   3   1   0    2.96    0.23
   3   1   0    3.45    0.28
   3   1   0    3.66    0.27
   3   1   0    3.35    0.28
   3   1   0    3.10    0.30
   3   1   0    3.68    0.29
  -3  -1   0    3.60    0.29
  -3  -1   0    3.17    0.21
  -3  -1   0    3.31    0.31
  -3  -1   0    3.45    0.28
  -3  -1   0    3.68    0.30
  -3  -1   0    3.30    0.28
  -3  -1   0    3.29    0.28
  -3  -1   0    3.21    0.23
   2   1   0  877.73   40.24
   2   1   0  855.57   40.22
   2   1   0  959.17   40.25
   2   1   0  867.59   40.21
   2   1   0  915.04   40.35
   2   1   0  937.44   40.17
  -2  -1   0  929.64   40.13
  -2  -1   0  846.56   40.07
  -2  -1   0  911.90   40.36
  -2  -1   0  887.12   40.11
  -2  -1   0  949.01   40.07
  -2  -1   0  866.79   40.16
  -2  -1   0  935.58   40.26
  -2  -1   0  975.45   40.15
   1   1   0    8.36    0.38
   1   1   0    7.47    0.39
   1   1   0    8.31    0.39
   1   1   0    7.22    0.38
   1   1   0    7.69    0.38
   1   1   0    8.07    0.40
  -1  -1   0    8.62    0.37
  -1  -1   0    8.10    0.40
  -1  -1   0    7.87    0.39
  -1  -1   0    7.90    0.39
  -1  -1   0    7.49    0.38
  -1  -1   0    7.23    0.38
   0   1   0    0.30    0.03
   0   1   0    0.26    0.03
   0   1   0    0.29    0.04
   0   1   0    0.29    0.03
   0  -1   0    0.03    0.02
   0  -1   0    0.24    0.03
   0  -1   0    0.01    0.02
  -1   1   0    6.94    0.35
  -1   1   0    7.33    0.35
  -1   1   0    7.34    0.35
  -1   1   0    7.28    0.35
  -1   1   0    6.76    0.35
  -1   1   0    7.54    0.35
  -1   1   0    6.56    0.35
   1  -1   0    7.18    0.35
   1  -1   0    7.13    0.35
   1  -1   0    6.74    0.35
   1  -1   0    6.70    0.35
   1  -1   0    6.82    0.35
   1  -1   0    6.81    0.35
   1  -1   0    6.87    0.35
  -2   1   0  941.45   40.73
  -2   1   0  928.22   40.72
  -2   1   0  955.51   40.62
  -2   1   0  839.99   40.64
  -2   1   0  956.87   40.79
  -2   1   0  888.13   40.62
  -2   1   0  963.64   40.69
  -2   1   0  935.66   40.59
  -2   1   0  960.46   40.57
   2  -1   0  889.43   40.65
   2  -1   0  863.02   40.69
   2  -1   0  894.62   40.71
   2  -1   0  917.48   40.64
   2  -1   0  931.74   40.70
   2  -1   0  902.09   40.63
   2  -1   0  927.13   40.76
  -3   1   0    3.70    0.30
  -3   1   0    3.36    0.26
  -3   1   0    3.27    0.28
  -3   1   0    3.42    0.24
  -3   1   0    3.13    0.28
  -3   1   0    3.33    0.27
  -3   1   0    3.26    0.28
  -3   1   0    3.41    0.27
  -3   1   0    3.73    0.27
   3  -1   0    3.09    0.26
   3  -1   0    3.37    0.31
   3  -1   0    3.18    0.28
   3  -1   0    3.33    0.28
   3  -1   0    2.86    0.26
   3  -1   0    3.42    0.27
   3  -1   0    3.07    0.29
  -4   1   0   92.68    4.23
  -4   1   0   91.49    4.22
  -4   1   0   88.00    4.22
  -4   1   0   97.09    4.24
  -4   1   0   94.09    4.25
  -4   1   0   96.59    4.23
  -4   1   0   95.24    4.23
  -4   1   0   93.98    4.18
   4  -1   0   92.36    4.26
   4  -1   0   92.94    4.24
   4  -1   0   96.42    4.23
   4  -1   0   88.00    4.22
   4  -1   0   92.75    4.23
   4  -1   0   90.96    4.23
  -5   1   0    6.88    0.49
  -5   1   0    6.48    0.49
  -5   1   0    6.79    0.52
  -5   1   0    5.68    0.48
  -5   1   0    6.58    0.49
  -5   1   0    6.38    0.47
  -5   1   0    7.21    0.42
   5  -1   0    5.80    0.45
   5  -1   0    6.16    0.48
   5  -1   0    6.13    0.33
   5  -1   0    6.84    0.53
   5  -1   0    5.53    0.48
   5  -1   0    5.95    0.48
   5  -1   0    5.65    0.48
  -6   1   0    0.21    0.27
  -6   1   0   -0.03    0.16
  -6   1   0    0.17    0.23
  -6   1   0    0.17    0.22
  -6   1   0    0.35    0.23
  -6   1   0    0.34    0.22
   6  -1   0   -0.13    0.20
   6  -1   0    0.17    0.23
   6  -1   0    0.18    0.22
   6  -1   0    0.37    0.22
   6  -1   0    0.27    0.21
  -7   1   0    0.43    0.28
  -7   1   0    0.42    0.20
  -7   1   0    0.21    0.28
  -7   1   0    0.47    0.28
   7  -1   0    0.25    0.28
   7  -1   0    0.68    0.32
   7  -1   0    0.29    0.28
   7  -1   0    0.62    0.30
  -8   1   0    0.03    0.23
  -8   1   0   -0.27    0.31
   8  -1   0    0.21    0.39
   8  -1   0    0.28    0.35
   8  -1   0   -0.14    0.31
   8   2   0    0.35    0.33
   8   2   0    0.71    0.33
  -8  -2   0    1.09    0.39
   7   2   0    0.40    0.26
   7   2   0    0.08    0.22
   7   2   0    0.37    0.27
   7   2   0    0.34    0.18
   7   2   0    0.34    0.26
  -7  -2   0    0.09    0.29
  -7  -2   0    0.21    0.25
  -7  -2   0    0.36    0.27
   6   2   0   14.73    0.90
   6   2   0   15.79    0.91
   6   2   0   15.87    0.95
   6   2   0   17.57    1.00
   6   2   0   14.23    0.84
  -6  -2   0   16.47    0.97
  -6  -2   0   14.90    0.92
  -6  -2   0   15.46    1.01
  -6  -2   0   17.41    0.95
  -6  -2   0   15.36    0.84
  -6  -2   0   17.70    0.95
  -6  -2   0   15.24    0.95
   5   2   0    0.41    0.20
   5   2   0    0.40    0.24
   5   2   0    0.76    0.20
   5   2   0    0.36    0.14
   5   2   0    0.26    0.18
   5   2   0    0.30    0.19
  -5  -2   0    0.77    0.20
  -5  -2   0    0.58    0.21
  -5  -2   0    0.62    0.22
  -5  -2   0    0.36    0.23
  -5  -2   0    0.24    0.12
  -5  -2   0    0.32    0.19
  -5  -2   0    0.54    0.21
   4   2   0   67.80    3.10
   4   2   0   68.62    3.11
   4   2   0   67.33    3.14
   4   2   0   68.58    3.17
   4   2   0   66.04    3.13
   4   2   0   67.19    3.13
  -4  -2   0   67.70    3.17
  -4  -2   0   66.57    3.07
  -4  -2   0   68.61    3.13
  -4  -2   0   63.73    3.12
  -4  -2   0   68.73    3.12
  -4  -2   0   70.08    3.12
  -4  -2   0   71.46    3.14
   3   2   0    5.46    0.38
   3   2   0    5.39    0.37
   3   2   0    5.81    0.36
   3   2   0    5.88    0.37
   3   2   0    6.08    0.41
   3   2   0    5.41    0.38
   3   2   0    6.14    0.36
  -3  -2   0    6.11    0.38
  -3  -2   0    5.71    0.42
  -3  -2   0    6.16    0.39
  -3  -2   0    6.50    0.38
  -3  -2   0    5.57    0.38
  -3  -2   0    6.08    0.39
  -3  -2   0    6.43    0.34
   2   2   0    7.07    0.40
   2   2   0    6.95    0.39
   2   2   0    7.45    0.43
   2   2   0    7.06    0.40
   2   2   0    7.35    0.40
   2   2   0    7.44    0.39
   2   2   0    6.57    0.39
  -2  -2   0    7.04    0.43
  -2  -2   0    7.04    0.41
  -2  -2   0    7.15    0.40
  -2  -2   0    7.48    0.40
  -2  -2   0    7.17    0.36
  -2  -2   0    7.55    0.40
   1   2   0   17.50    0.79
   1   2   0   14.78    0.78
   1   2   0   16.44    0.79
   1   2   0   17.66    0.79
   1   2   0   17.00    0.79
  -1  -2   0   17.39    0.79
  -1  -2   0   18.13    0.79
  -1  -2   0   16.50    0.79
  -1  -2   0   16.95    0.79
  -1  -2   0   17.40    0.79
   0   2   0   18.07    0.83
   0   2   0   18.98    0.83
   0   2   0   17.75    0.83
   0   2   0   17.80    0.83
   0  -2   0   18.39    0.83
   0  -2   0   18.64    0.83
   0  -2   0   17.62    0.83
   0  -2   0   17.23    0.83
  -1   2   0   13.86    0.65
  -1   2   0   14.58    0.65
  -1   2   0   13.46    0.66
  -1   2   0   13.60    0.66
  -1   2   0   14.36    0.65
  -1   2   0   14.06    0.67
   1  -2   0   12.99    0.65
   1  -2   0   13.97    0.65
   1  -2   0   14.26    0.66
   1  -2   0   13.32    0.65
   1  -2   0   14.66    0.66
   1  -2   0   14.84    0.67
  -2   2   0    7.60    0.44
  -2   2   0    7.78    0.44
  -2   2   0    7.83    0.44
  -2   2   0    8.49    0.44
  -2   2   0    8.37    0.44
  -2   2   0    8.46    0.43
  -2   2   0    7.74    0.43
  -2   2   0    8.70    0.45
   2  -2   0    9.05    0.45
   2  -2   0    7.58    0.43
   2  -2   0    8.39    0.44
   2  -2   0    8.42    0.46
   2  -2   0    8.06    0.44
   2  -2   0    8.05    0.44
   2  -2   0    8.06    0.44
  -3   2   0    5.07    0.38
  -3   2   0    5.85    0.36
  -3   2   0    5.79    0.39
  -3   2   0    5.55    0.35
  -3   2   0    6.20    0.38
  -3   2   0    5.62    0.39
  -3   2   0    7.07    0.39
  -3   2   0    5.60    0.38
   3  -2   0    5.88    0.38
   3  -2   0    6.21    0.38
   3  -2   0    5.83    0.38
   3  -2   0    5.52    0.40
   3  -2   0    5.41    0.37
   3  -2   0    6.20    0.39
   3  -2   0    5.76    0.37
  -4   2   0   66.86    3.07
  -4   2   0   66.25    3.02
  -4   2   0   63.84    3.05
  -4   2   0   63.91    3.04
  -4   2   0   66.61    3.06
  -4   2   0   69.07    3.06
  -4   2   0   70.82    3.06
  -4   2   0   69.90    3.06
   4  -2   0   68.38    3.07
   4  -2   0   63.22    3.05
   4  -2   0   65.36    3.06
   4  -2   0   63.39    3.05
   4  -2   0   68.29    3.06
   4  -2   0   65.65    3.08
   4  -2   0   62.57    3.05
  -5   2   0    0.73    0.19
  -5   2   0    0.73    0.22
  -5   2   0    0.55    0.20
  -5   2   0    0.40    0.19
  -5   2   0    0.46    0.18
  -5   2   0    0.70    0.22
  -5   2   0    0.56    0.20
   5  -2   0    0.07    0.17
   5  -2   0    0.52    0.19
   5  -2   0    0.51    0.19
   5  -2   0    0.37    0.19
   5  -2   0    0.32    0.20
   5  -2   0    0.73    0.21
  -6   2   0   13.06    0.81
  -6   2   0   12.95    0.83
  -6   2   0   13.70    0.85
  -6   2   0   12.52    0.75
  -6   2   0   13.74    0.84
  -6   2   0   13.96    0.86
   6  -2   0   12.73    0.83
   6  -2   0   13.02    0.83
   6  -2   0   11.84    0.80
   6  -2   0   13.27    0.88
   6  -2   0   13.04    0.81
  -7   2   0    0.34    0.28
  -7   2   0    0.38    0.29
  -7   2   0    0.09    0.25
  -7   2   0    0.25    0.20
   7  -2   0    0.55    0.32
   7  -2   0   -0.35    0.22
   7  -2   0   -0.06    0.23
   7  -2   0    0.42    0.28
  -8   2   0    0.65    0.37
  -8   2   0    0.29    0.26
   8  -2   0    0.82    0.41
   8  -2   0    0.52    0.39
   8  -2   0    0.29    0.34
   8   3   0    2.42    0.50
   7   3   0   -0.01    0.17
   7   3   0    0.32    0.29
   7   3   0    0.35    0.24
   7   3   0   -0.15    0.28
   7   3   0   -0.06    0.27
  -7  -3   0    0.08    0.25
  -7  -3   0   -0.11    0.29
  -7  -3   0    0.39    0.28
   6   3   0    9.29    0.62
   6   3   0   10.65    0.76
   6   3   0   10.80    0.68
   6   3   0    9.37    0.70
   6   3   0   10.61    0.70
  -6  -3   0    9.23    0.73
  -6  -3   0   10.56    0.70
  -6  -3   0    9.54    0.68
  -6  -3   0    9.58    0.70
  -6  -3   0   10.27    0.59
  -6  -3   0   10.15    0.74
   5   3   0    0.20    0.16
   5   3   0    0.12    0.18
   5   3   0    0.33    0.17
   5   3   0   -0.16    0.16
   5   3   0    0.06    0.21
   5   3   0   -0.02    0.16
   5   3   0    0.10    0.13
  -5  -3   0    0.17    0.17
  -5  -3   0    0.08    0.10
  -5  -3   0    0.05    0.17
  -5  -3   0    0.20    0.17
  -5  -3   0    0.25    0.19
  -5  -3   0   -0.01    0.20
   4   3   0    3.61    0.38
   4   3   0    3.84    0.36
   4   3   0    4.87    0.41
   4   3   0    3.90    0.32
   4   3   0    3.86    0.34
   4   3   0    3.84    0.38
   4   3   0    3.87    0.32
  -4  -3   0    3.46    0.35
  -4  -3   0    4.25    0.34
  -4  -3   0    4.23    0.43
  -4  -3   0    3.97    0.27
  -4  -3   0    4.08    0.33
  -4  -3   0    5.06    0.41
   3   3   0    2.84    0.26
   3   3   0    2.43    0.27
   3   3   0    2.50    0.23
   3   3   0    2.24    0.23
   3   3   0    2.51    0.26
   3   3   0    2.46    0.26
   3   3   0    3.25    0.26
  -3  -3   0    1.73    0.21
  -3  -3   0    2.09    0.23
  -3  -3   0    3.04    0.26
  -3  -3   0    2.43    0.25
  -3  -3   0    2.27    0.25
  -3  -3   0    2.52    0.28
  -3  -3   0    2.30    0.18
   2   3   0   10.04    0.53
   2   3   0   10.93    0.53
   2   3   0    9.93    0.53
   2   3   0    9.39    0.53
   2   3   0   10.20    0.55
   2   3   0   10.16    0.52
  -2  -3   0   10.65    0.50
  -2  -3   0    9.64    0.52
  -2  -3   0    9.73    0.57
  -2  -3   0   10.20    0.53
  -2  -3   0    9.77    0.52
  -2  -3   0   10.93    0.53
  -2  -3   0   10.96    0.54
   1   3   0    1.73    0.15
   1   3   0    1.89    0.15
   1   3   0    1.56    0.14
   1   3   0    1.86    0.15
  -1  -3   0    1.76    0.15
  -1  -3   0    1.32    0.14
  -1  -3   0    2.09    0.16
  -1  -3   0    2.06    0.16
   0   3   0    0.44    0.08
   0   3   0    0.45    0.09
   0   3   0    0.57    0.09
   0   3   0    0.31    0.09
   0  -3   0    0.45    0.09
   0  -3   0    0.37    0.08
   0  -3   0    0.40    0.08
   0  -3   0    0.47    0.09
   0  -3   0    0.50    0.09
  -1   3   0    2.12    0.17
  -1   3   0    1.86    0.15
  -1   3   0    2.12    0.16
  -1   3   0    2.11    0.17
  -1   3   0    1.97    0.16
  -1   3   0    1.90    0.14
   1  -3   0    1.86    0.14
   1  -3   0    1.96    0.16
   1  -3   0    1.70    0.15
   1  -3   0    1.95    0.15
   1  -3   0    2.24    0.18
   1  -3   0    2.15    0.15
  -2   3   0    8.43    0.48
  -2   3   0    9.40    0.47
  -2   3   0    9.41    0.47
  -2   3   0    9.04    0.47
  -2   3   0    8.89    0.48
  -2   3   0    8.84    0.48
   2  -3   0    9.16    0.49
   2  -3   0    8.81    0.47
   2  -3   0    9.12    0.48
   2  -3   0    8.40    0.49
   2  -3   0    9.37    0.48
   2  -3   0    8.70    0.47
   2  -3   0    8.67    0.47
  -3   3   0    2.61    0.25
  -3   3   0    2.90    0.26
  -3   3   0    2.75    0.24
  -3   3   0    2.88    0.27
  -3   3   0    2.88    0.27
  -3   3   0    3.14    0.25
  -3   3   0    2.86    0.27
  -3   3   0    3.17    0.26
   3  -3   0    2.70    0.25
   3  -3   0    3.04    0.28
   3  -3   0    2.89    0.27
   3  -3   0    3.00    0.28
   3  -3   0    2.42    0.27
   3  -3   0    2.42    0.24
   3  -3   0    3.14    0.27
  -4   3   0    5.01    0.40
  -4   3   0    3.87    0.33
  -4   3   0    4.17    0.36
  -4   3   0    3.27    0.32
  -4   3   0    3.84    0.33
  -4   3   0    3.94    0.32
  -4   3   0    3.79    0.34
  -4   3   0    3.28    0.29
   4  -3   0    3.96    0.39
   4  -3   0    3.62    0.36
   4  -3   0    4.01    0.34
   4  -3   0    3.18    0.32
   4  -3   0    4.06    0.35
   4  -3   0    3.27    0.33
   4  -3   0    3.81    0.35
  -5   3   0    0.26    0.16
  -5   3   0    0.42    0.20
  -5   3   0    0.15    0.22
  -5   3   0    0.04    0.15
  -5   3   0    0.01    0.16
  -5   3   0    0.37    0.18
  -5   3   0    0.12    0.19
   5  -3   0    0.15    0.16
   5  -3   0    0.03    0.19
   5  -3   0    0.17    0.17
   5  -3   0    0.01    0.17
   5  -3   0    0.22    0.17
   5  -3   0    0.07    0.18
   5  -3   0    0.01    0.17
  -6   3   0    8.67    0.63
  -6   3   0    9.08    0.76
  -6   3   0    8.64    0.68
  -6   3   0    8.63    0.60
  -6   3   0    9.71    0.69
  -6   3   0    9.44    0.68
   6  -3   0    8.84    0.66
   6  -3   0    8.82    0.70
   6  -3   0    9.86    0.67
   6  -3   0    9.17    0.67
   6  -3   0    9.16    0.67
  -7   3   0   -0.03    0.20
  -7   3   0    0.34    0.29
  -7   3   0    0.77    0.41
   7  -3   0   -0.03    0.27
   7  -3   0    0.22    0.27
   7  -3   0    0.23    0.26
  -8   3   0    2.97    0.50
  -8   3   0    2.95    0.42
   8  -3   0    1.86    0.44
   8  -3   0    2.70    0.52
   7   4   0   -0.03    0.19
   7   4   0    0.06    0.22
   7   4   0   -0.02    0.33
   7   4   0    0.06    0.28
  -7  -4   0   -0.01    0.28
  -7  -4   0   -0.01    0.15
  -7  -4   0   -0.06    0.23
   6   4   0    0.00    0.18
   6   4   0    0.24    0.24
   6   4   0    0.18    0.20
   6   4   0    0.23    0.27
   6   4   0   -0.02    0.23
  -6  -4   0    0.74    0.29
  -6  -4   0    0.16    0.22
  -6  -4   0    0.04    0.19
  -6  -4   0    0.08    0.13
   5   4   0    3.08    0.41
   5   4   0    1.88    0.30
   5   4   0    3.41    0.35
   5   4   0    4.11    0.38
   5   4   0    3.02    0.38
   5   4   0    3.11    0.35
  -5  -4   0    3.20    0.25
  -5  -4   0    3.13    0.35
  -5  -4   0    2.75    0.33
  -5  -4   0    3.06    0.41
  -5  -4   0    4.05    0.42
  -5  -4   0    2.31    0.33
   4   4   0    2.09    0.25
   4   4   0    1.67    0.23
   4   4   0    1.20    0.22
   4   4   0    1.74    0.25
   4   4   0    1.98    0.29
   4   4   0    1.74    0.25
  -4  -4   0    1.81    0.25
  -4  -4   0    1.46    0.24
  -4  -4   0    1.59    0.22
  -4  -4   0    1.94    0.19
  -4  -4   0    2.08    0.26
  -4  -4   0    2.13    0.32
   3   4   0    4.76    0.32
   3   4   0    4.05    0.31
   3   4   0    4.53    0.33
   3   4   0    4.79    0.34
   3   4   0    4.08    0.33
   3   4   0    4.07    0.32
  -3  -4   0    4.28    0.32
  -3  -4   0    4.51    0.39
  -3  -4   0    4.50    0.32
  -3  -4   0    4.50    0.27
   2   4   0    0.31    0.09
   2   4   0    0.41    0.11
   2   4   0    0.32    0.12
   2   4   0    0.38    0.11
   2   4   0    0.24    0.10
   2   4   0    0.19    0.11
  -2  -4   0    0.33    0.10
  -2  -4   0    0.32    0.10
  -2  -4   0    0.31    0.08
  -2  -4   0    0.43    0.11
  -2  -4   0    0.33    0.15
  -2  -4   0    0.25    0.10
   1   4   0    7.69    0.42
   1   4   0    8.78    0.43
   1   4   0    8.95    0.43
   1   4   0    7.62    0.40
  -1  -4   0    8.34    0.43
  -1  -4   0    7.92    0.42
  -1  -4   0    7.70    0.42
  -1  -4   0    8.01    0.42
  -1  -4   0    7.21    0.42
   0   4   0   60.64    2.68
   0   4   0   61.01    2.67
   0   4   0   58.62    2.67
   0   4   0   59.14    2.67
   0  -4   0   60.09    2.68
   0  -4   0   58.89    2.67
   0  -4   0   58.87    2.67
   0  -4   0   59.10    2.67
   0  -4   0   58.50    2.67
  -1   4   0    8.31    0.44
  -1   4   0    8.20    0.42
  -1   4   0    8.90    0.43
  -1   4   0    8.04    0.45
  -1   4   0    7.78    0.43
   1  -4   0    8.04    0.42
   1  -4   0    8.22    0.43
   1  -4   0    8.10    0.44
   1  -4   0    7.69    0.39
   1  -4   0    8.17    0.43
   1  -4   0    7.87    0.42
  -2   4   0    0.39    0.11
  -2   4   0    0.42    0.14
  -2   4   0    0.37    0.10
  -2   4   0    0.59    0.13
  -2   4   0    0.48    0.11
   2  -4   0    0.21    0.10
   2  -4   0    0.38    0.12
   2  -4   0    0.32    0.11
   2  -4   0    0.31    0.10
   2  -4   0    0.32    0.10
   2  -4   0    0.49    0.11
   2  -4   0    0.45    0.11
  -3   4   0    3.57    0.31
  -3   4   0    3.30    0.31
  -3   4   0    3.25    0.26
  -3   4   0    2.60    0.27
  -3   4   0    3.31    0.27
  -3   4   0    3.19    0.29
   3  -4   0    3.62    0.33
   3  -4   0    3.50    0.30
   3  -4   0    3.20    0.27
   3  -4   0    3.36    0.30
   3  -4   0    3.12    0.28
   3  -4   0    3.29    0.29
   3  -4   0    3.59    0.30
  -4   4   0    1.93    0.23
  -4   4   0    1.69    0.23
  -4   4   0    1.02    0.21
  -4   4   0    1.58    0.24
  -4   4   0    1.34    0.23
  -4   4   0    1.55    0.24
   4  -4   0    1.56    0.27
   4  -4   0    1.63    0.25
   4  -4   0    1.36    0.23
   4  -4   0    1.32    0.23
   4  -4   0    1.53    0.22
   4  -4   0    1.46    0.25
   4  -4   0    1.79    0.24
  -5   4   0    3.40    0.34
  -5   4   0    3.93    0.41
  -5   4   0    3.19    0.36
  -5   4   0    4.48    0.41
  -5   4   0    3.34    0.37
  -5   4   0    4.40    0.43
  -5   4   0    3.47    0.38
   5  -4   0    3.52    0.42
   5  -4   0    3.02    0.35
   5  -4   0    3.62    0.40
   5  -4   0    3.19    0.36
   5  -4   0    2.18    0.31
   5  -4   0    3.57    0.41
   5  -4   0    4.41    0.41
  -6   4   0    0.20    0.23
  -6   4   0    0.35    0.21
  -6   4   0    0.50    0.33
  -6   4   0    0.45    0.27
  -6   4   0    0.41    0.23
   6  -4   0    0.29    0.24
   6  -4   0    0.52    0.25
   6  -4   0    0.44    0.23
   6  -4   0    0.31    0.24
   6  -4   0    0.50    0.24
   6  -4   0    0.16    0.23
  -7   4   0    0.23    0.30
  -7   4   0   -0.26    0.20
   7  -4   0    0.21    0.25
   7  -4   0    0.39    0.31
   7  -4   0    0.25    0.28
   7   5   0    0.19    0.24
   7   5   0    0.81    0.28
  -7  -5   0    0.14    0.24
  -7  -5   0    0.44    0.30
   6   5   0   -0.09    0.23
   6   5   0   -0.07    0.19
   6   5   0   -0.28    0.17
   6   5   0    0.20    0.23
  -6  -5   0    0.05    0.22
  -6  -5   0    0.18    0.13
  -6  -5   0    0.00    0.25
  -6  -5   0   -0.16    0.18
   5   5   0    2.56    0.31
   5   5   0    2.12    0.30
   5   5   0    2.04    0.32
   5   5   0    1.39    0.29
   5   5   0    2.31    0.36
  -5  -5   0    1.99    0.39
  -5  -5   0    2.06    0.22
  -5  -5   0    1.57    0.30
  -5  -5   0    1.53    0.28
  -5  -5   0    1.82    0.28
  -5  -5   0    1.35    0.29
   4   5   0    0.31    0.15
   4   5   0    0.21    0.20
   4   5   0    0.17    0.15
   4   5   0    0.32    0.18
   4   5   0    0.09    0.15
   4   5   0    0.22    0.15
  -4  -5   0    0.10    0.14
  -4  -5   0    0.16    0.17
  -4  -5   0    0.39    0.11
  -4  -5   0    0.24    0.15
  -4  -5   0    0.35    0.18
  -4  -5   0   -0.08    0.19
   3   5   0    2.67    0.25
   3   5   0    3.54    0.34
   3   5   0    3.19    0.29
   3   5   0    3.89    0.32
   3   5   0    3.67    0.31
   3   5   0    2.08    0.25
  -3  -5   0    2.42    0.25
  -3  -5   0    2.14    0.24
  -3  -5   0    3.27    0.21
  -3  -5   0    3.17    0.35
  -3  -5   0    2.73    0.26
   2   5   0    0.52    0.16
   2   5   0    0.52    0.12
   2   5   0    0.63    0.13
   2   5   0    0.56    0.12
   2   5   0    0.53    0.13
   2   5   0    0.16    0.12
  -2  -5   0    0.54    0.13
  -2  -5   0    0.83    0.19
  -2  -5   0    0.62    0.12
  -2  -5   0    0.65    0.13
  -2  -5   0    0.60    0.13
   1   5   0   20.42    0.96
   1   5   0   20.23    0.96
   1   5   0   21.37    0.96
   1   5   0   19.29    0.92
  -1  -5   0   21.01    0.96
  -1  -5   0   19.57    0.97
  -1  -5   0   19.39    0.95
  -1  -5   0   19.42    0.96
  -1  -5   0   18.98    0.96
   0   5   0   -0.07    0.08
   0   5   0    0.13    0.08
   0   5   0    0.12    0.08
   0   5   0   -0.01    0.05
   0   5   0    0.09    0.08
   0  -5   0    0.15    0.09
   0  -5   0    0.09    0.08
   0  -5   0   -0.03    0.08
   0  -5   0    0.19    0.10
   0  -5   0   -0.05    0.08
  -1   5   0   17.88    0.83
  -1   5   0   16.95    0.83
  -1   5   0   16.11    0.86
  -1   5   0   17.54    0.84
  -1   5   0   17.26    0.85
   1  -5   0   15.95    0.77
   1  -5   0   17.91    0.83
   1  -5   0   17.67    0.86
   1  -5   0   16.77    0.83
   1  -5   0   17.45    0.84
   1  -5   0   18.08    0.83
  -2   5   0    0.80    0.16
  -2   5   0    1.02    0.15
  -2   5   0    0.97    0.15
  -2   5   0    0.95    0.18
  -2   5   0    0.92    0.14
   2  -5   0    0.74    0.13
   2  -5   0    1.18    0.18
   2  -5   0    0.58    0.13
   2  -5   0    0.85    0.14
   2  -5   0    0.67    0.14
   2  -5   0    1.13    0.16
  -3   5   0    3.11    0.30
  -3   5   0    3.65    0.33
  -3   5   0    2.67    0.25
  -3   5   0    3.22    0.26
  -3   5   0    2.52    0.20
  -3   5   0    2.84    0.29
  -3   5   0    2.85    0.29
   3  -5   0    3.22    0.28
   3  -5   0    2.38    0.27
   3  -5   0    3.06    0.28
   3  -5   0    3.03    0.29
   3  -5   0    3.06    0.27
   3  -5   0    3.21    0.28
   3  -5   0    3.43    0.33
  -4   5   0   -0.11    0.11
  -4   5   0    0.05    0.16
  -4   5   0    0.22    0.15
  -4   5   0    0.37    0.16
  -4   5   0    0.19    0.16
  -4   5   0    0.20    0.15
   4  -5   0    0.13    0.16
   4  -5   0    0.27    0.16
   4  -5   0    0.25    0.16
   4  -5   0    0.10    0.15
   4  -5   0    0.09    0.15
   4  -5   0    0.11    0.14
   4  -5   0    0.30    0.16
  -5   5   0    2.57    0.35
  -5   5   0    1.58    0.26
  -5   5   0    1.17    0.30
  -5   5   0    2.28    0.31
  -5   5   0    1.66    0.29
   5  -5   0    1.81    0.32
   5  -5   0    2.04    0.31
   5  -5   0    1.45    0.27
   5  -5   0    2.22    0.33
   5  -5   0    1.98    0.29
   5  -5   0    1.51    0.29
   5  -5   0    1.52    0.29
  -6   5   0    0.20    0.24
  -6   5   0    0.05    0.26
  -6   5   0    0.37    0.24
   6  -5   0    0.58    0.27
   6  -5   0    0.21    0.26
   6  -5   0    0.03    0.23
   6  -5   0    0.11    0.20
   6  -5   0    0.19    0.23
   6  -5   0   -0.02    0.22
  -7   5   0    0.19    0.25
  -7   5   0    0.35    0.32
   7  -5   0    0.72    0.33
   7  -5   0    0.14    0.27
   7  -5   0    0.63    0.33
   7   6   0    0.30    0.28
   7   6   0    0.43    0.27
  -7  -6   0    0.63    0.33
  -7  -6   0    0.33    0.27
   6   6   0    3.52    0.42
   6   6   0    4.12    0.50
   6   6   0    2.76    0.39
  -6  -6   0    2.57    0.39
  -6  -6   0    2.73    0.51
  -6  -6   0    4.07    0.46
  -6  -6   0    3.46    0.45
   5   6   0    0.53    0.28
   5   6   0    0.29    0.20
   5   6   0    0.41    0.23
   5   6   0    0.38    0.24
   5   6   0    0.35    0.21
  -5  -6   0   -0.05    0.18
  -5  -6   0    0.51    0.24
  -5  -6   0    0.32    0.12
  -5  -6   0    0.65    0.27
  -5  -6   0    0.16    0.25
   4   6   0    0.63    0.22
   4   6   0    0.92    0.20
   4   6   0    1.21    0.22
   4   6   0    1.48    0.27
   4   6   0    0.52    0.22
   4   6   0    0.80    0.23
  -4  -6   0    1.04    0.21
  -4  -6   0    0.97    0.22
  -4  -6   0    0.83    0.15
  -4  -6   0    0.85    0.23
  -4  -6   0    0.91    0.28
   3   6   0    2.66    0.29
   3   6   0    1.86    0.25
   3   6   0    2.78    0.27
   3   6   0    2.60    0.27
   3   6   0    2.30    0.26
   3   6   0    2.91    0.33
  -3  -6   0    2.71    0.29
  -3  -6   0    3.00    0.30
  -3  -6   0    2.78    0.35
  -3  -6   0    2.90    0.29
  -3  -6   0    2.07    0.24
  -3  -6   0    2.45    0.20
   2   6   0    9.21    0.51
   2   6   0    8.79    0.56
   2   6   0    9.01    0.51
   2   6   0    8.52    0.48
   2   6   0    9.45    0.52
   2   6   0    8.70    0.51
  -2  -6   0    8.97    0.52
  -2  -6   0    8.47    0.51
  -2  -6   0    9.05    0.50
  -2  -6   0    9.07    0.50
  -2  -6   0    8.74    0.51
   1   6   0    1.00    0.15
   1   6   0    0.76    0.09
   1   6   0    0.59    0.16
   1   6   0    0.86    0.15
   1   6   0    0.45    0.11
  -1  -6   0    1.08    0.15
  -1  -6   0    0.85    0.14
  -1  -6   0    0.60    0.14
  -1  -6   0    0.75    0.13
  -1  -6   0    1.00    0.15
   0   6   0   52.26    2.37
   0   6   0   50.08    2.34
   0   6   0   52.39    2.34
   0   6   0   50.40    2.34
   0   6   0   53.03    2.37
   0  -6   0   50.81    2.35
   0  -6   0   50.79    2.34
   0  -6   0   51.19    2.34
   0  -6   0   51.32    2.36
   0  -6   0   51.03    2.35
  -1   6   0    0.85    0.16
  -1   6   0    0.94    0.15
  -1   6   0    0.92    0.15
  -1   6   0    0.63    0.12
  -1   6   0    0.88    0.14
  -1   6   0    0.86    0.18
   1  -6   0    0.81    0.16
   1  -6   0    0.81    0.14
   1  -6   0    0.51    0.12
   1  -6   0    1.05    0.15
   1  -6   0    1.09    0.16
  -2   6   0    9.15    0.53
  -2   6   0    7.90    0.49
  -2   6   0    9.04    0.50
  -2   6   0    8.40    0.49
  -2   6   0    8.53    0.53
  -2   6   0    9.34    0.50
   2  -6   0    8.49    0.52
   2  -6   0    8.01    0.44
   2  -6   0    9.62    0.51
   2  -6   0    8.54    0.49
   2  -6   0    8.62    0.49
   2  -6   0    8.32    0.49
  -3   6   0    2.69    0.29
  -3   6   0    1.89    0.23
  -3   6   0    2.48    0.21
  -3   6   0    2.83    0.32
  -3   6   0    2.20    0.28
  -3   6   0    3.01    0.28
   3  -6   0    2.11    0.24
   3  -6   0    2.58    0.31
   3  -6   0    2.18    0.23
   3  -6   0    1.88    0.24
   3  -6   0    1.96    0.25
   3  -6   0    2.34    0.29
   3  -6   0    2.20    0.25
  -4   6   0    0.77    0.21
  -4   6   0    0.83    0.21
  -4   6   0    0.74    0.23
  -4   6   0    0.79    0.20
  -4   6   0    1.06    0.20
  -4   6   0    1.02    0.23
   4  -6   0    1.12    0.21
   4  -6   0    0.98    0.21
   4  -6   0    0.85    0.22
   4  -6   0    0.63    0.18
   4  -6   0    0.78    0.22
   4  -6   0    0.93    0.21
   4  -6   0    0.73    0.19
  -5   6   0    0.35    0.23
  -5   6   0    0.34    0.21
  -5   6   0    0.34    0.21
  -5   6   0    0.56    0.23
   5  -6   0    0.91    0.24
   5  -6   0    0.45    0.20
   5  -6   0    0.32    0.22
   5  -6   0    0.17    0.22
   5  -6   0    0.11    0.22
   5  -6   0    0.29    0.21
   5  -6   0    0.77    0.24
  -6   6   0    3.15    0.43
  -6   6   0    3.62    0.44
   6  -6   0    2.54    0.44
   6  -6   0    3.18    0.45
   6  -6   0    2.35    0.37
   6  -6   0    3.10    0.43
   6  -6   0    2.67    0.42
  -7   6   0    0.44    0.29
  -7   6   0   -0.02    0.31
   7  -6   0    0.67    0.32
   7  -6   0    0.57    0.31
   7  -6   0    0.39    0.32
   7  -6   0    0.47    0.34
   6   7   0   -0.15    0.22
   6   7   0    0.47    0.24
  -6  -7   0    0.32    0.27
  -6  -7   0    0.88    0.28
   5   7   0    1.91    0.40
   5   7   0    1.06    0.27
   5   7   0    0.84    0.30
   5   7   0    0.65    0.22
  -5  -7   0    1.35    0.27
  -5  -7   0    1.29    0.31
  -5  -7   0    1.47    0.30
  -5  -7   0    0.95    0.17
  -5  -7   0    1.44    0.31
   4   7   0    2.01    0.29
   4   7   0    1.18    0.26
   4   7   0    2.47    0.30
   4   7   0    2.26    0.33
   4   7   0    2.50    0.37
  -4  -7   0    2.21    0.23
  -4  -7   0    3.12    0.36
  -4  -7   0    2.16    0.30
   3   7   0    0.32    0.16
   3   7   0    0.28    0.16
   3   7   0    0.34    0.15
   3   7   0    0.21    0.16
   3   7   0    0.56    0.17
   3   7   0    0.32    0.19
  -3  -7   0    0.37    0.22
  -3  -7   0    0.39    0.16
  -3  -7   0    0.55    0.17
  -3  -7   0    0.34    0.10
  -3  -7   0    0.36    0.15
  -3  -7   0    0.25    0.15
  -3  -7   0    0.06    0.11
   2   7   0    1.86    0.25
   2   7   0    3.01    0.24
   2   7   0    3.01    0.35
   2   7   0    2.96    0.29
   2   7   0    3.61    0.29
   2   7   0    3.18    0.30
  -2  -7   0    3.49    0.27
  -2  -7   0    2.73    0.27
  -2  -7   0    3.60    0.29
  -2  -7   0    3.41    0.31
  -2  -7   0    3.36    0.30
   1   7   0    1.14    0.18
   1   7   0    1.10    0.22
   1   7   0    1.13    0.16
   1   7   0    1.31    0.18
   1   7   0    1.00    0.09
  -1  -7   0    0.97    0.16
  -1  -7   0    1.26    0.20
  -1  -7   0    0.97    0.16
  -1  -7   0    1.33    0.20
  -1  -7   0    1.03    0.18
   0   7   0    0.19    0.14
   0   7   0    0.18    0.14
   0   7   0    0.12    0.12
   0   7   0    0.26    0.11
   0   7   0    0.40    0.12
   0   7   0    0.30    0.13
   0   7   0    0.25    0.11
   0  -7   0    0.28    0.13
   0  -7   0    0.39    0.12
   0  -7   0    0.13    0.12
   0  -7   0    0.33    0.11
   0  -7   0    0.24    0.11
  -1   7   0    1.45    0.18
  -1   7   0    1.22    0.18
  -1   7   0    0.93    0.17
  -1   7   0    1.37    0.20
  -1   7   0    1.01    0.17
  -1   7   0    1.03    0.20
  -1   7   0    1.13    0.19
   1  -7   0    1.19    0.18
   1  -7   0    1.07    0.17
   1  -7   0    1.36    0.21
   1  -7   0    1.66    0.20
   1  -7   0    0.97    0.17
  -2   7   0    3.39    0.30
  -2   7   0    4.47    0.41
  -2   7   0    3.57    0.32
  -2   7   0    3.82    0.31
  -2   7   0    3.54    0.34
  -2   7   0    4.02    0.34
  -2   7   0    3.88    0.33
   2  -7   0    3.27    0.29
   2  -7   0    3.94    0.33
   2  -7   0    3.76    0.23
   2  -7   0    4.23    0.35
   2  -7   0    4.09    0.32
   2  -7   0    3.99    0.30
  -3   7   0    0.01    0.17
  -3   7   0    0.15    0.14
  -3   7   0    0.41    0.16
  -3   7   0    0.00    0.10
  -3   7   0    0.26    0.19
  -3   7   0    0.12    0.14
  -3   7   0    0.34    0.13
   3  -7   0    0.15    0.12
   3  -7   0    0.47    0.18
   3  -7   0    0.23    0.15
   3  -7   0    0.59    0.18
   3  -7   0    0.22    0.16
   3  -7   0    0.47    0.15
   3  -7   0    0.34    0.17
  -4   7   0    2.15    0.32
  -4   7   0    1.75    0.28
  -4   7   0    1.76    0.20
  -4   7   0    1.87    0.26
   4  -7   0    1.49    0.25
   4  -7   0    2.27    0.34
   4  -7   0    1.71    0.30
   4  -7   0    1.31    0.24
   4  -7   0    1.84    0.26
   4  -7   0    1.23    0.24
   4  -7   0    2.05    0.30
  -5   7   0    1.34    0.29
  -5   7   0    1.74    0.33
  -5   7   0    1.64    0.33
   5  -7   0    1.95    0.33
   5  -7   0    1.85    0.32
   5  -7   0    1.74    0.31
   5  -7   0    1.55    0.30
   5  -7   0    1.14    0.28
   5  -7   0    1.40    0.28
   5  -7   0    1.90    0.36
  -6   7   0    0.65    0.29
  -6   7   0    0.67    0.31
   6  -7   0    0.48    0.32
   6  -7   0    0.23    0.22
   6  -7   0    0.43    0.28
   6  -7   0    0.15    0.22
   6  -7   0    0.49    0.31
   6   8   0    2.66    0.46
   6   8   0    2.91    0.41
  -6  -8   0    3.10    0.46
  -6  -8   0    4.37    0.50
   5   8   0    0.27    0.22
   5   8   0    0.95    0.33
   5   8   0    0.66    0.37
  -5  -8   0    0.37    0.21
  -5  -8   0    0.06    0.30
  -5  -8   0    0.08    0.21
  -5  -8   0    0.38    0.27
   4   8   0    0.62    0.26
   4   8   0    0.28    0.20
   4   8   0    1.00    0.29
   4   8   0    0.08    0.17
  -4  -8   0    0.49    0.19
  -4  -8   0    0.57    0.21
  -4  -8   0    0.49    0.19
  -4  -8   0    0.24    0.18
  -4  -8   0    0.45    0.15
   3   8   0    1.38    0.24
   3   8   0    1.48    0.32
   3   8   0    1.60    0.23
   3   8   0    1.32    0.24
   3   8   0    1.33    0.25
  -3  -8   0    0.99    0.22
  -3  -8   0    1.53    0.24
  -3  -8   0    1.32    0.25
  -3  -8   0    1.46    0.23
  -3  -8   0    1.03    0.17
  -3  -8   0    0.98    0.22
   2   8   0    0.48    0.16
   2   8   0    0.60    0.17
   2   8   0    0.90    0.20
   2   8   0    0.77    0.25
   2   8   0    0.70    0.13
  -2  -8   0    0.84    0.20
  -2  -8   0    0.92    0.18
  -2  -8   0    0.34    0.16
  -2  -8   0    0.56    0.16
  -2  -8   0    0.82    0.18
   1   8   0    0.74    0.17
   1   8   0    0.47    0.14
   1   8   0    1.18    0.24
   1   8   0    0.81    0.17
   1   8   0    0.37    0.13
  -1  -8   0    0.35    0.14
  -1  -8   0    0.87    0.19
  -1  -8   0    0.78    0.16
  -1  -8   0    0.97    0.18
  -1  -8   0    0.51    0.16
   0   8   0    0.48    0.16
   0   8   0    0.42    0.17
   0   8   0    0.64    0.16
   0   8   0    0.48    0.14
   0   8   0    0.72    0.21
   0   8   0    0.65    0.18
   0   8   0    0.75    0.16
   0  -8   0    0.58    0.15
   0  -8   0    0.67    0.17
   0  -8   0    0.75    0.17
   0  -8   0    0.64    0.16
   0  -8   0    0.80    0.16
  -1   8   0    0.27    0.15
  -1   8   0    0.60    0.18
  -1   8   0    0.35    0.16
  -1   8   0    0.55    0.15
  -1   8   0    0.57    0.19
  -1   8   0    0.30    0.15
  -1   8   0    0.55    0.16
   1  -8   0    0.29    0.16
   1  -8   0    0.16    0.14
   1  -8   0    0.70    0.15
   1  -8   0    0.28    0.14
   1  -8   0    0.55    0.16
  -2   8   0    0.42    0.16
  -2   8   0    0.14    0.16
  -2   8   0    0.23    0.19
  -2   8   0    0.41    0.17
  -2   8   0    0.19    0.15
  -2   8   0    0.17    0.15
  -2   8   0    0.53    0.17
   2  -8   0    0.29    0.15
   2  -8   0    0.14    0.07
   2  -8   0    0.13    0.14
   2  -8   0    0.32    0.14
   2  -8   0    0.45    0.18
   2  -8   0    0.41    0.14
  -3   8   0    1.30    0.24
  -3   8   0    1.25    0.21
  -3   8   0    0.97    0.21
  -3   8   0    0.91    0.26
  -3   8   0    1.35    0.29
  -3   8   0    0.87    0.21
   3  -8   0    0.97    0.21
   3  -8   0    1.28    0.24
   3  -8   0    1.33    0.17
   3  -8   0    1.67    0.29
   3  -8   0    1.15    0.26
   3  -8   0    1.14    0.23
   3  -8   0    1.35    0.23
  -4   8   0    0.04    0.16
  -4   8   0    0.11    0.20
  -4   8   0    0.44    0.17
  -4   8   0    0.11    0.21
   4  -8   0    0.64    0.22
   4  -8   0    0.37    0.23
   4  -8   0    0.56    0.22
   4  -8   0    0.26    0.22
   4  -8   0    0.30    0.22
   4  -8   0    0.58    0.22
   4  -8   0    0.68    0.20
  -5   8   0    0.13    0.26
  -5   8   0    0.53    0.28
   5  -8   0    0.39    0.23
   5  -8   0    0.28    0.23
   5  -8   0    0.25    0.22
   5  -8   0    0.21    0.24
   5  -8   0    0.20    0.22
   5  -8   0   -0.01    0.24
  -6   8   0    2.46    0.47
  -6   8   0    3.50    0.48
   6  -8   0    1.90    0.42
   6  -8   0    1.81    0.37
   6  -8   0    2.12    0.41
   6  -8   0    2.03    0.42
   5   9   0   -0.19    0.21
   5   9   0   -0.10    0.26
  -5  -9   0   -0.04    0.21
  -5  -9   0   -0.29    0.23
  -5  -9   0   -0.14    0.20
   4   9   0    0.71    0.25
   4   9   0    0.34    0.29
   4   9   0    0.25    0.28
  -4  -9   0    0.30    0.20
  -4  -9   0    0.35    0.22
  -4  -9   0    0.42    0.23
  -4  -9   0    0.36    0.15
   3   9   0    0.73    0.31
   3   9   0    0.13    0.17
   3   9   0    0.02    0.18
   3   9   0    0.27    0.19
  -3  -9   0    0.02    0.16
  -3  -9   0    0.50    0.18
  -3  -9   0    0.17    0.18
  -3  -9   0    0.30    0.18
  -3  -9   0    0.41    0.22
   2   9   0    0.15    0.17
   2   9   0   -0.03    0.11
   2   9   0    0.58    0.18
   2   9   0    0.17    0.10
   2   9   0    0.29    0.23
  -2  -9   0    0.28    0.18
  -2  -9   0    0.44    0.17
  -2  -9   0    0.21    0.15
  -2  -9   0    0.32    0.17
  -2  -9   0    0.13    0.16
   1   9   0    0.16    0.14
   1   9   0   -0.01    0.16
   1   9   0    0.14    0.15
   1   9   0    0.21    0.16
   1   9   0   -0.09    0.19
   1   9   0   -0.04    0.18
  -1  -9   0    0.23    0.16
  -1  -9   0    0.23    0.15
  -1  -9   0    0.25    0.14
  -1  -9   0    0.25    0.14
  -1  -9   0    0.53    0.19
   0   9   0   -0.10    0.16
   0   9   0    0.05    0.14
   0   9   0    0.07    0.13
   0   9   0   -0.04    0.13
   0   9   0    0.00    0.16
   0   9   0   -0.32    0.16
   0  -9   0   -0.02    0.12
   0  -9   0    0.16    0.13
   0  -9   0   -0.24    0.10
   0  -9   0    0.05    0.14
   0  -9   0    0.11    0.15
  -1   9   0    0.07    0.17
  -1   9   0    0.35    0.17
  -1   9   0    0.10    0.13
  -1   9   0    0.10    0.17
  -1   9   0    0.27    0.20
  -1   9   0    0.52    0.24
  -1   9   0    0.22    0.16
   1  -9   0    0.16    0.17
   1  -9   0    0.32    0.17
   1  -9   0    0.14    0.16
   1  -9   0    0.27    0.18
   1  -9   0    0.49    0.16
  -2   9   0    0.36    0.25
  -2   9   0    0.42    0.17
  -2   9   0    0.14    0.17
  -2   9   0    0.39    0.18
   2  -9   0    0.18    0.18
   2  -9   0    0.76    0.18
   2  -9   0    0.18    0.17
   2  -9   0    0.11    0.16
   2  -9   0    0.31    0.17
  -3   9   0    0.08    0.23
  -3   9   0    0.01    0.18
  -3   9   0    0.14    0.17
  -3   9   0    0.12    0.18
   3  -9   0    0.00    0.20
   3  -9   0    0.10    0.19
   3  -9   0    0.11    0.11
   3  -9   0    0.22    0.19
   3  -9   0    0.14    0.18
   3  -9   0    0.07    0.19
   3  -9   0    0.02    0.16
  -4   9   0    0.32    0.23
  -4   9   0    0.26    0.27
   4  -9   0   -0.02    0.19
   4  -9   0    0.07    0.22
   4  -9   0    0.16    0.22
   4  -9   0    0.17    0.22
   4  -9   0    0.30    0.21
   4  -9   0    0.08    0.17
  -5   9   0   -0.14    0.28
  -5   9   0   -0.09    0.23
   5  -9   0    0.13    0.26
   5  -9   0   -0.23    0.18
   5  -9   0   -0.41    0.29
   5  -9   0   -0.12    0.24
   5  -9   0   -0.18    0.19
   5  10   0    0.26    0.36
   5  10   0    0.19    0.30
  -5 -10   0    0.21    0.29
  -5 -10   0    0.13    0.30
   4  10   0    0.19    0.24
   4  10   0    0.27    0.29
  -4 -10   0    0.23    0.23
  -4 -10   0   -0.09    0.13
  -4 -10   0    0.10    0.20
  -4 -10   0    0.34    0.27
   3  10   0   -0.25    0.25
   3  10   0   -0.17    0.19
  -3 -10   0    0.12    0.23
  -3 -10   0    0.01    0.16
  -3 -10   0    0.25    0.19
  -3 -10   0    0.29    0.22
   2  10   0    0.42    0.20
   2  10   0    0.35    0.22
   2  10   0   -0.10    0.25
   2  10   0    0.15    0.18
  -2 -10   0    0.53    0.23
  -2 -10   0    0.17    0.16
  -2 -10   0    0.36    0.19
  -2 -10   0    0.16    0.18
  -2 -10   0    0.36    0.20
   1  10   0    0.51    0.20
   1  10   0    0.47    0.22
   1  10   0    0.11    0.16
   1  10   0   -0.09    0.23
  -1 -10   0    0.06    0.15
  -1 -10   0    0.25    0.16
  -1 -10   0    0.31    0.19
  -1 -10   0    0.23    0.19
  -1 -10   0    0.09    0.16
   0  10   0    1.18    0.28
   0  10   0    1.44    0.24
   0  10   0    1.36    0.24
   0  10   0    1.79    0.35
   0 -10   0    1.01    0.21
   0 -10   0    1.50    0.26
   0 -10   0    1.45    0.24
   0 -10   0    1.27    0.27
   0 -10   0    1.27    0.23
  -1  10   0   -0.05    0.17
  -1  10   0   -0.07    0.17
  -1  10   0    0.23    0.17
  -1  10   0    0.02    0.24
   1 -10   0    0.09    0.15
   1 -10   0    0.40    0.17
   1 -10   0    0.15    0.17
   1 -10   0   -0.02    0.16
   1 -10   0   -0.25    0.16
  -2  10   0    0.25    0.19
  -2  10   0    0.48    0.22
  -2  10   0   -0.16    0.24
  -2  10   0    0.39    0.20
   2 -10   0    0.47    0.21
   2 -10   0    0.36    0.21
   2 -10   0    0.20    0.21
   2 -10   0    0.17    0.15
   2 -10   0    0.32    0.19
  -3  10   0   -0.19    0.26
  -3  10   0    0.12    0.19
  -3  10   0    0.23    0.21
   3 -10   0    0.26    0.22
   3 -10   0   -0.04    0.20
   3 -10   0   -0.16    0.16
   3 -10   0    0.13    0.21
   3 -10   0    0.30    0.21
  -4  10   0   -0.02    0.24
  -4  10   0    0.13    0.27
   4 -10   0   -0.24    0.35
   4 -10   0   -0.23    0.18
   4 -10   0   -0.23    0.18
   4 -10   0    0.02    0.24
   4 -10   0   -0.24    0.21
  -5  10   0    0.39    0.29
   5 -10   0    0.23    0.29
   5 -10   0    0.04    0.24
   5 -10   0    0.02    0.29
   5 -10   0    0.09    0.26
   4  11   0    0.40    0.37
   4  11   0    0.74    0.33
   4  11   0    1.18    0.32
  -4 -11   0    0.75    0.28
  -4 -11   0    0.50    0.30
  -4 -11   0    0.41    0.33
   3  11   0    0.07    0.24
   3  11   0    0.22    0.33
   3  11   0    0.00    0.24
  -3 -11   0    0.19    0.25
  -3 -11   0    0.11    0.23
  -3 -11   0    0.29    0.22
  -3 -11   0    0.04    0.25
   2  11   0    2.46    0.46
   2  11   0    1.78    0.32
   2  11   0    1.42    0.29
  -2 -11   0    1.08    0.28
  -2 -11   0    0.90    0.27
  -2 -11   0    1.24    0.26
  -2 -11   0    1.41    0.28
   1  11   0    0.05    0.27
   1  11   0    0.36    0.23
   1  11   0    0.27    0.19
  -1 -11   0    0.40    0.22
  -1 -11   0    0.15    0.17
  -1 -11   0    0.31    0.22
  -1 -11   0    0.51    0.21
   0  11   0   -0.05    0.16
   0  11   0   -0.09    0.24
   0  11   0   -0.09    0.21
   0 -11   0    0.03    0.17
   0 -11   0   -0.07    0.17
   0 -11   0    0.03    0.22
   0 -11   0    0.03    0.19
  -1  11   0    0.18    0.19
  -1  11   0    0.20    0.24
  -1  11   0    0.33    0.24
   1 -11   0    0.06    0.21
   1 -11   0    0.42    0.20
   1 -11   0    0.37    0.20
   1 -11   0    0.30    0.20
  -2  11   0    1.27    0.27
  -2  11   0    1.40    0.38
  -2  11   0    1.50    0.32
   2 -11   0    1.62    0.26
   2 -11   0    1.39    0.32
   2 -11   0    1.48    0.27
   2 -11   0    2.05    0.35
  -3  11   0   -0.02    0.26
  -3  11   0    0.18    0.24
  -3  11   0   -0.08    0.21
   3 -11   0    0.29    0.23
   3 -11   0   -0.02    0.20
   3 -11   0    0.13    0.23
   3 -11   0   -0.18    0.22
  -4  11   0    0.99    0.34
   4 -11   0    0.56    0.27
   4 -11   0    0.58    0.32
   4 -11   0    0.68    0.30
   4 -11   0    0.42    0.31
   3  12   0    0.74    0.42
   3  12   0    0.35    0.26
  -3 -12   0    0.15    0.29
   2  12   0   -0.27    0.32
   2  12   0   -0.20    0.29
   2  12   0    0.12    0.25
  -2 -12   0    0.10    0.23
  -2 -12   0   -0.18    0.23
  -2 -12   0   -0.01    0.21
   1  12   0    0.51    0.35
   1  12   0    0.30    0.25
   1  12   0    0.70    0.29
  -1 -12   0    0.72    0.27
  -1 -12   0    0.43    0.27
  -1 -12   0    0.12    0.20
   0  12   0    0.39    0.23
   0  12   0    0.29    0.28
   0  12   0    0.95    0.35
   0 -12   0    0.20    0.23
   0 -12   0    0.38    0.22
   0 -12   0    0.35    0.26
  -1  12   0    0.61    0.32
  -1  12   0    0.43    0.28
  -1  12   0    0.28    0.28
   1 -12   0    0.28    0.23
   1 -12   0    0.06    0.23
   1 -12   0    0.31    0.20
  -2  12   0    0.27    0.29
  -2  12   0    0.25    0.27
   2 -12   0    0.03    0.22
   2 -12   0    0.27    0.20
   2 -12   0   -0.08    0.25
  -3  12   0    0.43    0.28
  -3  12   0    0.20    0.29
   3 -12   0    0.14    0.25
   2 -12   1    0.23    0.21
   2 -12   1    0.34    0.24
   2 -12   1    0.34    0.28
  -2  12  -1    0.26    0.29
  -2  12  -1    0.52    0.28
   1 -12   1    0.00    0.18
   1 -12   1    0.22    0.24
   1 -12   1    0.08    0.21
  -1  12  -1    0.34    0.27
  -1  12  -1    0.40    0.28
   0 -12   1   -0.23    0.17
   0 -12   1   -0.06    0.22
   0 -12   1   -0.09    0.20
   0  12  -1   -0.19    0.24
   0  12  -1   -0.10    0.26
  -1 -12   1    1.39    0.29
  -1 -12   1    1.11    0.26
  -1 -12   1    1.40    0.32
   1  12  -1    1.39    0.43
   1  12  -1    1.06    0.30
  -2 -12   1    0.09    0.25
  -2 -12   1    0.00    0.26
  -2 -12   1    0.04    0.21
   2  12  -1    0.06    0.33
   2  12  -1    0.26    0.26
  -3 -12   1    0.11    0.30
  -3 -12   1    0.72    0.30
   3  12  -1    0.42    0.28
   3  12  -1    0.65    0.40
   4 -11   1    0.10    0.28
   4 -11   1    0.11    0.28
   4 -11   1    0.36    0.25
  -4  11  -1    0.20    0.26
   3 -11   1    0.24    0.23
   3 -11   1   -0.46    0.20
   3 -11   1   -0.05    0.20
   3 -11   1   -0.20    0.17
  -3  11  -1    0.01    0.21
  -3  11  -1   -0.25    0.26
   2 -11   1    1.93    0.30
   2 -11   1    2.92    0.34
   2 -11   1    3.23    0.44
  -2  11  -1    2.80    0.43
  -2  11  -1    2.90    0.40
  -2  11  -1    2.29    0.34
   1 -11   1    0.37    0.19
   1 -11   1    0.55    0.22
   1 -11   1    0.38    0.23
   1 -11   1    0.78    0.20
  -1  11  -1    0.39    0.21
  -1  11  -1    0.58    0.28
  -1  11  -1    0.70    0.29
   0 -11   1    0.17    0.20
   0 -11   1    0.38    0.19
   0 -11   1    0.12    0.17
   0 -11   1   -0.08    0.21
   0  11  -1    0.49    0.27
   0  11  -1   -0.14    0.16
   0  11  -1    0.09    0.25
  -1 -11   1    0.52    0.26
  -1 -11   1    1.00    0.25
  -1 -11   1    0.41    0.19
  -1 -11   1    0.74    0.20
   1  11  -1    1.26    0.29
   1  11  -1    0.83    0.23
   1  11  -1    0.97    0.35
  -2 -11   1    0.33    0.20
  -2 -11   1    0.31    0.25
  -2 -11   1    0.34    0.19
  -2 -11   1    0.29    0.22
   2  11  -1    0.36    0.22
   2  11  -1    0.59    0.33
   2  11  -1    0.55    0.25
  -3 -11   1    0.65    0.28
  -3 -11   1    0.64    0.26
  -3 -11   1    0.67    0.24
   3  11  -1    0.77    0.39
   3  11  -1    0.72    0.26
   3  11  -1    0.35    0.25
  -4 -11   1   -0.07    0.29
  -4 -11   1    0.38    0.25
  -4 -11   1    0.15    0.27
   4  11  -1   -0.09    0.31
   4  11  -1   -0.05    0.24
   5 -10   1   -0.20    0.26
   5 -10   1   -0.12    0.37
   5 -10   1   -0.13    0.28
  -5  10  -1    0.15    0.26
   4 -10   1   -0.13    0.20
   4 -10   1    0.13    0.23
   4 -10   1    0.36    0.26
   4 -10   1    0.31    0.26
  -4  10  -1    0.24    0.27
  -4  10  -1    0.25    0.26
   3 -10   1   -0.10    0.17
   3 -10   1   -0.31    0.20
   3 -10   1    0.01    0.21
   3 -10   1    0.08    0.19
   3 -10   1   -0.01    0.16
  -3  10  -1    0.07    0.23
  -3  10  -1   -0.05    0.20
  -3  10  -1    0.11    0.19
   2 -10   1    0.29    0.19
   2 -10   1    0.56    0.23
   2 -10   1    0.75    0.21
   2 -10   1    0.58    0.22
   2 -10   1    0.54    0.19
  -2  10  -1    0.40    0.20
  -2  10  -1    0.77    0.28
  -2  10  -1    0.56    0.23
  -2  10  -1    0.72    0.24
   1 -10   1    0.59    0.19
   1 -10   1    0.46    0.19
   1 -10   1    0.15    0.16
   1 -10   1    0.56    0.18
   1 -10   1    0.38    0.24
  -1  10  -1    0.50    0.27
  -1  10  -1    0.42    0.24
  -1  10  -1    0.72    0.22
  -1  10  -1    0.24    0.17
   0 -10   1    2.89    0.31
   0 -10   1    3.48    0.35
   0 -10   1    2.41    0.29
   0 -10   1    3.41    0.39
   0 -10   1    3.60    0.34
   0  10  -1    3.25    0.44
   0  10  -1    3.33    0.34
   0  10  -1    3.51    0.34
   0  10  -1    3.30    0.39
  -1 -10   1   -0.11    0.16
  -1 -10   1    0.37    0.16
  -1 -10   1    0.13    0.18
  -1 -10   1    0.16    0.16
  -1 -10   1    0.12    0.14
   1  10  -1    0.18    0.15
   1  10  -1    0.17    0.18
   1  10  -1    0.12    0.20
   1  10  -1    0.11    0.25
  -2 -10   1    2.35    0.31
  -2 -10   1    1.32    0.29
  -2 -10   1    1.79    0.26
  -2 -10   1    1.54    0.29
  -2 -10   1    1.84    0.27
   2  10  -1    1.77    0.30
   2  10  -1    1.74    0.28
   2  10  -1    1.68    0.28
   2  10  -1    1.56    0.37
  -3 -10   1    0.95    0.27
  -3 -10   1    0.89    0.25
  -3 -10   1    1.15    0.25
  -3 -10   1    0.86    0.23
   3  10  -1    1.24    0.37
   3  10  -1    1.15    0.26
   3  10  -1    1.04    0.26
  -4 -10   1    0.15    0.25
  -4 -10   1   -0.13    0.18
  -4 -10   1    0.08    0.22
   4  10  -1    0.29    0.24
   4  10  -1    0.09    0.29
   4  10  -1    0.09    0.23
  -5 -10   1    0.31    0.26
  -5 -10   1   -0.07    0.26
  -5 -10   1   -0.23    0.25
   5  10  -1    0.15    0.28
   5  10  -1    0.01    0.31
   5  -9   1   -0.18    0.24
   5  -9   1   -0.09    0.22
   5  -9   1   -0.19    0.24
   5  -9   1    0.20    0.22
  -5   9  -1   -0.24    0.27
  -5   9  -1    0.08    0.23
   4  -9   1    0.06    0.18
   4  -9   1   -0.09    0.21
   4  -9   1   -0.04    0.23
   4  -9   1   -0.16    0.19
   4  -9   1   -0.06    0.19
   4  -9   1   -0.35    0.17
  -4   9  -1    0.07    0.22
  -4   9  -1   -0.08    0.22
   3  -9   1    0.11    0.19
   3  -9   1    0.18    0.19
   3  -9   1   -0.03    0.15
   3  -9   1   -0.19    0.16
   3  -9   1    0.37    0.12
   3  -9   1    0.27    0.19
   3  -9   1    0.09    0.18
  -3   9  -1    0.39    0.21
  -3   9  -1    0.04    0.20
  -3   9  -1    0.21    0.25
  -3   9  -1    0.30    0.17
   2  -9   1    1.55    0.23
   2  -9   1    1.76    0.29
   2  -9   1    1.91    0.26
   2  -9   1    1.54    0.25
   2  -9   1    1.65    0.25
  -2   9  -1    2.06    0.28
  -2   9  -1    1.66    0.25
  -2   9  -1    1.68    0.28
  -2   9  -1    2.41    0.37
   1  -9   1    0.25    0.18
   1  -9   1    0.54    0.19
   1  -9   1    0.48    0.15
   1  -9   1    0.41    0.17
   1  -9   1    0.42    0.17
  -1   9  -1    0.26    0.16
  -1   9  -1    0.40    0.19
  -1   9  -1    0.56    0.24
  -1   9  -1    0.43    0.16
  -1   9  -1    0.36    0.15
  -1   9  -1    0.13    0.20
   0  -9   1    1.27    0.20
   0  -9   1    0.99    0.19
   0  -9   1    1.53    0.23
   0  -9   1    0.77    0.18
   0  -9   1    1.32    0.24
   0   9  -1    1.30    0.27
   0   9  -1    1.21    0.26
   0   9  -1    0.81    0.18
   0   9  -1    1.14    0.20
   0   9  -1    1.07    0.20
   0   9  -1    1.00    0.21
  -1  -9   1    0.51    0.18
  -1  -9   1    0.67    0.21
  -1  -9   1    0.68    0.18
  -1  -9   1    0.77    0.17
  -1  -9   1    0.37    0.14
   1   9  -1    0.66    0.24
   1   9  -1    0.52    0.21
   1   9  -1    0.64    0.19
   1   9  -1    0.51    0.15
   1   9  -1    0.55    0.17
   1   9  -1    0.40    0.17
  -2  -9   1    0.07    0.15
  -2  -9   1    0.15    0.14
  -2  -9   1    0.17    0.13
  -2  -9   1    0.29    0.17
  -2  -9   1    0.06    0.18
   2   9  -1    0.39    0.18
   2   9  -1    0.02    0.19
   2   9  -1    0.14    0.23
   2   9  -1    0.60    0.18
   2   9  -1    0.14    0.08
  -3  -9   1   -0.02    0.18
  -3  -9   1    0.11    0.16
  -3  -9   1    0.15    0.18
  -3  -9   1    0.20    0.16
  -3  -9   1    0.13    0.14
   3   9  -1    0.34    0.22
   3   9  -1    0.26    0.19
   3   9  -1    0.15    0.25
   3   9  -1    0.23    0.18
   3   9  -1    0.13    0.17
  -4  -9   1    1.70    0.36
  -4  -9   1    1.19    0.27
  -4  -9   1    1.12    0.26
  -4  -9   1    1.55    0.28
  -4  -9   1    1.45    0.20
   4   9  -1    1.52    0.29
   4   9  -1    1.66    0.31
   4   9  -1    0.95    0.34
  -5  -9   1   -0.23    0.20
  -5  -9   1    0.34    0.32
  -5  -9   1    0.02    0.24
  -5  -9   1    0.10    0.19
   5   9  -1    0.20    0.29
   5   9  -1   -0.23    0.21
   6  -8   1    1.12    0.32
   6  -8   1    1.06    0.32
   6  -8   1    1.32    0.38
   6  -8   1    1.13    0.39
  -6   8  -1    1.93    0.43
  -6   8  -1    1.65    0.39
   5  -8   1    1.13    0.28
   5  -8   1    1.35    0.31
   5  -8   1    1.25    0.33
   5  -8   1    1.71    0.31
   5  -8   1    1.45    0.33
   5  -8   1    1.04    0.29
  -5   8  -1    1.66    0.36
  -5   8  -1    1.44    0.33
   4  -8   1    3.14    0.36
   4  -8   1    3.14    0.36
   4  -8   1    2.09    0.32
   4  -8   1    3.24    0.41
   4  -8   1    3.07    0.32
   4  -8   1    3.19    0.44
   4  -8   1    3.33    0.38
  -4   8  -1    3.94    0.42
  -4   8  -1    2.28    0.37
  -4   8  -1    3.40    0.39
   3  -8   1    4.18    0.43
   3  -8   1    3.42    0.35
   3  -8   1    4.05    0.38
   3  -8   1    4.42    0.38
   3  -8   1    3.37    0.28
   3  -8   1    3.16    0.34
   3  -8   1    2.35    0.34
  -3   8  -1    4.48    0.40
  -3   8  -1    3.56    0.33
  -3   8  -1    3.44    0.42
  -3   8  -1    2.49    0.38
  -3   8  -1    3.34    0.36
  -3   8  -1    3.81    0.41
   2  -8   1   15.57    0.80
   2  -8   1   14.25    0.69
   2  -8   1   14.07    0.83
   2  -8   1   14.77    0.78
   2  -8   1   14.94    0.79
   2  -8   1   15.68    0.79
  -2   8  -1   15.66    0.86
  -2   8  -1   14.36    0.79
  -2   8  -1   15.09    0.80
  -2   8  -1   13.80    0.78
  -2   8  -1   15.08    0.81
  -2   8  -1   14.69    0.79
  -2   8  -1   14.38    0.84
   1  -8   1    1.74    0.22
   1  -8   1    1.35    0.21
   1  -8   1    1.23    0.19
   1  -8   1    1.02    0.19
   1  -8   1    1.29    0.23
  -1   8  -1    1.31    0.21
  -1   8  -1    1.66    0.21
  -1   8  -1    1.29    0.25
  -1   8  -1    1.23    0.19
  -1   8  -1    1.17    0.22
  -1   8  -1    1.24    0.22
  -1   8  -1    1.66    0.21
   0  -8   1    0.00    0.11
   0  -8   1    0.21    0.13
   0  -8   1    0.19    0.14
   0  -8   1    0.15    0.11
   0  -8   1    0.06    0.11
   0   8  -1    0.38    0.13
   0   8  -1    0.07    0.13
   0   8  -1    0.18    0.11
   0   8  -1    0.10    0.16
   0   8  -1   -0.02    0.16
   0   8  -1    0.07    0.10
  -1  -8   1   -0.05    0.13
  -1  -8   1    0.24    0.13
  -1  -8   1    0.20    0.12
  -1  -8   1    0.14    0.13
  -1  -8   1    0.13    0.11
   1   8  -1    0.08    0.11
   1   8  -1    0.10    0.11
   1   8  -1    0.12    0.12
   1   8  -1   -0.07    0.17
   1   8  -1    0.01    0.12
   1   8  -1   -0.14    0.14
  -2  -8   1    1.54    0.24
  -2  -8   1    1.72    0.23
  -2  -8   1    1.87    0.25
  -2  -8   1    1.48    0.20
  -2  -8   1    1.69    0.23
   2   8  -1    1.74    0.24
   2   8  -1    1.56    0.23
   2   8  -1    1.53    0.22
   2   8  -1    1.50    0.30
   2   8  -1    1.69    0.24
   2   8  -1    2.03    0.27
   2   8  -1    1.61    0.16
  -3  -8   1    0.42    0.17
  -3  -8   1    0.06    0.15
  -3  -8   1    0.42    0.15
  -3  -8   1    0.28    0.17
  -3  -8   1    0.34    0.16
   3   8  -1    0.28    0.16
   3   8  -1    0.38    0.16
   3   8  -1    0.01    0.12
   3   8  -1    0.57    0.19
   3   8  -1    0.43    0.24
   3   8  -1    0.35    0.21
  -4  -8   1    0.02    0.16
  -4  -8   1    0.19    0.19
  -4  -8   1    0.02    0.15
  -4  -8   1    0.14    0.11
   4   8  -1    0.15    0.18
   4   8  -1    0.13    0.17
   4   8  -1    0.66    0.29
   4   8  -1    0.23    0.23
  -5  -8   1    0.46    0.21
  -5  -8   1    0.47    0.25
  -5  -8   1    0.24    0.26
   5   8  -1    0.03    0.25
   5   8  -1    0.21    0.21
   5   8  -1    0.50    0.34
  -6  -8   1    1.19    0.30
  -6  -8   1    0.99    0.34
   6   8  -1    0.83    0.37
   6   8  -1    0.96    0.30
   6  -7   1   16.02    1.01
   6  -7   1   15.96    1.08
   6  -7   1   15.26    0.98
   6  -7   1   15.99    1.00
   6  -7   1   15.64    1.00
  -6   7  -1   15.42    1.02
  -6   7  -1   15.55    0.98
   5  -7   1    0.83    0.26
   5  -7   1    1.17    0.27
   5  -7   1    0.75    0.27
   5  -7   1    1.37    0.28
   5  -7   1    1.00    0.28
   5  -7   1    1.64    0.33
   5  -7   1    1.33    0.31
  -5   7  -1    1.48    0.31
  -5   7  -1    1.20    0.29
  -5   7  -1    0.03    0.20
   4  -7   1   37.90    1.89
   4  -7   1   38.50    1.93
   4  -7   1   37.77    1.89
   4  -7   1   41.68    1.89
   4  -7   1   38.33    1.86
   4  -7   1   35.89    1.93
   4  -7   1   40.90    1.88
  -4   7  -1   41.65    1.93
  -4   7  -1   34.98    1.88
  -4   7  -1   43.84    1.95
  -4   7  -1   37.19    1.89
   3  -7   1    0.36    0.13
   3  -7   1    0.18    0.15
   3  -7   1    0.46    0.16
   3  -7   1    0.02    0.15
   3  -7   1    0.20    0.14
   3  -7   1    0.02    0.15
   3  -7   1    0.52    0.19
  -3   7  -1    0.28    0.15
  -3   7  -1    0.17    0.14
  -3   7  -1    0.23    0.13
  -3   7  -1    0.22    0.16
  -3   7  -1    0.35    0.20
  -3   7  -1    0.31    0.16
  -3   7  -1    0.33    0.18
   2  -7   1    0.84    0.16
   2  -7   1    0.28    0.13
   2  -7   1    0.94    0.19
   2  -7   1    0.52    0.16
   2  -7   1    0.71    0.11
   2  -7   1    0.62    0.14
  -2   7  -1    0.59    0.15
  -2   7  -1    0.67    0.19
  -2   7  -1    0.54    0.15
  -2   7  -1    0.49    0.19
  -2   7  -1    0.68    0.16
  -2   7  -1    0.48    0.15
  -2   7  -1    0.41    0.15
   1  -7   1    3.76    0.30
   1  -7   1    4.09    0.34
   1  -7   1    4.34    0.31
   1  -7   1    4.26    0.30
   1  -7   1    4.27    0.30
  -1   7  -1    4.79    0.35
  -1   7  -1    4.39    0.32
  -1   7  -1    4.64    0.31
  -1   7  -1    4.11    0.31
  -1   7  -1    3.86    0.34
  -1   7  -1    3.98    0.31
  -1   7  -1    4.33    0.33
   0  -7   1   12.59    0.67
   0  -7   1   12.20    0.62
   0  -7   1   11.18    0.62
   0  -7   1   11.98    0.63
   0  -7   1   11.08    0.61
   0   7  -1   11.73    0.68
   0   7  -1   11.66    0.62
   0   7  -1   11.94    0.63
   0   7  -1   11.83    0.66
   0   7  -1   12.15    0.67
   0   7  -1   12.50    0.63
   0   7  -1   11.24    0.62
  -1  -7   1    0.30    0.11
  -1  -7   1    0.46    0.14
  -1  -7   1    0.40    0.12
  -1  -7   1    0.49    0.13
  -1  -7   1    0.38    0.14
   1   7  -1    0.44    0.13
   1   7  -1    0.67    0.14
   1   7  -1    0.54    0.18
   1   7  -1    0.55    0.14
   1   7  -1    0.55    0.17
   1   7  -1    0.58    0.13
  -2  -7   1    1.08    0.16
  -2  -7   1    1.03    0.18
  -2  -7   1    1.33    0.20
  -2  -7   1    1.34    0.20
  -2  -7   1    1.68    0.20
   2   7  -1    1.35    0.19
   2   7  -1    1.16    0.25
   2   7  -1    1.37    0.20
   2   7  -1    1.30    0.15
   2   7  -1    1.47    0.20
   2   7  -1    1.24    0.19
  -3  -7   1    0.02    0.08
  -3  -7   1    0.08    0.13
  -3  -7   1    0.15    0.11
  -3  -7   1    0.00    0.19
  -3  -7   1   -0.02    0.12
  -3  -7   1    0.04    0.12
   3   7  -1    0.02    0.14
   3   7  -1    0.19    0.18
   3   7  -1    0.27    0.15
   3   7  -1   -0.11    0.14
   3   7  -1    0.02    0.12
   3   7  -1    0.00    0.09
  -4  -7   1    3.01    0.33
  -4  -7   1    3.09    0.23
  -4  -7   1    2.46    0.31
  -4  -7   1    3.25    0.37
  -4  -7   1    2.53    0.57
   4   7  -1    2.93    0.31
   4   7  -1    3.28    0.43
   4   7  -1    3.33    0.37
   4   7  -1    2.68    0.31
   4   7  -1    3.26    0.36
  -5  -7   1    0.40    0.25
  -5  -7   1   -0.03    0.19
  -5  -7   1    0.11    0.17
  -5  -7   1    0.09    0.23
   5   7  -1    0.27    0.27
   5   7  -1    0.37    0.21
   5   7  -1    0.17    0.28
   5   7  -1    0.40    0.23
  -6  -7   1    2.66    0.37
  -6  -7   1    3.38    0.44
   6   7  -1    2.43    0.42
   6   7  -1    2.29    0.36
   7  -6   1    0.93    0.37
   7  -6   1    0.65    0.36
   7  -6   1    0.58    0.29
   7  -6   1    1.29    0.39
  -7   6  -1    1.15    0.40
  -7   6  -1    1.08    0.36
   6  -6   1    3.44    0.44
   6  -6   1    3.36    0.43
   6  -6   1    4.29    0.49
   6  -6   1    3.70    0.52
   6  -6   1    2.82    0.43
  -6   6  -1    3.45    0.46
  -6   6  -1    4.37    0.50
   5  -6   1    0.30    0.22
   5  -6   1    0.54    0.25
   5  -6   1    0.22    0.21
   5  -6   1    0.42    0.22
   5  -6   1    0.49    0.22
   5  -6   1    0.30    0.23
   5  -6   1    0.30    0.22
  -5   6  -1    0.29    0.23
  -5   6  -1    0.32    0.21
  -5   6  -1    0.82    0.26
   4  -6   1    6.48    0.47
   4  -6   1    6.65    0.55
   4  -6   1    5.75    0.47
   4  -6   1    7.43    0.48
   4  -6   1    6.46    0.50
   4  -6   1    8.14    0.50
   4  -6   1    6.54    0.48
  -4   6  -1    6.62    0.48
  -4   6  -1    6.34    0.48
  -4   6  -1    7.30    0.46
  -4   6  -1    6.59    0.49
  -4   6  -1    6.32    0.52
   3  -6   1    5.73    0.41
   3  -6   1    5.51    0.37
   3  -6   1    4.96    0.38
   3  -6   1    4.71    0.35
   3  -6   1    4.48    0.42
   3  -6   1    4.79    0.37
   3  -6   1    5.47    0.38
  -3   6  -1    4.96    0.39
  -3   6  -1    5.26    0.36
  -3   6  -1    5.30    0.38
  -3   6  -1    5.30    0.38
  -3   6  -1    5.32    0.32
  -3   6  -1    5.30    0.40
  -3   6  -1    5.67    0.41
   2  -6   1   32.04    1.50
   2  -6   1   33.31    1.51
   2  -6   1   31.96    1.50
   2  -6   1   32.19    1.49
   2  -6   1   31.58    1.53
   2  -6   1   30.49    1.46
  -2   6  -1   31.51    1.50
  -2   6  -1   31.92    1.51
  -2   6  -1   30.77    1.54
  -2   6  -1   30.64    1.50
  -2   6  -1   32.32    1.50
  -2   6  -1   31.39    1.53
  -2   6  -1   33.17    1.50
   1  -6   1    2.38    0.14
   1  -6   1    2.81    0.23
   1  -6   1    2.56    0.21
   1  -6   1    3.09    0.26
   1  -6   1    2.83    0.23
   1  -6   1    2.72    0.23
  -1   6  -1    2.70    0.23
  -1   6  -1    2.57    0.22
  -1   6  -1    2.69    0.28
  -1   6  -1    2.87    0.24
  -1   6  -1    2.82    0.22
  -1   6  -1    2.85    0.23
  -1   6  -1    2.28    0.25
   0  -6   1    5.24    0.36
   0  -6   1    5.70    0.34
   0  -6   1    5.20    0.33
   0  -6   1    5.37    0.34
   0  -6   1    5.26    0.33
   0   6  -1    5.51    0.36
   0   6  -1    5.59    0.37
   0   6  -1    5.45    0.33
   0   6  -1    5.55    0.38
   0   6  -1    5.66    0.34
   0   6  -1    5.59    0.33
   0   6  -1    5.78    0.34
  -1  -6   1   23.76    1.15
  -1  -6   1   23.79    1.14
  -1  -6   1   24.34    1.14
  -1  -6   1   23.31    1.14
  -1  -6   1   23.15    1.17
   1   6  -1   23.67    1.14
   1   6  -1   24.92    1.14
   1   6  -1   25.12    1.14
   1   6  -1   24.67    1.21
   1   6  -1   23.30    1.14
   1   6  -1   24.01    1.16
   1   6  -1   23.71    1.08
  -2  -6   1    3.73    0.29
  -2  -6   1    3.73    0.28
  -2  -6   1    3.57    0.27
  -2  -6   1    3.80    0.27
  -2  -6   1    3.14    0.26
   2   6  -1    3.21    0.26
   2   6  -1    3.64    0.27
   2   6  -1    3.80    0.28
   2   6  -1    3.13    0.24
   2   6  -1    2.89    0.26
   2   6  -1    3.49    0.36
  -3  -6   1    0.22    0.12
  -3  -6   1    0.35    0.20
  -3  -6   1    0.41    0.09
  -3  -6   1    0.33    0.13
  -3  -6   1    0.42    0.15
  -3  -6   1    0.40    0.13
   3   6  -1    0.26    0.13
   3   6  -1    0.24    0.14
   3   6  -1    0.29    0.13
   3   6  -1    0.24    0.11
   3   6  -1    0.38    0.19
   3   6  -1    0.19    0.15
  -4  -6   1    3.78    0.43
  -4  -6   1    4.27    0.36
  -4  -6   1    3.06    0.32
  -4  -6   1    5.48    0.45
  -4  -6   1    3.76    0.25
   4   6  -1    3.60    0.37
   4   6  -1    4.07    0.35
   4   6  -1    4.33    0.41
   4   6  -1    5.20    0.48
   4   6  -1    3.64    0.35
   4   6  -1    3.83    0.39
  -5  -6   1    0.11    0.22
  -5  -6   1    0.12    0.10
  -5  -6   1    0.26    0.20
  -5  -6   1    0.23    0.22
  -5  -6   1    0.12    0.17
   5   6  -1   -0.07    0.16
   5   6  -1    0.32    0.18
   5   6  -1    0.22    0.20
   5   6  -1    0.01    0.20
   5   6  -1    0.07    0.28
  -6  -6   1   -0.57    0.29
  -6  -6   1   -0.26    0.16
  -6  -6   1    0.03    0.23
   6   6  -1    0.11    0.21
   6   6  -1   -0.18    0.20
   6   6  -1    0.19    0.26
  -7  -6   1    0.31    0.30
  -7  -6   1    0.67    0.30
   7   6  -1    0.16    0.25
   7   6  -1    0.47    0.26
   7  -5   1    0.39    0.32
   7  -5   1    0.16    0.29
   7  -5   1    0.04    0.25
   7  -5   1   -0.12    0.21
  -7   5  -1    0.12    0.31
  -7   5  -1    0.13    0.26
   6  -5   1    0.14    0.24
   6  -5   1    0.06    0.20
   6  -5   1   -0.20    0.18
   6  -5   1   -0.16    0.22
   6  -5   1    0.25    0.26
   6  -5   1    0.02    0.25
  -6   5  -1   -0.18    0.24
  -6   5  -1   -0.34    0.21
  -6   5  -1   -0.13    0.20
   5  -5   1   -0.02    0.20
   5  -5   1    0.07    0.19
   5  -5   1    0.02    0.18
   5  -5   1   -0.05    0.15
   5  -5   1    0.26    0.22
   5  -5   1   -0.02    0.18
   5  -5   1    0.29    0.21
  -5   5  -1   -0.03    0.23
  -5   5  -1    0.04    0.17
  -5   5  -1    0.32    0.19
  -5   5  -1   -0.09    0.17
  -5   5  -1    0.04    0.19
   4  -5   1    2.31    0.29
   4  -5   1    1.58    0.25
   4  -5   1    1.84    0.28
   4  -5   1    2.44    0.33
   4  -5   1    1.28    0.23
   4  -5   1    1.62    0.25
   4  -5   1    1.70    0.24
  -4   5  -1    1.53    0.25
  -4   5  -1    1.45    0.21
  -4   5  -1    1.27    0.21
  -4   5  -1    1.51    0.25
  -4   5  -1    1.91    0.28
   3  -5   1    7.87    0.45
   3  -5   1    7.40    0.45
   3  -5   1    6.98    0.44
   3  -5   1    8.02    0.45
   3  -5   1    6.84    0.46
   3  -5   1    6.90    0.45
   3  -5   1    6.70    0.49
  -3   5  -1    6.42    0.44
  -3   5  -1    7.56    0.44
  -3   5  -1    6.89    0.37
  -3   5  -1    7.39    0.43
  -3   5  -1    7.15    0.46
  -3   5  -1    6.89    0.46
   2  -5   1   10.98    0.58
   2  -5   1   10.56    0.62
   2  -5   1   10.51    0.58
   2  -5   1   11.85    0.59
   2  -5   1   11.96    0.61
   2  -5   1    9.98    0.56
   2  -5   1   10.05    0.57
  -2   5  -1   11.85    0.61
  -2   5  -1   11.32    0.57
  -2   5  -1   11.32    0.58
  -2   5  -1   10.57    0.61
  -2   5  -1   10.62    0.58
  -2   5  -1   11.90    0.59
  -2   5  -1   11.63    0.58
   1  -5   1   10.35    0.51
   1  -5   1    9.69    0.51
   1  -5   1    9.85    0.54
   1  -5   1    9.37    0.47
   1  -5   1   10.32    0.51
   1  -5   1    9.65    0.51
  -1   5  -1    9.97    0.51
  -1   5  -1   10.11    0.51
  -1   5  -1   10.09    0.51
  -1   5  -1    9.80    0.55
  -1   5  -1    9.62    0.54
  -1   5  -1    9.33    0.51
  -1   5  -1    9.68    0.53
   0  -5   1   21.69    1.01
   0  -5   1   20.62    1.00
   0  -5   1   21.18    1.00
   0  -5   1   22.04    1.04
   0  -5   1   21.36    1.01
   0   5  -1   21.15    1.03
   0   5  -1   20.80    1.00
   0   5  -1   21.44    1.04
   0   5  -1   21.75    1.05
   0   5  -1   20.93    1.00
   0   5  -1   21.78    1.01
   0   5  -1   21.71    1.01
  -1  -5   1    2.19    0.22
  -1  -5   1    2.44    0.20
  -1  -5   1    2.28    0.20
  -1  -5   1    2.41    0.19
  -1  -5   1    2.33    0.16
  -1  -5   1    1.95    0.18
   1   5  -1    2.24    0.20
   1   5  -1    2.29    0.20
   1   5  -1    2.17    0.15
   1   5  -1    2.45    0.20
   1   5  -1    2.32    0.19
   1   5  -1    2.27    0.25
  -2  -5   1   35.86    1.67
  -2  -5   1   35.91    1.66
  -2  -5   1   38.08    1.68
  -2  -5   1   35.65    1.67
  -2  -5   1   35.84    1.67
   2   5  -1   37.32    1.67
   2   5  -1   35.63    1.73
   2   5  -1   33.58    1.65
   2   5  -1   37.17    1.68
   2   5  -1   35.58    1.68
  -3  -5   1    4.59    0.33
  -3  -5   1    5.02    0.34
  -3  -5   1    4.73    0.27
  -3  -5   1    4.79    0.41
  -3  -5   1    4.70    0.34
  -3  -5   1    4.82    0.34
   3   5  -1    5.00    0.33
   3   5  -1    4.66    0.37
   3   5  -1    4.76    0.35
   3   5  -1    4.21    0.34
   3   5  -1    4.83    0.33
   3   5  -1    4.20    0.34
  -4  -5   1    2.03    0.28
  -4  -5   1    1.74    0.25
  -4  -5   1    2.04    0.18
  -4  -5   1    1.71    0.26
  -4  -5   1    2.14    0.29
  -4  -5   1    1.25    0.26
  -4  -5   1    1.79    0.24
   4   5  -1    1.86    0.23
   4   5  -1    1.51    0.26
   4   5  -1    1.50    0.25
   4   5  -1    1.84    0.27
   4   5  -1    2.00    0.25
   4   5  -1    1.90    0.28
  -5  -5   1    0.04    0.20
  -5  -5   1   -0.10    0.17
  -5  -5   1    0.24    0.24
  -5  -5   1    0.21    0.19
  -5  -5   1    0.17    0.09
  -5  -5   1   -0.22    0.18
   5   5  -1   -0.02    0.16
   5   5  -1    0.14    0.19
   5   5  -1   -0.22    0.26
   5   5  -1   -0.18    0.19
   5   5  -1    0.08    0.18
  -6  -5   1    1.39    0.30
  -6  -5   1    0.85    0.30
  -6  -5   1    0.56    0.25
  -6  -5   1    1.26    0.19
  -6  -5   1    0.58    0.24
   6   5  -1    0.82    0.24
   6   5  -1    1.00    0.27
   6   5  -1    1.14    0.28
   6   5  -1    0.79    0.27
  -7  -5   1    0.11    0.26
  -7  -5   1   -0.28    0.23
   7   5  -1   -0.30    0.21
   7   5  -1   -0.02    0.24
   7  -4   1    0.12    0.30
   7  -4   1    0.16    0.25
   7  -4   1    0.02    0.27
  -7   4  -1    0.33    0.30
  -7   4  -1    0.47    0.27
   6  -4   1    0.17    0.22
   6  -4   1   -0.01    0.23
   6  -4   1   -0.02    0.23
   6  -4   1    0.01    0.20
   6  -4   1   -0.05    0.21
   6  -4   1    0.00    0.22
  -6   4  -1   -0.27    0.23
  -6   4  -1   -0.06    0.20
  -6   4  -1   -0.21    0.21
   5  -4   1    1.07    0.25
   5  -4   1    0.96    0.24
   5  -4   1    1.39    0.30
   5  -4   1    1.17    0.26
   5  -4   1    1.16    0.25
   5  -4   1    1.78    0.32
   5  -4   1    1.54    0.27
  -5   4  -1    1.64    0.28
  -5   4  -1    0.89    0.24
  -5   4  -1    1.33    0.25
  -5   4  -1    1.05    0.26
  -5   4  -1    1.43    0.28
  -5   4  -1    1.20    0.24
  -5   4  -1    1.11    0.25
   4  -4   1    0.66    0.18
   4  -4   1    0.65    0.18
   4  -4   1    0.57    0.19
   4  -4   1    0.72    0.19
   4  -4   1    0.57    0.17
   4  -4   1    0.74    0.20
   4  -4   1    0.53    0.17
  -4   4  -1    1.10    0.21
  -4   4  -1    0.26    0.15
  -4   4  -1    0.56    0.18
  -4   4  -1    0.46    0.16
  -4   4  -1    0.54    0.17
  -4   4  -1    0.46    0.17
   3  -4   1    0.10    0.11
   3  -4   1    0.20    0.12
   3  -4   1    0.22    0.13
   3  -4   1    0.15    0.13
   3  -4   1    0.36    0.13
   3  -4   1    0.46    0.13
   3  -4   1    0.44    0.14
  -3   4  -1    0.32    0.14
  -3   4  -1   -0.03    0.06
  -3   4  -1    0.28    0.13
  -3   4  -1    0.27    0.11
  -3   4  -1    0.26    0.13
  -3   4  -1    0.44    0.12
   2  -4   1   14.53    0.73
   2  -4   1   14.46    0.73
   2  -4   1   15.65    0.74
   2  -4   1   14.44    0.77
   2  -4   1   13.87    0.73
   2  -4   1   14.14    0.73
   2  -4   1   14.84    0.75
  -2   4  -1   14.55    0.75
  -2   4  -1   15.58    0.73
  -2   4  -1   14.75    0.76
  -2   4  -1   14.75    0.71
  -2   4  -1   14.88    0.74
  -2   4  -1   14.96    0.75
  -2   4  -1   16.73    0.74
   1  -4   1   10.54    0.54
   1  -4   1   10.08    0.51
   1  -4   1   10.28    0.51
   1  -4   1    9.90    0.49
   1  -4   1    9.91    0.51
   1  -4   1   10.35    0.51
  -1   4  -1   10.11    0.54
  -1   4  -1    9.99    0.51
  -1   4  -1   10.28    0.51
  -1   4  -1   10.48    0.54
  -1   4  -1    9.74    0.51
  -1   4  -1   10.43    0.51
  -1   4  -1   10.17    0.52
   0  -4   1   69.24    3.21
   0  -4   1   73.10    3.23
   0  -4   1   73.63    3.21
   0  -4   1   69.82    3.16
   0  -4   1   69.97    3.21
   0  -4   1   70.72    3.21
   0   4  -1   70.40    3.21
   0   4  -1   71.24    3.24
   0   4  -1   73.27    3.21
   0   4  -1   75.04    3.24
   0   4  -1   73.13    3.23
   0   4  -1   71.53    3.21
   0   4  -1   73.88    3.21
  -1  -4   1    2.84    0.20
  -1  -4   1    2.72    0.20
  -1  -4   1    2.79    0.21
  -1  -4   1    3.24    0.19
  -1  -4   1    3.35    0.21
  -1  -4   1    2.75    0.20
   1   4  -1    2.57    0.24
   1   4  -1    3.29    0.21
   1   4  -1    2.81    0.21
   1   4  -1    2.80    0.18
   1   4  -1    3.15    0.21
   1   4  -1    3.00    0.21
  -2  -4   1   18.43    0.89
  -2  -4   1   17.97    0.89
  -2  -4   1   19.04    0.89
  -2  -4   1   18.47    0.89
  -2  -4   1   18.14    0.89
   2   4  -1   19.02    0.89
   2   4  -1   19.17    0.90
   2   4  -1   17.62    0.89
   2   4  -1   18.13    0.89
   2   4  -1   18.08    0.94
  -3  -4   1    0.51    0.14
  -3  -4   1    0.74    0.15
  -3  -4   1    0.69    0.09
  -3  -4   1    0.68    0.16
  -3  -4   1    0.75    0.19
  -3  -4   1    0.67    0.14
   3   4  -1    0.17    0.12
   3   4  -1    0.34    0.16
   3   4  -1    0.53    0.16
   3   4  -1    0.44    0.13
   3   4  -1    0.66    0.16
   3   4  -1    0.72    0.14
  -4  -4   1   10.51    0.62
  -4  -4   1    9.87    0.53
  -4  -4   1   10.34    0.60
  -4  -4   1   11.52    0.61
  -4  -4   1   10.80    0.63
  -4  -4   1   10.24    0.63
  -4  -4   1   10.65    0.68
   4   4  -1    9.91    0.63
   4   4  -1    9.88    0.62
   4   4  -1   11.53    0.61
   4   4  -1   10.05    0.63
   4   4  -1   10.33    0.63
   4   4  -1   11.27    0.61
  -5  -4   1    0.12    0.18
  -5  -4   1   -0.13    0.19
  -5  -4   1    0.17    0.17
  -5  -4   1   -0.12    0.17
  -5  -4   1   -0.10    0.16
  -5  -4   1    0.14    0.09
  -5  -4   1    0.44    0.22
   5   4  -1    0.01    0.15
   5   4  -1   -0.01    0.16
   5   4  -1    0.01    0.18
   5   4  -1    0.06    0.14
   5   4  -1    0.01    0.16
   5   4  -1    0.45    0.24
  -6  -4   1    1.24    0.31
  -6  -4   1    1.23    0.26
  -6  -4   1    1.21    0.29
  -6  -4   1    1.36    0.18
  -6  -4   1    1.43    0.31
   6   4  -1    1.10    0.26
   6   4  -1    1.19    0.29
   6   4  -1    1.35    0.31
   6   4  -1    0.86    0.25
  -7  -4   1   -0.12    0.23
  -7  -4   1    0.03    0.27
   7   4  -1   -0.29    0.18
   7   4  -1   -0.13    0.23
   7   4  -1   -0.07    0.30
   7  -3   1    0.53    0.30
   7  -3   1    0.05    0.27
   7  -3   1    0.37    0.28
  -7   3  -1    0.54    0.26
  -7   3  -1    0.20    0.28
   6  -3   1    1.55    0.32
   6  -3   1    2.09    0.35
   6  -3   1    2.24    0.36
   6  -3   1    2.64    0.38
   6  -3   1    1.82    0.36
  -6   3  -1    1.96    0.36
  -6   3  -1    1.91    0.32
  -6   3  -1    1.61    0.32
  -6   3  -1    1.27    0.29
  -6   3  -1    2.59    0.37
   5  -3   1    1.58    0.29
   5  -3   1    1.42    0.28
   5  -3   1    2.25    0.32
   5  -3   1    1.86    0.28
   5  -3   1    1.63    0.27
   5  -3   1    2.32    0.32
   5  -3   1    1.58    0.30
  -5   3  -1    2.17    0.30
  -5   3  -1    2.02    0.29
  -5   3  -1    1.85    0.29
  -5   3  -1    2.19    0.33
  -5   3  -1    2.02    0.28
  -5   3  -1    1.74    0.29
  -5   3  -1    1.76    0.30
   4  -3   1    0.73    0.20
   4  -3   1    0.70    0.18
   4  -3   1    0.55    0.17
   4  -3   1    0.82    0.20
   4  -3   1    0.60    0.18
   4  -3   1    0.63    0.18
   4  -3   1    0.63    0.21
  -4   3  -1    1.00    0.21
  -4   3  -1    0.61    0.18
  -4   3  -1    0.71    0.17
  -4   3  -1    0.89    0.19
  -4   3  -1    0.97    0.18
  -4   3  -1    0.97    0.19
  -4   3  -1    1.10    0.22
   3  -3   1    0.37    0.14
   3  -3   1    0.33    0.13
   3  -3   1    0.17    0.12
   3  -3   1    0.33    0.13
   3  -3   1    0.25    0.12
   3  -3   1    0.43    0.13
   3  -3   1    0.24    0.13
  -3   3  -1    0.34    0.11
  -3   3  -1    0.43    0.15
  -3   3  -1    0.37    0.12
  -3   3  -1    0.39    0.12
  -3   3  -1    0.32    0.13
  -3   3  -1    0.44    0.13
  -3   3  -1    0.31    0.13
   2  -3   1   50.75    2.30
   2  -3   1   50.67    2.31
   2  -3   1   49.31    2.30
   2  -3   1   50.52    2.33
   2  -3   1   49.88    2.30
   2  -3   1   49.04    2.30
   2  -3   1   49.92    2.30
  -2   3  -1   48.74    2.30
  -2   3  -1   50.61    2.32
  -2   3  -1   52.37    2.31
  -2   3  -1   51.98    2.29
  -2   3  -1   53.95    2.30
   1  -3   1    0.94    0.10
   1  -3   1    0.52    0.09
   1  -3   1    0.95    0.12
   1  -3   1    0.73    0.10
   1  -3   1    0.82    0.10
   1  -3   1    0.52    0.09
  -1   3  -1    1.09    0.11
  -1   3  -1    0.62    0.10
  -1   3  -1    0.71    0.11
  -1   3  -1    0.98    0.10
  -1   3  -1    0.85    0.11
  -1   3  -1    0.92    0.14
  -1   3  -1    0.77    0.10
   0  -3   1    4.89    0.24
   0  -3   1    5.06    0.29
   0  -3   1    4.99    0.27
   0  -3   1    5.09    0.27
   0  -3   1    5.07    0.27
   0  -3   1    4.85    0.27
   0   3  -1    5.34    0.29
   0   3  -1    5.28    0.27
   0   3  -1    5.14    0.30
   0   3  -1    5.00    0.27
   0   3  -1    4.88    0.27
   0   3  -1    5.62    0.27
   0   3  -1    5.07    0.29
  -1  -3   1   10.28    0.50
  -1  -3   1   10.26    0.50
  -1  -3   1   10.78    0.50
  -1  -3   1   10.40    0.50
  -1  -3   1   10.08    0.49
   1   3  -1   11.10    0.50
   1   3  -1   10.06    0.50
   1   3  -1   10.22    0.54
   1   3  -1    9.48    0.49
   1   3  -1   10.43    0.50
   1   3  -1   10.22    0.50
  -2  -3   1   13.90    0.68
  -2  -3   1   14.17    0.72
  -2  -3   1   14.22    0.68
  -2  -3   1   14.23    0.63
  -2  -3   1   12.98    0.67
  -2  -3   1   14.15    0.68
   2   3  -1   13.16    0.68
   2   3  -1   13.79    0.71
   2   3  -1   12.68    0.68
   2   3  -1   13.94    0.67
   2   3  -1   13.32    0.68
  -3  -3   1    1.75    0.13
  -3  -3   1    1.49    0.22
  -3  -3   1    1.88    0.22
  -3  -3   1    1.52    0.18
  -3  -3   1    1.74    0.21
  -3  -3   1    1.36    0.18
  -3  -3   1    2.10    0.23
   3   3  -1    1.54    0.18
   3   3  -1    1.77    0.21
   3   3  -1    1.70    0.20
   3   3  -1    1.46    0.20
   3   3  -1    2.04    0.23
   3   3  -1    1.94    0.23
  -4  -3   1    1.09    0.14
  -4  -3   1    1.20    0.24
  -4  -3   1    1.40    0.23
  -4  -3   1    1.33    0.23
  -4  -3   1    1.62    0.24
  -4  -3   1    1.63    0.23
  -4  -3   1    1.24    0.19
   4   3  -1    1.72    0.24
   4   3  -1    1.31    0.21
   4   3  -1    1.67    0.24
   4   3  -1    1.24    0.23
   4   3  -1    1.00    0.18
   4   3  -1    0.97    0.23
   4   3  -1    1.35    0.20
  -5  -3   1    3.99    0.40
  -5  -3   1    3.07    0.25
  -5  -3   1    4.14    0.39
  -5  -3   1    3.10    0.33
  -5  -3   1    3.92    0.42
  -5  -3   1    3.68    0.40
  -5  -3   1    3.79    0.40
   5   3  -1    2.86    0.36
   5   3  -1    4.27    0.39
   5   3  -1    3.37    0.39
   5   3  -1    3.78    0.42
   5   3  -1    4.65    0.38
   5   3  -1    3.29    0.36
   5   3  -1    3.70    0.35
  -6  -3   1   17.00    1.00
  -6  -3   1   15.61    0.99
  -6  -3   1   18.85    1.00
  -6  -3   1   15.25    1.02
  -6  -3   1   18.26    0.99
   6   3  -1   17.87    1.04
   6   3  -1   17.84    0.97
   6   3  -1   16.76    0.97
   6   3  -1   15.57    0.92
   6   3  -1   15.37    0.99
  -7  -3   1    0.02    0.24
  -7  -3   1    0.19    0.27
  -7  -3   1   -0.09    0.29
   7   3  -1   -0.07    0.24
   7   3  -1    0.23    0.24
   7   3  -1    0.13    0.26
   7   3  -1   -0.16    0.24
   7   3  -1   -0.23    0.14
  -8  -3   1   12.94    0.93
  -8  -3   1   11.95    0.88
   8   3  -1   10.43    0.93
   8   3  -1   10.03    0.72
   8   3  -1   13.28    0.89
   8  -2   1   -0.27    0.35
   8  -2   1    0.38    0.37
  -8   2  -1    0.37    0.35
  -8   2  -1   -0.07    0.24
   7  -2   1    0.24    0.26
   7  -2   1    0.14    0.27
   7  -2   1    0.12    0.28
  -7   2  -1    0.22    0.32
  -7   2  -1   -0.01    0.20
  -7   2  -1    0.23    0.28
   6  -2   1    3.62    0.43
   6  -2   1    4.74    0.53
   6  -2   1    4.11    0.46
   6  -2   1    4.38    0.47
   6  -2   1    4.72    0.49
  -6   2  -1    5.03    0.42
  -6   2  -1    5.57    0.52
  -6   2  -1    4.44    0.53
  -6   2  -1    5.71    0.53
  -6   2  -1    6.03    0.53
  -6   2  -1    5.26    0.50
   5  -2   1    2.13    0.30
   5  -2   1    2.74    0.33
   5  -2   1    2.16    0.29
   5  -2   1    2.76    0.36
   5  -2   1    2.55    0.32
   5  -2   1    2.82    0.37
  -5   2  -1    1.85    0.28
  -5   2  -1    2.69    0.32
  -5   2  -1    2.07    0.32
  -5   2  -1    2.59    0.29
  -5   2  -1    2.21    0.33
  -5   2  -1    2.35    0.33
  -5   2  -1    2.74    0.32
   4  -2   1   26.57    1.36
   4  -2   1   26.85    1.32
   4  -2   1   27.23    1.32
   4  -2   1   25.64    1.31
   4  -2   1   25.96    1.31
   4  -2   1   27.00    1.32
   4  -2   1   26.13    1.32
  -4   2  -1   26.45    1.29
  -4   2  -1   27.94    1.32
  -4   2  -1   25.22    1.30
  -4   2  -1   25.62    1.31
  -4   2  -1   26.09    1.32
  -4   2  -1   27.10    1.30
  -4   2  -1   26.92    1.32
  -4   2  -1   27.50    1.35
   3  -2   1   22.91    1.15
   3  -2   1   21.27    1.11
   3  -2   1   23.03    1.12
   3  -2   1   22.92    1.12
   3  -2   1   21.70    1.11
   3  -2   1   23.35    1.12
   3  -2   1   22.50    1.11
  -3   2  -1   22.41    1.11
  -3   2  -1   22.62    1.13
  -3   2  -1   24.69    1.11
  -3   2  -1   23.92    1.11
  -3   2  -1   22.43    1.12
  -3   2  -1   23.59    1.14
  -3   2  -1   21.92    1.11
  -3   2  -1   23.77    1.11
   2  -2   1    6.86    0.43
   2  -2   1    6.99    0.40
   2  -2   1    6.95    0.41
   2  -2   1    7.99    0.41
   2  -2   1    7.14    0.40
   2  -2   1    7.52    0.41
   2  -2   1    7.26    0.40
  -2   2  -1    7.54    0.41
  -2   2  -1    7.93    0.40
  -2   2  -1    7.40    0.40
  -2   2  -1    7.39    0.43
  -2   2  -1    6.84    0.41
  -2   2  -1    7.67    0.41
  -2   2  -1    7.59    0.43
   1  -2   1    2.44    0.16
   1  -2   1    2.36    0.16
   1  -2   1    2.24    0.16
   1  -2   1    1.99    0.18
   1  -2   1    2.46    0.16
   1  -2   1    2.37    0.16
  -1   2  -1    2.24    0.16
  -1   2  -1    2.33    0.17
  -1   2  -1    2.23    0.15
  -1   2  -1    2.48    0.15
  -1   2  -1    2.33    0.17
  -1   2  -1    2.07    0.16
   0  -2   1    1.89    0.12
   0  -2   1    1.79    0.12
   0  -2   1    1.73    0.11
   0  -2   1    1.87    0.13
   0  -2   1    1.74    0.11
   0   2  -1    1.42    0.11
   0   2  -1    1.87    0.11
   0   2  -1    1.89    0.14
   0   2  -1    1.70    0.11
   0   2  -1    1.74    0.12
   0   2  -1    1.55    0.13
   0   2  -1    1.86    0.14
  -1  -2   1    0.43    0.07
  -1  -2   1    0.46    0.08
  -1  -2   1    0.42    0.07
  -1  -2   1    0.51    0.07
  -1  -2   1    0.51    0.08
   1   2  -1    0.61    0.08
   1   2  -1    0.53    0.08
   1   2  -1    0.61    0.11
   1   2  -1    0.47    0.08
   1   2  -1    0.46    0.09
   1   2  -1    0.47    0.07
  -2  -2   1    5.49    0.36
  -2  -2   1    5.49    0.34
  -2  -2   1    5.95    0.34
  -2  -2   1    6.08    0.34
  -2  -2   1    5.95    0.29
  -2  -2   1    5.67    0.34
  -2  -2   1    5.80    0.34
   2   2  -1    6.18    0.33
   2   2  -1    5.87    0.35
   2   2  -1    5.62    0.34
   2   2  -1    5.91    0.34
   2   2  -1    6.02    0.33
   2   2  -1    5.67    0.34
  -3  -2   1   43.43    2.01
  -3  -2   1   42.64    2.01
  -3  -2   1   41.89    2.04
  -3  -2   1   44.63    2.02
  -3  -2   1   44.57    2.01
  -3  -2   1   42.03    2.01
  -3  -2   1   44.45    1.96
   3   2  -1   43.63    2.00
   3   2  -1   42.60    2.02
   3   2  -1   44.89    2.04
   3   2  -1   43.65    2.02
   3   2  -1   42.90    2.01
   3   2  -1   42.93    2.00
  -4  -2   1   73.15    3.47
  -4  -2   1   75.09    3.40
  -4  -2   1   74.53    3.46
  -4  -2   1   74.13    3.50
  -4  -2   1   78.74    3.46
  -4  -2   1   75.17    3.47
  -4  -2   1   80.81    3.49
   4   2  -1   76.82    3.47
   4   2  -1   72.78    3.47
   4   2  -1   77.91    3.50
   4   2  -1   73.97    3.44
   4   2  -1   75.41    3.44
   4   2  -1   75.61    3.47
  -5  -2   1   -0.05    0.14
  -5  -2   1    0.06    0.08
  -5  -2   1    0.13    0.18
  -5  -2   1    0.14    0.17
  -5  -2   1    0.14    0.17
  -5  -2   1    0.25    0.19
  -5  -2   1    0.14    0.16
   5   2  -1    0.07    0.12
   5   2  -1    0.25    0.16
   5   2  -1   -0.12    0.16
   5   2  -1    0.08    0.16
   5   2  -1    0.22    0.22
   5   2  -1    0.01    0.15
  -6  -2   1   36.52    1.90
  -6  -2   1   38.40    1.88
  -6  -2   1   36.01    1.93
  -6  -2   1   37.31    1.91
  -6  -2   1   38.99    1.88
  -6  -2   1   42.12    1.93
  -6  -2   1   34.80    1.88
   6   2  -1   36.89    1.86
   6   2  -1   38.41    1.90
   6   2  -1   38.92    1.93
   6   2  -1   36.97    1.81
  -7  -2   1    1.35    0.36
  -7  -2   1    2.08    0.38
  -7  -2   1    2.11    0.37
   7   2  -1    2.08    0.27
   7   2  -1    1.91    0.34
   7   2  -1    1.77    0.35
   7   2  -1    1.63    0.36
   7   2  -1    1.28    0.34
  -8  -2   1    2.22    0.45
  -8  -2   1    2.85    0.47
   8   2  -1    1.68    0.37
   8   2  -1    2.27    0.48
   8  -1   1   -0.36    0.31
   8  -1   1   -0.38    0.32
  -8   1  -1    0.19    0.39
  -8   1  -1   -0.28    0.23
   7  -1   1    1.63    0.39
   7  -1   1    1.41    0.36
   7  -1   1    1.40    0.35
   7  -1   1    1.26    0.37
  -7   1  -1    1.23    0.35
  -7   1  -1    1.31    0.51
  -7   1  -1    1.92    0.39
  -7   1  -1    1.33    0.28
   6  -1   1    0.53    0.24
   6  -1   1    0.41    0.24
   6  -1   1    0.33    0.25
   6  -1   1    0.00    0.21
   6  -1   1    0.41    0.24
  -6   1  -1    0.18    0.22
  -6   1  -1    0.28    0.28
  -6   1  -1    0.03    0.20
  -6   1  -1    0.16    0.24
  -6   1  -1   -0.04    0.21
  -6   1  -1    0.08    0.16
   5  -1   1    0.04    0.17
   5  -1   1    0.06    0.18
   5  -1   1    0.17    0.20
   5  -1   1    0.07    0.16
   5  -1   1   -0.06    0.16
   5  -1   1    0.00    0.15
  -5   1  -1   -0.08    0.16
  -5   1  -1    0.09    0.18
  -5   1  -1    0.32    0.14
  -5   1  -1    0.02    0.15
  -5   1  -1   -0.07    0.16
  -5   1  -1    0.02    0.14
  -5   1  -1    0.12    0.17
  -5   1  -1    0.17    0.16
   4  -1   1   21.77    1.15
   4  -1   1   21.23    1.11
   4  -1   1   22.05    1.12
   4  -1   1   20.40    1.11
   4  -1   1   22.20    1.11
   4  -1   1   21.82    1.11
  -4   1  -1   21.20    1.10
  -4   1  -1   23.01    1.15
  -4   1  -1   22.93    1.11
  -4   1  -1   21.40    1.11
  -4   1  -1   23.32    1.10
  -4   1  -1   21.64    1.07
  -4   1  -1   21.59    1.11
  -4   1  -1   21.23    1.10
   3  -1   1   15.54    0.81
   3  -1   1   16.79    0.82
   3  -1   1   15.85    0.82
   3  -1   1   15.67    0.81
   3  -1   1   15.68    0.85
   3  -1   1   15.31    0.81
   3  -1   1   16.04    0.82
  -3   1  -1   15.38    0.81
  -3   1  -1   16.24    0.81
  -3   1  -1   16.75    0.82
  -3   1  -1   15.19    0.81
  -3   1  -1   16.02    0.81
  -3   1  -1   16.28    0.82
  -3   1  -1   17.20    0.85
  -3   1  -1   16.35    0.80
   2  -1   1   63.31    2.86
   2  -1   1   64.31    2.83
   2  -1   1   63.77    2.83
   2  -1   1   63.48    2.83
   2  -1   1   60.58    2.83
   2  -1   1   61.93    2.83
   2  -1   1   64.59    2.84
  -2   1  -1   54.69    2.82
  -2   1  -1   63.13    2.82
  -2   1  -1   65.04    2.84
  -2   1  -1   63.55    2.82
  -2   1  -1   63.26    2.83
  -2   1  -1   64.79    2.83
  -2   1  -1   63.24    2.83
   1  -1   1    1.68    0.13
   1  -1   1    1.87    0.16
   1  -1   1    1.68    0.14
   1  -1   1    1.69    0.14
   1  -1   1    1.65    0.14
   1  -1   1    1.77    0.12
  -1   1  -1    1.61    0.14
  -1   1  -1    1.86    0.15
  -1   1  -1    1.66    0.14
  -1   1  -1    1.65    0.14
  -1   1  -1    1.65    0.16
  -1   1  -1    1.92    0.13
  -1   1  -1    1.07    0.12
  -1   1  -1    1.62    0.13
   0  -1   1  191.95    9.56
   0  -1   1  203.63    9.57
   0  -1   1  222.02    9.57
   0  -1   1  206.84    9.60
   0   1  -1  229.07    9.63
   0   1  -1  224.27    9.57
   0   1  -1  220.38    9.56
   0   1  -1  236.84    9.57
  -1  -1   1   87.04    3.84
  -1  -1   1   84.47    3.84
  -1  -1   1   87.18    3.84
  -1  -1   1   87.38    3.84
  -1  -1   1   81.92    3.84
  -1  -1   1   88.21    3.85
   1   1  -1   83.86    3.84
   1   1  -1   84.13    3.84
   1   1  -1   94.98    3.84
   1   1  -1   86.49    3.84
  -2  -1   1  744.43   31.84
  -2  -1   1  727.03   31.64
  -2  -1   1  678.72   31.90
  -2  -1   1  708.68   31.71
  -2  -1   1  686.57   31.78
  -2  -1   1  734.25   31.64
  -2  -1   1  704.01   31.64
   2   1  -1  727.62   31.70
   2   1  -1  697.99   31.77
   2   1  -1  696.48   31.76
   2   1  -1  713.19   31.89
   2   1  -1  716.56   31.80
   2   1  -1  749.36   31.78
   2   1  -1  763.29   31.80
  -3  -1   1    1.71    0.14
  -3  -1   1    1.98    0.22
  -3  -1   1    1.52    0.19
  -3  -1   1    1.99    0.23
  -3  -1   1    1.64    0.15
  -3  -1   1    1.73    0.20
  -3  -1   1    1.91    0.21
  -3  -1   1    1.69    0.22
   3   1  -1    1.92    0.22
   3   1  -1    1.49    0.20
   3   1  -1    1.93    0.23
   3   1  -1    1.58    0.19
   3   1  -1    1.83    0.19
   3   1  -1    2.04    0.21
   3   1  -1    1.47    0.20
  -4  -1   1   98.21    4.77
  -4  -1   1  109.50    4.70
  -4  -1   1  107.31    4.79
  -4  -1   1  108.54    4.78
  -4  -1   1  105.49    4.73
  -4  -1   1  104.78    4.78
  -4  -1   1  104.25    4.78
  -4  -1   1  105.62    4.81
  -4  -1   1  110.05    4.80
   4   1  -1  105.31    4.74
   4   1  -1  104.97    4.78
   4   1  -1  103.64    4.79
   4   1  -1  107.39    4.78
   4   1  -1  102.07    4.78
   4   1  -1  103.36    4.80
   4   1  -1  109.37    4.79
  -5  -1   1    5.91    0.46
  -5  -1   1    5.42    0.46
  -5  -1   1    6.24    0.49
  -5  -1   1    5.65    0.46
  -5  -1   1    5.54    0.34
  -5  -1   1    6.27    0.47
  -5  -1   1    5.98    0.49
  -5  -1   1    6.35    0.47
   5   1  -1    6.66    0.48
   5   1  -1    5.63    0.51
   5   1  -1    5.12    0.36
   5   1  -1    5.50    0.48
   5   1  -1    5.90    0.46
   5   1  -1    6.17    0.47
   5   1  -1    5.74    0.47
  -6  -1   1    3.22    0.42
  -6  -1   1    3.24    0.45
  -6  -1   1    2.96    0.27
  -6  -1   1    2.56    0.37
  -6  -1   1    2.82    0.42
  -6  -1   1    2.79    0.37
  -6  -1   1    3.30    0.42
  -6  -1   1    3.74    0.42
   6   1  -1    2.44    0.36
   6   1  -1    2.27    0.34
   6   1  -1    3.04    0.37
   6   1  -1    2.70    0.39
   6   1  -1    2.78    0.28
  -7  -1   1    0.35    0.29
  -7  -1   1    0.06    0.23
  -7  -1   1    0.16    0.15
  -7  -1   1    0.33    0.28
   7   1  -1    0.26    0.24
   7   1  -1   -0.09    0.24
   7   1  -1    0.30    0.15
  -8  -1   1    0.30    0.34
  -8  -1   1    0.00    0.51
   8   1  -1    0.15    0.31
   8   0   1    0.00    0.30
   8   0   1    0.22    0.33
  -8   0  -1   -0.17    0.21
  -8   0  -1    0.26    0.33
   7   0   1   -0.07    0.26
   7   0   1   -0.07    0.25
  -7   0  -1    0.09    0.28
  -7   0  -1   -0.04    0.24
  -7   0  -1    0.10    0.17
  -7   0  -1    0.15    0.28
   6   0   1    0.19    0.11
   6   0   1    0.41    0.25
   6   0   1    0.30    0.22
   6   0   1    0.20    0.24
   6   0   1    0.28    0.22
   6   0   1    0.28    0.24
  -6   0  -1    0.29    0.23
  -6   0  -1    0.24    0.26
  -6   0  -1    0.03    0.22
  -6   0  -1    0.40    0.30
  -6   0  -1   -0.27    0.14
  -6   0  -1    0.04    0.23
  -6   0  -1    0.07    0.17
   5   0   1    5.14    0.47
   5   0   1    5.19    0.49
   5   0   1    5.76    0.50
   5   0   1    4.72    0.48
   5   0   1    5.23    0.44
   5   0   1    5.16    0.31
   5   0   1    5.91    0.49
  -5   0  -1    5.44    0.44
  -5   0  -1    4.94    0.39
  -5   0  -1    5.76    0.49
  -5   0  -1    5.40    0.45
  -5   0  -1    4.65    0.36
  -5   0  -1    5.95    0.48
  -5   0  -1    4.97    0.49
  -5   0  -1    6.01    0.45
   4   0   1   -0.01    0.14
   4   0   1   -0.18    0.13
   4   0   1   -0.02    0.07
   4   0   1    0.13    0.14
   4   0   1   -0.18    0.14
   4   0   1    0.02    0.16
   4   0   1   -0.21    0.15
  -4   0  -1    0.03    0.13
  -4   0  -1    0.02    0.16
  -4   0  -1   -0.21    0.13
  -4   0  -1   -0.01    0.13
  -4   0  -1    0.28    0.13
  -4   0  -1   -0.10    0.14
  -4   0  -1   -0.19    0.10
  -4   0  -1   -0.16    0.14
   3   0   1   19.57    0.98
   3   0   1   19.84    1.01
   3   0   1   19.19    0.91
   3   0   1   19.69    0.97
   3   0   1   20.91    0.98
   3   0   1   17.83    0.97
   3   0   1   20.58    0.98
  -3   0  -1   19.85    0.97
  -3   0  -1   20.82    0.96
  -3   0  -1   19.15    1.00
  -3   0  -1   19.47    0.97
  -3   0  -1   18.40    0.95
  -3   0  -1   18.58    0.97
  -3   0  -1   19.39    0.97
  -3   0  -1   20.33    0.94
   2   0   1    2.61    0.24
   2   0   1    2.85    0.24
   2   0   1    3.12    0.24
   2   0   1    3.13    0.23
   2   0   1    3.27    0.27
   2   0   1    2.97    0.24
  -2   0  -1    3.31    0.22
  -2   0  -1    3.28    0.24
  -2   0  -1    3.46    0.27
  -2   0  -1    2.92    0.21
  -2   0  -1    2.90    0.24
  -2   0  -1    3.36    0.24
  -2   0  -1    2.99    0.22
  -2   0  -1    3.17    0.24
   1   0   1  118.68    5.26
   1   0   1  123.29    5.25
   1   0   1  121.01    5.24
   1   0   1  116.09    5.24
   1   0   1  111.57    5.24
   1   0   1  114.96    5.24
  -1   0  -1  116.19    5.24
  -1   0  -1  119.40    5.27
  -1   0  -1  121.63    5.25
  -1   0  -1  118.97    5.24
  -1   0  -1  119.04    5.24
  -1   0  -1  128.87    5.25
  -1   0  -1  112.19    5.24
  -1   0   1   10.23    0.50
  -1   0   1    9.63    0.50
  -1   0   1    9.43    0.50
  -1   0   1   10.22    0.50
  -1   0   1   10.28    0.50
  -1   0   1   10.07    0.50
   1   0  -1   10.24    0.50
   1   0  -1    9.80    0.50
   1   0  -1   10.06    0.50
   1   0  -1    9.80    0.50
   1   0  -1    9.77    0.50
  -2   0   1   15.40    0.76
  -2   0   1   15.30    0.76
  -2   0   1   15.29    0.76
  -2   0   1   15.08    0.76
  -2   0   1   15.97    0.77
  -2   0   1   17.11    0.73
  -2   0   1   14.92    0.75
  -2   0   1   14.78    0.76
   2   0  -1   14.57    0.76
   2   0  -1   15.23    0.76
   2   0  -1   15.62    0.76
   2   0  -1   15.79    0.76
   2   0  -1   15.85    0.76
   2   0  -1   15.34    0.75
  -3   0   1   26.96    1.31
  -3   0   1   28.01    1.32
  -3   0   1   28.00    1.31
  -3   0   1   28.33    1.32
  -3   0   1   26.96    1.31
  -3   0   1   26.61    1.32
  -3   0   1   27.86    1.26
  -3   0   1   26.93    1.31
   3   0  -1   26.96    1.31
   3   0  -1   27.63    1.32
   3   0  -1   27.98    1.26
   3   0  -1   26.15    1.31
   3   0  -1   27.64    1.31
   3   0  -1   26.05    1.31
   3   0  -1   28.28    1.31
  -4   0   1    0.05    0.14
  -4   0   1   -0.05    0.12
  -4   0   1    0.05    0.16
  -4   0   1    0.12    0.10
  -4   0   1    0.02    0.15
  -4   0   1   -0.07    0.17
  -4   0   1   -0.08    0.15
  -4   0   1    0.23    0.16
   4   0  -1    0.34    0.18
   4   0  -1   -0.26    0.15
   4   0  -1   -0.11    0.15
   4   0  -1    0.09    0.16
   4   0  -1    0.04    0.15
   4   0  -1    0.09    0.14
   4   0  -1    0.05    0.09
  -5   0   1    1.70    0.29
  -5   0   1    1.89    0.20
  -5   0   1    1.65    0.29
  -5   0   1    2.23    0.29
  -5   0   1    1.56    0.28
  -5   0   1    0.86    0.20
  -5   0   1    1.68    0.28
  -5   0   1    1.27    0.24
   5   0  -1    2.09    0.29
   5   0  -1    1.02    0.22
   5   0  -1    1.25    0.25
   5   0  -1    1.57    0.27
   5   0  -1    1.45    0.27
   5   0  -1    1.19    0.27
   5   0  -1    1.51    0.17
  -6   0   1    0.50    0.23
  -6   0   1    0.44    0.16
  -6   0   1    0.37    0.21
  -6   0   1    0.14    0.26
  -6   0   1    0.46    0.24
  -6   0   1    0.66    0.27
  -6   0   1    0.21    0.23
  -6   0   1    0.39    0.25
   6   0  -1    0.60    0.27
   6   0  -1    0.54    0.25
   6   0  -1   -0.05    0.20
   6   0  -1    0.49    0.23
   6   0  -1    0.38    0.13
   6   0  -1    0.37    0.21
  -7   0   1    0.00    0.24
  -7   0   1    0.10    0.24
  -7   0   1    0.08    0.25
  -7   0   1   -0.09    0.15
   7   0  -1    0.27    0.26
   7   0  -1    0.04    0.28
   7   0  -1    0.14    0.27
   7   0  -1    0.31    0.26
  -8   0   1    0.13    0.31
   8   0  -1   -0.11    0.29
   8   0  -1   -0.30    0.30
   8   1   1    0.03    0.26
   8   1   1   -0.18    0.30
   8   1   1    0.30    0.32
  -8  -1  -1   -0.04    0.32
  -8  -1  -1   -0.32    0.20
   7   1   1    1.25    0.35
   7   1   1    1.42    0.37
   7   1   1    0.85    0.29
  -7  -1  -1    1.47    0.25
  -7  -1  -1    0.65    0.33
  -7  -1  -1    1.16    0.32
  -7  -1  -1    1.64    0.36
   6   1   1    0.27    0.26
   6   1   1    0.26    0.20
   6   1   1    0.14    0.22
   6   1   1    0.21    0.23
   6   1   1    0.19    0.13
  -6  -1  -1    0.22    0.22
  -6  -1  -1    0.05    0.35
  -6  -1  -1    0.33    0.27
  -6  -1  -1   -0.04    0.19
  -6  -1  -1    0.20    0.17
  -6  -1  -1    0.23    0.22
  -6  -1  -1    0.23    0.15
   5   1   1    0.11    0.18
   5   1   1   -0.05    0.13
   5   1   1    0.03    0.17
   5   1   1   -0.05    0.09
   5   1   1   -0.05    0.20
  -5  -1  -1   -0.02    0.18
  -5  -1  -1    0.17    0.16
  -5  -1  -1    0.03    0.16
  -5  -1  -1   -0.14    0.11
  -5  -1  -1    0.09    0.17
  -5  -1  -1    0.04    0.18
  -5  -1  -1   -0.08    0.11
  -5  -1  -1   -0.06    0.16
   4   1   1   24.60    1.28
   4   1   1   26.52    1.34
   4   1   1   26.33    1.31
   4   1   1   24.75    1.28
   4   1   1   25.45    1.23
  -4  -1  -1   26.12    1.28
  -4  -1  -1   26.34    1.23
  -4  -1  -1   27.13    1.28
  -4  -1  -1   25.68    1.28
  -4  -1  -1   27.44    1.28
  -4  -1  -1   25.32    1.25
  -4  -1  -1   25.84    1.33
  -4  -1  -1   24.89    1.29
   3   1   1   15.08    0.80
   3   1   1   15.62    0.83
   3   1   1   14.76    0.79
   3   1   1   15.30    0.75
   3   1   1   14.19    0.79
  -3  -1  -1   15.34    0.79
  -3  -1  -1   15.80    0.83
  -3  -1  -1   16.27    0.79
  -3  -1  -1   16.27    0.80
  -3  -1  -1   14.50    0.78
  -3  -1  -1   15.54    0.75
  -3  -1  -1   16.01    0.77
  -3  -1  -1   15.49    0.78
   2   1   1   65.40    3.18
   2   1   1   70.87    3.19
   2   1   1   71.22    3.19
   2   1   1   69.84    3.17
   2   1   1   70.51    3.22
  -2  -1  -1   72.09    3.19
  -2  -1  -1   70.64    3.22
  -2  -1  -1   67.72    3.18
  -2  -1  -1   72.49    3.16
  -2  -1  -1   76.36    3.18
  -2  -1  -1   72.39    3.18
   1   1   1    1.64    0.13
   1   1   1    1.67    0.14
   1   1   1    1.61    0.13
   1   1   1    1.51    0.15
   1   1   1    1.51    0.14
  -1  -1  -1    1.91    0.14
  -1  -1  -1    1.78    0.18
  -1  -1  -1    1.54    0.14
  -1  -1  -1    1.88    0.13
  -1  -1  -1    1.54    0.13
  -1  -1  -1    1.70    0.13
   0   1   1  218.07    9.78
   0   1   1  212.42    9.77
   0   1   1  227.77    9.75
   0   1   1  224.25    9.76
   0  -1  -1  216.37    9.78
   0  -1  -1  213.97    9.79
   0  -1  -1  226.81    9.74
  -1   1   1   92.23    4.02
  -1   1   1   90.19    4.02
  -1   1   1   94.05    4.02
  -1   1   1   85.89    4.03
  -1   1   1   86.78    4.02
  -1   1   1   93.60    4.02
  -1   1   1   91.51    4.02
   1  -1  -1   92.82    4.03
   1  -1  -1   90.40    4.02
   1  -1  -1   92.80    4.02
   1  -1  -1   90.66    4.02
   1  -1  -1   88.30    4.02
   1  -1  -1   93.10    4.02
   1  -1  -1   87.87    4.02
  -2   1   1  752.53   32.98
  -2   1   1  766.23   33.03
  -2   1   1  728.48   32.88
  -2   1   1  780.30   32.90
  -2   1   1  749.39   32.99
  -2   1   1  731.22   32.91
  -2   1   1  758.66   32.94
  -2   1   1  714.08   33.01
   2  -1  -1  739.18   32.92
   2  -1  -1  752.40   32.82
   2  -1  -1  722.01   32.98
   2  -1  -1  753.70   33.02
   2  -1  -1  755.18   32.96
   2  -1  -1  734.88   32.87
   2  -1  -1  734.24   32.96
  -3   1   1    0.77    0.15
  -3   1   1    1.52    0.20
  -3   1   1    1.00    0.16
  -3   1   1    1.31    0.19
  -3   1   1    1.08    0.17
  -3   1   1    1.40    0.20
  -3   1   1    1.55    0.16
  -3   1   1    1.17    0.19
   3  -1  -1    1.36    0.18
   3  -1  -1    1.19    0.17
   3  -1  -1    1.10    0.18
   3  -1  -1    1.12    0.19
   3  -1  -1    1.44    0.19
   3  -1  -1    1.37    0.19
  -4   1   1   96.92    4.54
  -4   1   1  101.72    4.49
  -4   1   1   96.35    4.54
  -4   1   1   97.42    4.53
  -4   1   1  106.10    4.55
  -4   1   1  102.72    4.54
  -4   1   1  102.41    4.55
  -4   1   1   99.69    4.54
   4  -1  -1  100.57    4.56
   4  -1  -1  101.05    4.54
   4  -1  -1   97.17    4.54
   4  -1  -1   97.52    4.54
   4  -1  -1   97.98    4.54
   4  -1  -1  102.07    4.45
   4  -1  -1  102.10    4.54
  -5   1   1    5.63    0.45
  -5   1   1    5.16    0.43
  -5   1   1    5.20    0.43
  -5   1   1    5.56    0.46
  -5   1   1    6.25    0.47
  -5   1   1    6.01    0.46
  -5   1   1    5.20    0.36
  -5   1   1    5.46    0.44
   5  -1  -1    5.59    0.44
   5  -1  -1    4.89    0.43
   5  -1  -1    5.12    0.44
   5  -1  -1    5.14    0.46
   5  -1  -1    5.97    0.47
   5  -1  -1    5.37    0.31
   5  -1  -1    6.24    0.46
  -6   1   1    1.99    0.33
  -6   1   1    2.34    0.37
  -6   1   1    3.03    0.40
  -6   1   1    1.56    0.29
  -6   1   1    2.19    0.35
  -6   1   1    2.16    0.37
  -6   1   1    2.03    0.32
  -6   1   1    1.78    0.25
   6  -1  -1    2.37    0.36
   6  -1  -1    1.59    0.31
   6  -1  -1    1.85    0.19
   6  -1  -1    1.74    0.29
   6  -1  -1    1.83    0.31
   6  -1  -1    2.57    0.38
  -7   1   1    0.23    0.28
  -7   1   1   -0.01    0.25
  -7   1   1    0.46    0.18
  -7   1   1    0.25    0.25
   7  -1  -1    0.24    0.26
   7  -1  -1    0.21    0.27
   7  -1  -1    0.43    0.30
   7  -1  -1   -0.22    0.24
  -8   1   1    0.03    0.22
  -8   1   1    0.25    0.33
   8  -1  -1    0.09    0.35
   8  -1  -1    0.20    0.32
   8  -1  -1   -0.34    0.30
   8   2   1   -0.53    0.27
   8   2   1    0.31    0.30
  -8  -2  -1    0.54    0.35
   7   2   1    0.20    0.25
   7   2   1   -0.05    0.22
   7   2   1    0.11    0.28
   7   2   1   -0.12    0.23
   7   2   1    0.26    0.17
  -7  -2  -1   -0.12    0.23
  -7  -2  -1    0.28    0.28
  -7  -2  -1    0.48    0.32
  -7  -2  -1    0.09    0.19
   6   2   1    4.56    0.50
   6   2   1    6.18    0.52
   6   2   1    4.93    0.53
   6   2   1    6.24    0.52
   6   2   1    4.42    0.38
   6   2   1    5.77    0.72
  -6  -2  -1    6.01    0.56
  -6  -2  -1    5.90    0.55
  -6  -2  -1    6.48    0.55
  -6  -2  -1    4.93    0.48
  -6  -2  -1    4.55    0.40
   5   2   1    2.83    0.31
   5   2   1    2.87    0.29
   5   2   1    2.06    0.27
   5   2   1    2.13    0.29
   5   2   1    2.35    0.31
   5   2   1    2.88    0.38
   5   2   1    2.05    0.32
  -5  -2  -1    2.86    0.29
  -5  -2  -1    3.23    0.37
  -5  -2  -1    2.80    0.34
  -5  -2  -1    2.59    0.38
  -5  -2  -1    2.17    0.31
  -5  -2  -1    2.68    0.31
  -5  -2  -1    3.02    0.34
   4   2   1   29.67    1.42
   4   2   1   26.91    1.43
   4   2   1   31.00    1.43
   4   2   1   30.45    1.49
   4   2   1   27.52    1.44
   4   2   1   28.84    1.40
   4   2   1   29.34    1.45
  -4  -2  -1   29.49    1.40
  -4  -2  -1   30.38    1.43
  -4  -2  -1   32.22    1.44
  -4  -2  -1   28.58    1.43
  -4  -2  -1   28.57    1.44
  -4  -2  -1   27.88    1.49
   3   2   1   23.45    1.08
   3   2   1   21.48    1.09
   3   2   1   23.48    1.09
   3   2   1   21.56    1.12
   3   2   1   22.36    1.07
   3   2   1   21.50    1.07
   3   2   1   22.06    1.09
  -3  -2  -1   22.42    1.08
  -3  -2  -1   21.90    1.09
  -3  -2  -1   21.85    1.05
  -3  -2  -1   21.39    1.13
  -3  -2  -1   21.20    1.07
  -3  -2  -1   22.79    1.09
   2   2   1    8.44    0.47
   2   2   1    8.15    0.46
   2   2   1    8.83    0.46
   2   2   1    9.01    0.46
   2   2   1    7.69    0.49
   2   2   1    8.02    0.46
  -2  -2  -1    9.25    0.44
  -2  -2  -1    9.05    0.46
  -2  -2  -1    8.47    0.50
  -2  -2  -1    8.99    0.46
   1   2   1    1.78    0.14
   1   2   1    1.55    0.13
   1   2   1    1.31    0.12
   1   2   1    1.70    0.14
  -1  -2  -1    1.14    0.14
  -1  -2  -1    1.34    0.12
  -1  -2  -1    1.56    0.14
  -1  -2  -1    1.18    0.12
  -1  -2  -1    1.72    0.14
  -1  -2  -1    1.30    0.12
   0   2   1    2.06    0.15
   0   2   1    2.28    0.15
   0   2   1    2.00    0.15
   0   2   1    1.97    0.15
   0   2   1    2.16    0.14
   0  -2  -1    2.12    0.15
   0  -2  -1    2.03    0.15
   0  -2  -1    2.08    0.15
   0  -2  -1    2.07    0.14
   0  -2  -1    2.02    0.15
  -1   2   1    0.46    0.08
  -1   2   1    0.48    0.08
  -1   2   1    0.36    0.08
  -1   2   1    0.38    0.09
  -1   2   1    0.32    0.08
  -1   2   1    0.42    0.08
   1  -2  -1    0.30    0.08
   1  -2  -1    0.36    0.07
   1  -2  -1    0.34    0.07
   1  -2  -1    0.39    0.09
   1  -2  -1    0.25    0.07
   1  -2  -1    0.36    0.07
  -2   2   1    6.51    0.38
  -2   2   1    6.53    0.38
  -2   2   1    6.75    0.36
  -2   2   1    7.05    0.38
  -2   2   1    7.00    0.37
  -2   2   1    6.54    0.37
  -2   2   1    6.62    0.38
  -2   2   1    6.10    0.37
   2  -2  -1    6.49    0.37
   2  -2  -1    6.29    0.38
   2  -2  -1    7.36    0.38
   2  -2  -1    6.57    0.38
   2  -2  -1    6.63    0.38
   2  -2  -1    6.59    0.38
   2  -2  -1    6.35    0.38
  -3   2   1   43.41    2.05
  -3   2   1   43.06    2.08
  -3   2   1   48.15    2.08
  -3   2   1   47.90    2.09
  -3   2   1   45.36    2.08
  -3   2   1   44.52    2.08
  -3   2   1   44.68    2.08
  -3   2   1   45.46    2.07
   3  -2  -1   42.91    2.08
   3  -2  -1   44.75    2.08
   3  -2  -1   45.35    2.08
   3  -2  -1   45.27    2.09
   3  -2  -1   45.23    2.09
   3  -2  -1   42.66    2.07
   3  -2  -1   45.01    2.08
  -4   2   1   84.23    3.75
  -4   2   1   83.24    3.75
  -4   2   1   82.94    3.75
  -4   2   1   80.48    3.75
  -4   2   1   86.54    3.75
  -4   2   1   79.80    3.75
  -4   2   1   81.20    3.71
  -4   2   1   84.75    3.76
   4  -2  -1   83.40    3.75
   4  -2  -1   82.35    3.77
   4  -2  -1   80.35    3.75
   4  -2  -1   81.74    3.75
   4  -2  -1   80.15    3.74
   4  -2  -1   78.53    3.75
   4  -2  -1   81.93    3.77
  -5   2   1    0.17    0.19
  -5   2   1   -0.08    0.14
  -5   2   1    0.19    0.17
  -5   2   1    0.10    0.16
  -5   2   1    0.11    0.13
  -5   2   1    0.27    0.18
  -5   2   1    0.05    0.16
  -5   2   1    0.20    0.18
   5  -2  -1   -0.16    0.18
   5  -2  -1   -0.02    0.17
   5  -2  -1    0.17    0.18
   5  -2  -1    0.03    0.16
   5  -2  -1   -0.03    0.16
   5  -2  -1   -0.02    0.16
  -6   2   1   33.08    1.71
  -6   2   1   37.96    1.75
  -6   2   1   33.93    1.72
  -6   2   1   33.06    1.70
  -6   2   1   33.12    1.62
  -6   2   1   34.78    1.69
  -6   2   1   32.04    1.70
   6  -2  -1   32.76    1.70
   6  -2  -1   32.97    1.71
   6  -2  -1   31.74    1.70
   6  -2  -1   33.59    1.71
   6  -2  -1   32.83    1.73
  -7   2   1    1.22    0.31
  -7   2   1    2.03    0.39
  -7   2   1    2.04    0.29
  -7   2   1    1.87    0.38
   7  -2  -1    1.98    0.36
   7  -2  -1    2.32    0.42
   7  -2  -1    1.34    0.34
   7  -2  -1    1.81    0.39
  -8   2   1    3.56    0.53
  -8   2   1    1.87    0.33
   8  -2  -1    1.37    0.44
   8  -2  -1    0.93    0.37
   8  -2  -1    1.37    0.42
   7   3   1    0.71    0.34
   7   3   1    0.87    0.24
   7   3   1    0.47    0.27
   7   3   1    0.28    0.29
   7   3   1    0.72    0.30
  -7  -3  -1    0.35    0.19
  -7  -3  -1    0.51    0.35
  -7  -3  -1    0.78    0.31
  -7  -3  -1    0.95    0.33
   6   3   1    1.87    0.28
   6   3   1    1.48    0.28
   6   3   1    3.29    0.39
   6   3   1    1.96    0.34
   6   3   1    1.32    0.30
  -6  -3  -1    2.68    0.41
  -6  -3  -1    2.27    0.29
  -6  -3  -1    2.33    0.33
  -6  -3  -1    2.85    0.36
  -6  -3  -1    1.81    0.33
   5   3   1    1.92    0.32
   5   3   1    1.47    0.24
   5   3   1    1.35    0.27
   5   3   1    1.79    0.31
   5   3   1    1.66    0.29
   5   3   1    2.22    0.29
   5   3   1    1.45    0.23
  -5  -3  -1    1.27    0.24
  -5  -3  -1    1.91    0.34
  -5  -3  -1    1.43    0.24
  -5  -3  -1    1.46    0.27
  -5  -3  -1    1.31    0.27
  -5  -3  -1    1.49    0.22
   4   3   1    0.54    0.15
   4   3   1    0.57    0.19
   4   3   1    0.86    0.19
   4   3   1    0.86    0.19
   4   3   1    0.45    0.15
   4   3   1    0.32    0.18
   4   3   1    0.15    0.17
  -4  -3  -1    0.29    0.16
  -4  -3  -1    0.55    0.21
  -4  -3  -1    0.61    0.16
  -4  -3  -1    0.85    0.15
  -4  -3  -1    0.64    0.18
  -4  -3  -1    0.61    0.15
   3   3   1    0.71    0.15
   3   3   1    0.57    0.16
   3   3   1    0.90    0.19
   3   3   1    0.39    0.13
   3   3   1    0.81    0.16
   3   3   1    0.60    0.14
   3   3   1    0.85    0.14
  -3  -3  -1    0.77    0.17
  -3  -3  -1    0.88    0.14
  -3  -3  -1    0.45    0.18
  -3  -3  -1    0.38    0.14
  -3  -3  -1    0.66    0.14
  -3  -3  -1    0.32    0.12
   2   3   1   49.58    2.38
   2   3   1   53.66    2.39
   2   3   1   54.55    2.38
   2   3   1   52.19    2.38
   2   3   1   50.58    2.38
  -2  -3  -1   54.34    2.38
  -2  -3  -1   51.06    2.38
  -2  -3  -1   53.18    2.36
  -2  -3  -1   50.17    2.42
  -2  -3  -1   54.56    2.38
   1   3   1    1.06    0.12
   1   3   1    1.22    0.13
   1   3   1    0.91    0.12
   1   3   1    1.13    0.12
   1   3   1    1.08    0.12
  -1  -3  -1    0.70    0.14
  -1  -3  -1    1.04    0.13
  -1  -3  -1    1.03    0.11
  -1  -3  -1    0.97    0.12
  -1  -3  -1    1.28    0.14
  -1  -3  -1    1.21    0.13
   0   3   1    4.02    0.24
   0   3   1    4.29    0.25
   0   3   1    4.28    0.24
   0   3   1    4.00    0.24
   0   3   1    3.80    0.24
   0  -3  -1    3.82    0.24
   0  -3  -1    4.01    0.25
   0  -3  -1    4.29    0.24
   0  -3  -1    3.77    0.24
   0  -3  -1    3.87    0.24
  -1   3   1   12.82    0.59
  -1   3   1   11.88    0.58
  -1   3   1   11.58    0.58
  -1   3   1   12.44    0.59
  -1   3   1   12.21    0.58
  -1   3   1   11.59    0.56
   1  -3  -1   11.41    0.55
   1  -3  -1   12.06    0.59
   1  -3  -1   12.56    0.60
   1  -3  -1   11.98    0.58
   1  -3  -1   11.50    0.58
   1  -3  -1   11.57    0.58
  -2   3   1   13.22    0.62
  -2   3   1   12.16    0.63
  -2   3   1   12.02    0.62
  -2   3   1   13.31    0.63
  -2   3   1   11.69    0.63
  -2   3   1   13.22    0.64
  -2   3   1   11.68    0.63
   2  -3  -1   13.15    0.63
   2  -3  -1   12.68    0.63
   2  -3  -1   12.18    0.64
   2  -3  -1   12.68    0.63
   2  -3  -1   12.06    0.63
   2  -3  -1   11.97    0.62
   2  -3  -1   12.54    0.63
  -3   3   1    1.38    0.19
  -3   3   1    1.68    0.19
  -3   3   1    1.28    0.19
  -3   3   1    1.58    0.21
  -3   3   1    1.71    0.20
  -3   3   1    1.48    0.19
  -3   3   1    1.11    0.19
   3  -3  -1    1.85    0.22
   3  -3  -1    1.49    0.19
   3  -3  -1    1.41    0.19
   3  -3  -1    1.48    0.20
   3  -3  -1    1.36    0.20
   3  -3  -1    1.56    0.21
   3  -3  -1    1.08    0.17
  -4   3   1    1.91    0.24
  -4   3   1    2.28    0.25
  -4   3   1    2.13    0.26
  -4   3   1    1.53    0.21
  -4   3   1    2.13    0.28
  -4   3   1    1.74    0.25
  -4   3   1    1.82    0.25
  -4   3   1    1.82    0.24
   4  -3  -1    2.34    0.27
   4  -3  -1    2.18    0.27
   4  -3  -1    2.05    0.28
   4  -3  -1    1.59    0.25
   4  -3  -1    1.84    0.25
   4  -3  -1    1.72    0.26
   4  -3  -1    2.08    0.27
  -5   3   1    3.46    0.36
  -5   3   1    3.91    0.40
  -5   3   1    4.74    0.43
  -5   3   1    2.78    0.34
  -5   3   1    4.58    0.40
  -5   3   1    3.98    0.40
  -5   3   1    3.62    0.37
  -5   3   1    3.95    0.35
   5  -3  -1    3.70    0.39
   5  -3  -1    2.97    0.35
   5  -3  -1    3.88    0.38
   5  -3  -1    3.78    0.41
   5  -3  -1    4.07    0.41
   5  -3  -1    4.28    0.42
   5  -3  -1    3.32    0.38
  -6   3   1   17.49    1.06
  -6   3   1   18.79    1.07
  -6   3   1   19.77    1.04
  -6   3   1   18.81    0.99
  -6   3   1   18.17    1.05
   6  -3  -1   19.10    1.06
   6  -3  -1   17.86    1.05
   6  -3  -1   18.42    1.07
   6  -3  -1   17.97    1.05
   6  -3  -1   17.81    1.08
  -7   3   1   -0.13    0.20
  -7   3   1    0.13    0.26
  -7   3   1    0.05    0.28
  -7   3   1    0.02    0.33
   7  -3  -1    0.12    0.28
   7  -3  -1   -0.33    0.25
   7  -3  -1    0.29    0.28
   7  -3  -1   -0.14    0.22
  -8   3   1   11.92    0.75
  -8   3   1    9.83    0.86
   8  -3  -1   10.34    0.91
   8  -3  -1    9.44    0.85
   8  -3  -1   10.58    0.89
   7   4   1   -0.22    0.26
   7   4   1    0.19    0.30
   7   4   1   -0.22    0.19
   7   4   1    0.23    0.26
   7   4   1    0.00    0.26
  -7  -4  -1    0.13    0.28
  -7  -4  -1    0.02    0.25
  -7  -4  -1   -0.21    0.15
   6   4   1    0.15    0.24
   6   4   1    0.19    0.19
   6   4   1   -0.53    0.20
   6   4   1   -0.20    0.18
   6   4   1    0.09    0.22
  -6  -4  -1    0.00    0.13
  -6  -4  -1   -0.05    0.19
  -6  -4  -1    0.07    0.20
  -6  -4  -1   -0.03    0.24
   5   4   1    0.87    0.24
   5   4   1    1.08    0.22
   5   4   1    0.92    0.26
   5   4   1    1.49    0.33
   5   4   1    1.28    0.24
   5   4   1    1.55    0.26
   5   4   1    1.24    0.28
  -5  -4  -1    1.25    0.20
  -5  -4  -1    1.24    0.27
  -5  -4  -1    1.38    0.29
  -5  -4  -1    0.54    0.26
  -5  -4  -1    2.10    0.30
  -5  -4  -1    1.60    0.27
   4   4   1    0.83    0.24
   4   4   1    0.29    0.14
   4   4   1    0.65    0.17
   4   4   1    0.54    0.16
   4   4   1    0.69    0.21
   4   4   1    0.57    0.19
   4   4   1    0.72    0.19
  -4  -4  -1    0.63    0.19
  -4  -4  -1    0.58    0.21
  -4  -4  -1    0.78    0.14
  -4  -4  -1    0.53    0.19
  -4  -4  -1    0.85    0.19
  -4  -4  -1    0.80    0.18
   3   4   1    0.33    0.12
   3   4   1    0.31    0.13
   3   4   1    0.56    0.14
   3   4   1    0.24    0.12
   3   4   1    0.32    0.14
   3   4   1    0.29    0.12
  -3  -4  -1    0.12    0.09
  -3  -4  -1    0.36    0.12
  -3  -4  -1    0.52    0.14
  -3  -4  -1    0.28    0.12
  -3  -4  -1    0.57    0.19
   2   4   1   16.14    0.83
   2   4   1   16.77    0.84
   2   4   1   18.25    0.84
   2   4   1   17.07    0.85
   2   4   1   16.85    0.84
  -2  -4  -1   15.62    0.89
  -2  -4  -1   17.73    0.85
  -2  -4  -1   17.29    0.84
  -2  -4  -1   17.40    0.84
  -2  -4  -1   15.79    0.83
  -2  -4  -1   18.27    0.82
   1   4   1   11.02    0.55
   1   4   1   10.69    0.55
   1   4   1   10.49    0.52
   1   4   1   10.92    0.55
   1   4   1   10.21    0.54
  -1  -4  -1   10.58    0.54
  -1  -4  -1   11.09    0.55
  -1  -4  -1   10.66    0.54
  -1  -4  -1    9.83    0.54
  -1  -4  -1   10.91    0.54
   0   4   1   64.03    2.93
   0   4   1   65.35    2.96
   0   4   1   68.36    2.97
   0   4   1   64.47    2.97
   0   4   1   68.14    2.97
   0   4   1   64.71    2.96
   0  -4  -1   67.31    2.97
   0  -4  -1   68.80    2.97
   0  -4  -1   64.71    2.97
   0  -4  -1   62.82    2.96
   0  -4  -1   67.70    2.97
  -1   4   1    3.64    0.26
  -1   4   1    4.24    0.27
  -1   4   1    4.30    0.23
  -1   4   1    4.13    0.26
  -1   4   1    4.63    0.27
  -1   4   1    4.23    0.27
   1  -4  -1    4.26    0.27
   1  -4  -1    3.92    0.27
   1  -4  -1    4.14    0.22
   1  -4  -1    4.63    0.26
   1  -4  -1    4.42    0.27
   1  -4  -1    3.89    0.26
  -2   4   1   16.49    0.89
  -2   4   1   19.31    0.89
  -2   4   1   18.05    0.90
  -2   4   1   19.77    0.90
  -2   4   1   18.60    0.91
  -2   4   1   17.84    0.88
  -2   4   1   18.67    0.91
   2  -4  -1   18.52    0.92
   2  -4  -1   19.12    0.90
   2  -4  -1   17.72    0.89
   2  -4  -1   19.39    0.90
   2  -4  -1   17.92    0.87
   2  -4  -1   18.36    0.89
  -3   4   1    0.46    0.14
  -3   4   1    0.54    0.15
  -3   4   1    0.76    0.16
  -3   4   1    0.42    0.14
  -3   4   1    0.26    0.12
  -3   4   1    0.44    0.12
  -3   4   1    0.63    0.14
   3  -4  -1    0.56    0.14
   3  -4  -1    0.26    0.12
   3  -4  -1    0.18    0.13
   3  -4  -1    0.59    0.16
   3  -4  -1    0.73    0.15
   3  -4  -1    0.39    0.14
   3  -4  -1    0.44    0.14
  -4   4   1   12.27    0.66
  -4   4   1   10.18    0.63
  -4   4   1   11.04    0.66
  -4   4   1   11.23    0.64
  -4   4   1   12.28    0.68
  -4   4   1   10.42    0.65
  -4   4   1   12.04    0.64
   4  -4  -1    9.44    0.64
   4  -4  -1   11.41    0.65
   4  -4  -1   10.72    0.65
   4  -4  -1   12.29    0.66
   4  -4  -1   10.63    0.66
   4  -4  -1   10.77    0.67
   4  -4  -1   11.19    0.66
  -5   4   1    0.34    0.19
  -5   4   1   -0.21    0.19
  -5   4   1    0.21    0.16
  -5   4   1    0.11    0.17
  -5   4   1    0.24    0.18
  -5   4   1    0.06    0.17
  -5   4   1    0.19    0.21
   5  -4  -1   -0.16    0.17
   5  -4  -1    0.24    0.18
   5  -4  -1    0.06    0.17
   5  -4  -1    0.05    0.22
   5  -4  -1    0.21    0.20
   5  -4  -1   -0.03    0.17
   5  -4  -1   -0.03    0.16
  -6   4   1    2.40    0.36
  -6   4   1    1.31    0.27
  -6   4   1    1.81    0.29
  -6   4   1    1.81    0.35
  -6   4   1    1.45    0.31
   6  -4  -1    1.79    0.33
   6  -4  -1    1.30    0.32
   6  -4  -1    0.93    0.27
   6  -4  -1    1.81    0.35
   6  -4  -1    1.37    0.31
   6  -4  -1    1.08    0.28
  -7   4   1    0.09    0.27
  -7   4   1   -0.32    0.21
   7  -4  -1   -0.09    0.24
   7  -4  -1    0.02    0.26
   7  -4  -1   -0.10    0.27
   7   5   1   -0.35    0.23
   7   5   1    0.17    0.24
  -7  -5  -1   -0.22    0.20
  -7  -5  -1   -0.15    0.28
  -7  -5  -1   -0.05    0.25
   6   5   1    0.05    0.26
   6   5   1   -0.26    0.15
   6   5   1   -0.14    0.22
   6   5   1    0.02    0.20
  -6  -5  -1   -0.13    0.25
  -6  -5  -1   -0.02    0.22
  -6  -5  -1   -0.01    0.19
  -6  -5  -1   -0.05    0.12
   5   5   1    0.00    0.16
   5   5   1   -0.14    0.14
   5   5   1   -0.13    0.17
   5   5   1    0.02    0.25
   5   5   1   -0.08    0.19
  -5  -5  -1    0.04    0.11
  -5  -5  -1    0.03    0.21
  -5  -5  -1   -0.17    0.17
  -5  -5  -1   -0.04    0.17
  -5  -5  -1   -0.05    0.17
   4   5   1    2.57    0.28
   4   5   1    1.93    0.28
   4   5   1    1.41    0.26
   4   5   1    2.02    0.30
   4   5   1    2.21    0.28
   4   5   1    2.10    0.29
  -4  -5  -1    2.15    0.23
  -4  -5  -1    1.56    0.24
  -4  -5  -1    1.58    0.27
  -4  -5  -1    1.20    0.28
  -4  -5  -1    1.98    0.28
  -4  -5  -1    2.77    0.30
   3   5   1    7.02    0.43
   3   5   1    6.81    0.45
   3   5   1    6.79    0.46
   3   5   1    6.45    0.44
   3   5   1    6.46    0.43
   3   5   1    6.93    0.44
  -3  -5  -1    6.29    0.51
  -3  -5  -1    7.37    0.40
  -3  -5  -1    6.77    0.44
  -3  -5  -1    7.41    0.45
  -3  -5  -1    7.47    0.44
  -3  -5  -1    5.76    0.42
   2   5   1   10.64    0.57
   2   5   1   10.01    0.55
   2   5   1   10.02    0.57
   2   5   1   10.78    0.57
   2   5   1   10.79    0.57
  -2  -5  -1   10.16    0.56
  -2  -5  -1   10.87    0.58
  -2  -5  -1   11.38    0.57
  -2  -5  -1   10.70    0.56
  -2  -5  -1    9.73    0.57
  -2  -5  -1   10.89    0.64
   1   5   1    7.71    0.44
   1   5   1    8.18    0.44
   1   5   1    7.85    0.44
   1   5   1    7.72    0.40
   1   5   1    7.91    0.44
  -1  -5  -1    6.86    0.43
  -1  -5  -1    7.13    0.43
  -1  -5  -1    7.75    0.44
  -1  -5  -1    8.21    0.44
  -1  -5  -1    7.99    0.43
   0   5   1   23.27    1.10
   0   5   1   22.94    1.09
   0   5   1   23.25    1.10
   0   5   1   23.25    1.10
   0   5   1   22.46    1.02
   0   5   1   23.47    1.09
   0   5   1   21.43    1.02
   0  -5  -1   22.99    1.09
   0  -5  -1   23.27    1.09
   0  -5  -1   23.47    1.10
   0  -5  -1   23.93    1.10
   0  -5  -1   23.15    1.10
  -1   5   1    2.78    0.23
  -1   5   1    2.65    0.22
  -1   5   1    2.65    0.16
  -1   5   1    2.63    0.22
  -1   5   1    2.84    0.23
  -1   5   1    2.85    0.22
   1  -5  -1    2.33    0.15
   1  -5  -1    2.97    0.23
   1  -5  -1    3.00    0.22
   1  -5  -1    2.64    0.22
   1  -5  -1    2.59    0.22
   1  -5  -1    2.59    0.23
  -2   5   1   39.90    1.92
  -2   5   1   42.01    1.90
  -2   5   1   39.62    1.90
  -2   5   1   43.34    1.92
  -2   5   1   41.29    1.90
  -2   5   1   40.27    1.90
  -2   5   1   40.49    1.87
   2  -5  -1   43.17    1.91
   2  -5  -1   40.71    1.86
   2  -5  -1   41.75    1.90
   2  -5  -1   39.47    1.90
   2  -5  -1   39.59    1.89
   2  -5  -1   42.66    1.93
  -3   5   1    4.24    0.34
  -3   5   1    3.92    0.30
  -3   5   1    3.67    0.31
  -3   5   1    4.10    0.33
  -3   5   1    3.41    0.31
  -3   5   1    4.64    0.31
  -3   5   1    3.73    0.29
   3  -5  -1    3.92    0.31
   3  -5  -1    3.60    0.30
   3  -5  -1    3.47    0.32
   3  -5  -1    4.06    0.31
   3  -5  -1    3.83    0.31
   3  -5  -1    3.86    0.29
   3  -5  -1    3.68    0.32
  -4   5   1    1.51    0.24
  -4   5   1    2.65    0.32
  -4   5   1    1.55    0.23
  -4   5   1    2.00    0.26
  -4   5   1    1.94    0.25
  -4   5   1    2.18    0.29
  -4   5   1    2.52    0.30
   4  -5  -1    2.07    0.27
   4  -5  -1    2.13    0.27
   4  -5  -1    2.29    0.30
   4  -5  -1    1.91    0.25
   4  -5  -1    1.95    0.28
   4  -5  -1    2.46    0.29
   4  -5  -1    1.61    0.24
  -5   5   1    0.31    0.21
  -5   5   1    0.20    0.17
  -5   5   1   -0.12    0.22
  -5   5   1   -0.09    0.31
  -5   5   1    0.06    0.16
  -5   5   1   -0.09    0.16
   5  -5  -1    0.00    0.17
   5  -5  -1    0.54    0.23
   5  -5  -1    0.38    0.20
   5  -5  -1   -0.04    0.16
   5  -5  -1   -0.02    0.18
   5  -5  -1    0.31    0.20
   5  -5  -1    0.14    0.18
  -6   5   1    1.85    0.36
  -6   5   1    1.13    0.28
  -6   5   1    1.35    0.30
  -6   5   1    1.39    0.29
   6  -5  -1    1.22    0.31
   6  -5  -1    1.86    0.36
   6  -5  -1    1.24    0.33
   6  -5  -1    1.27    0.28
   6  -5  -1    1.51    0.33
   6  -5  -1    1.40    0.31
  -7   5   1    0.49    0.25
  -7   5   1    0.10    0.28
   7  -5  -1    0.49    0.30
   7  -5  -1    0.09    0.28
   7  -5  -1    0.12    0.31
   7   6   1    1.31    0.34
   7   6   1    1.48    0.36
  -7  -6  -1    1.57    0.37
  -7  -6  -1    0.72    0.37
   6   6   1    3.84    0.45
   6   6   1    3.15    0.39
   6   6   1    3.59    0.47
   6   6   1    4.42    0.70
  -6  -6  -1    3.48    0.42
  -6  -6  -1    3.88    0.60
  -6  -6  -1    4.13    0.48
  -6  -6  -1    3.71    0.33
   5   6   1    0.34    0.23
   5   6   1    0.19    0.21
   5   6   1    0.15    0.20
   5   6   1    0.54    0.29
   5   6   1    0.43    0.21
  -5  -6  -1    0.53    0.16
  -5  -6  -1    0.18    0.24
  -5  -6  -1    0.57    0.23
  -5  -6  -1    0.23    0.24
  -5  -6  -1    0.29    0.22
   4   6   1    8.25    0.56
   4   6   1    7.95    0.52
   4   6   1    7.50    0.54
   4   6   1    6.54    0.53
   4   6   1    6.73    0.53
   4   6   1    7.91    0.52
  -4  -6  -1    6.66    0.43
  -4  -6  -1    8.80    0.57
  -4  -6  -1    6.84    0.61
  -4  -6  -1    7.78    0.53
  -4  -6  -1    6.86    0.51
   3   6   1    4.09    0.35
   3   6   1    4.69    0.36
   3   6   1    4.32    0.35
   3   6   1    4.69    0.44
   3   6   1    4.35    0.36
   3   6   1    5.01    0.36
  -3  -6  -1    4.63    0.35
  -3  -6  -1    4.13    0.33
  -3  -6  -1    4.20    0.29
  -3  -6  -1    4.59    0.36
  -3  -6  -1    4.48    0.45
  -3  -6  -1    3.72    0.34
   2   6   1   32.87    1.55
   2   6   1   34.85    1.58
   2   6   1   35.34    1.58
   2   6   1   33.75    1.58
   2   6   1   33.35    1.58
  -2  -6  -1   34.55    1.57
  -2  -6  -1   33.56    1.57
  -2  -6  -1   30.61    1.57
  -2  -6  -1   33.47    1.65
  -2  -6  -1   31.79    1.58
  -2  -6  -1   31.87    1.57
   1   6   1    3.41    0.27
   1   6   1    3.35    0.26
   1   6   1    3.47    0.27
   1   6   1    3.18    0.21
   1   6   1    3.35    0.27
  -1  -6  -1    3.46    0.27
  -1  -6  -1    3.57    0.27
  -1  -6  -1    3.24    0.27
  -1  -6  -1    3.50    0.28
  -1  -6  -1    3.12    0.27
   0   6   1    6.12    0.37
   0   6   1    5.86    0.37
   0   6   1    5.96    0.36
   0   6   1    5.86    0.36
   0   6   1    5.80    0.36
   0  -6  -1    6.16    0.37
   0  -6  -1    5.38    0.36
   0  -6  -1    5.50    0.36
   0  -6  -1    5.36    0.37
   0  -6  -1    5.59    0.36
  -1   6   1   21.00    1.06
  -1   6   1   21.42    1.04
  -1   6   1   20.66    1.05
  -1   6   1   22.32    1.03
  -1   6   1   21.49    1.03
  -1   6   1   19.85    1.04
   1  -6  -1   21.90    1.03
   1  -6  -1   22.38    1.04
   1  -6  -1   20.69    1.04
   1  -6  -1   21.92    1.03
   1  -6  -1   20.59    1.05
  -2   6   1    3.83    0.31
  -2   6   1    3.97    0.31
  -2   6   1    4.33    0.34
  -2   6   1    4.14    0.31
  -2   6   1    3.91    0.31
  -2   6   1    4.21    0.31
   2  -6  -1    3.97    0.24
   2  -6  -1    4.38    0.32
   2  -6  -1    4.06    0.30
   2  -6  -1    4.16    0.32
   2  -6  -1    3.96    0.31
   2  -6  -1    4.01    0.29
  -3   6   1    0.53    0.14
  -3   6   1    0.23    0.14
  -3   6   1    0.18    0.16
  -3   6   1    0.55    0.16
  -3   6   1    0.45    0.14
  -3   6   1    0.25    0.16
  -3   6   1    0.22    0.14
   3  -6  -1    0.05    0.15
   3  -6  -1    0.04    0.12
   3  -6  -1    0.15    0.15
   3  -6  -1    0.32    0.15
   3  -6  -1    0.59    0.14
   3  -6  -1    0.40    0.14
   3  -6  -1    0.42    0.15
  -4   6   1    5.48    0.47
  -4   6   1    5.62    0.42
  -4   6   1    5.48    0.45
  -4   6   1    5.71    0.44
  -4   6   1    5.15    0.42
  -4   6   1    5.15    0.41
   4  -6  -1    5.58    0.42
   4  -6  -1    4.98    0.42
   4  -6  -1    5.34    0.40
   4  -6  -1    5.32    0.45
   4  -6  -1    5.19    0.42
   4  -6  -1    5.30    0.46
   4  -6  -1    4.80    0.43
  -5   6   1    0.17    0.19
  -5   6   1    0.06    0.19
  -5   6   1   -0.08    0.16
  -5   6   1    0.01    0.20
   5  -6  -1    0.01    0.20
   5  -6  -1    0.20    0.19
   5  -6  -1   -0.03    0.20
   5  -6  -1    0.24    0.21
   5  -6  -1    0.06    0.20
   5  -6  -1    0.32    0.21
   5  -6  -1    0.03    0.19
  -6   6   1    0.21    0.25
  -6   6   1    0.15    0.21
  -6   6   1    0.11    0.26
   6  -6  -1    0.19    0.25
   6  -6  -1   -0.23    0.19
   6  -6  -1    0.01    0.27
   6  -6  -1   -0.24    0.39
   6  -6  -1    0.18    0.25
   6  -6  -1   -0.10    0.19
  -7   6   1    0.44    0.26
  -7   6   1    0.25    0.33
   7  -6  -1    0.50    0.32
   7  -6  -1    0.26    0.26
   7  -6  -1    0.52    0.36
   7  -6  -1    0.35    0.27
   6   7   1   15.29    0.99
   6   7   1   15.36    1.01
  -6  -7  -1   18.23    1.02
  -6  -7  -1   17.76    1.05
   5   7   1    1.52    0.31
   5   7   1    1.02    0.25
   5   7   1    0.83    0.29
   5   7   1    1.29    0.38
   5   7   1    1.59    0.34
  -5  -7  -1    1.44    0.29
  -5  -7  -1    1.18    0.31
  -5  -7  -1    1.29    0.29
  -5  -7  -1    0.97    0.36
  -5  -7  -1    1.59    0.23
   4   7   1   39.52    1.95
   4   7   1   40.65    2.01
   4   7   1   42.36    1.95
   4   7   1   41.23    1.95
   4   7   1   38.26    1.96
  -4  -7  -1   41.39    1.88
  -4  -7  -1   41.36    1.96
  -4  -7  -1   42.55    1.96
  -4  -7  -1   34.16    1.92
   3   7   1    0.79    0.21
   3   7   1    0.34    0.19
   3   7   1    0.29    0.18
   3   7   1    0.51    0.19
   3   7   1    0.48    0.18
   3   7   1    0.40    0.16
  -3  -7  -1    0.53    0.24
  -3  -7  -1    0.34    0.15
  -3  -7  -1    0.63    0.20
  -3  -7  -1    0.46    0.17
  -3  -7  -1    0.62    0.14
  -3  -7  -1    0.65    0.19
  -3  -7  -1    0.45    0.18
   2   7   1    0.48    0.13
   2   7   1    0.60    0.19
   2   7   1    0.63    0.17
   2   7   1    0.50    0.15
   2   7   1    0.53    0.15
   2   7   1    0.62    0.17
  -2  -7  -1    0.44    0.16
  -2  -7  -1    0.56    0.15
  -2  -7  -1    0.23    0.12
  -2  -7  -1    0.54    0.15
  -2  -7  -1    0.36    0.14
  -2  -7  -1    0.14    0.20
   1   7   1    3.96    0.32
   1   7   1    4.49    0.31
   1   7   1    3.89    0.22
   1   7   1    3.64    0.31
   1   7   1    3.55    0.31
  -1  -7  -1    3.95    0.31
  -1  -7  -1    3.81    0.32
  -1  -7  -1    3.82    0.30
  -1  -7  -1    3.95    0.30
  -1  -7  -1    3.54    0.31
   0   7   1   11.90    0.63
   0   7   1   10.79    0.62
   0   7   1   11.54    0.62
   0   7   1   11.39    0.63
   0   7   1   11.76    0.62
   0  -7  -1   11.82    0.62
   0  -7  -1   10.77    0.62
   0  -7  -1   12.48    0.63
   0  -7  -1   11.19    0.62
   0  -7  -1   11.12    0.63
  -1   7   1    0.35    0.15
  -1   7   1    0.35    0.14
  -1   7   1    0.63    0.14
  -1   7   1    0.36    0.14
  -1   7   1    0.65    0.17
  -1   7   1    0.83    0.16
   1  -7  -1    0.89    0.18
   1  -7  -1    0.63    0.15
   1  -7  -1    0.66    0.15
   1  -7  -1    0.63    0.14
   1  -7  -1    0.51    0.14
  -2   7   1    1.22    0.19
  -2   7   1    1.05    0.18
  -2   7   1    1.11    0.20
  -2   7   1    1.17    0.19
  -2   7   1    1.25    0.23
  -2   7   1    1.83    0.24
   2  -7  -1    1.50    0.20
   2  -7  -1    1.24    0.20
   2  -7  -1    1.31    0.12
   2  -7  -1    0.80    0.17
   2  -7  -1    1.11    0.21
   2  -7  -1    1.46    0.19
  -3   7   1   -0.13    0.16
  -3   7   1    0.13    0.14
  -3   7   1    0.35    0.15
  -3   7   1   -0.03    0.16
  -3   7   1    0.17    0.15
  -3   7   1    0.01    0.13
   3  -7  -1    0.08    0.14
   3  -7  -1   -0.12    0.14
   3  -7  -1   -0.01    0.11
   3  -7  -1    0.08    0.15
   3  -7  -1   -0.01    0.14
   3  -7  -1    0.32    0.15
   3  -7  -1    0.14    0.15
  -4   7   1    4.32    0.45
  -4   7   1    3.77    0.37
  -4   7   1    3.42    0.27
  -4   7   1    3.09    0.37
  -4   7   1    2.97    0.35
   4  -7  -1    4.03    0.40
   4  -7  -1    4.18    0.43
   4  -7  -1    4.07    0.40
   4  -7  -1    4.16    0.39
   4  -7  -1    3.03    0.34
   4  -7  -1    4.30    0.45
   4  -7  -1    3.59    0.33
  -5   7   1    0.30    0.22
  -5   7   1    0.21    0.22
  -5   7   1    0.22    0.23
   5  -7  -1    0.57    0.24
   5  -7  -1    0.53    0.24
   5  -7  -1    0.06    0.19
   5  -7  -1    0.50    0.23
   5  -7  -1    0.45    0.21
   5  -7  -1    0.26    0.23
   5  -7  -1    0.30    0.23
  -6   7   1    2.77    0.41
  -6   7   1    2.41    0.44
   6  -7  -1    2.41    0.40
   6  -7  -1    1.65    0.40
   6  -7  -1    3.09    0.47
   6  -7  -1    2.40    0.41
  -7   7   1    0.25    0.29
  -7   7   1    0.10    0.35
   7  -7  -1    0.26    0.31
   7  -7  -1    0.42    0.37
   6   8   1    1.74    0.42
   6   8   1    1.22    0.31
  -6  -8  -1    1.27    0.37
  -6  -8  -1    1.05    0.34
   5   8   1    1.63    0.32
   5   8   1    2.30    0.42
   5   8   1    1.16    0.39
  -5  -8  -1    1.73    0.25
  -5  -8  -1    1.65    0.32
  -5  -8  -1    1.29    0.32
   4   8   1    2.94    0.37
   4   8   1    2.90    0.35
   4   8   1    2.38    0.34
   4   8   1    2.99    0.44
   4   8   1    2.77    0.38
  -4  -8  -1    3.17    0.37
  -4  -8  -1    3.43    0.32
  -4  -8  -1    2.94    0.35
  -4  -8  -1    2.59    0.32
  -4  -8  -1    3.35    0.38
   3   8   1    3.04    0.35
   3   8   1    3.84    0.44
   3   8   1    3.39    0.33
   3   8   1    3.96    0.39
   3   8   1    2.96    0.34
  -3  -8  -1    4.09    0.40
  -3  -8  -1    3.46    0.35
  -3  -8  -1    3.25    0.36
  -3  -8  -1    3.28    0.28
  -3  -8  -1    3.05    0.33
  -3  -8  -1    2.99    0.34
   2   8   1   13.95    0.84
   2   8   1   14.16    0.79
   2   8   1   13.93    0.78
   2   8   1   14.17    0.71
   2   8   1   14.81    0.80
   2   8   1   14.34    0.78
  -2  -8  -1   12.50    0.75
  -2  -8  -1   14.18    0.81
  -2  -8  -1   14.42    0.78
  -2  -8  -1   14.21    0.79
  -2  -8  -1   14.55    0.77
   1   8   1    0.99    0.08
   1   8   1    1.11    0.20
   1   8   1    1.18    0.19
   1   8   1    0.89    0.19
   1   8   1    0.95    0.20
  -1  -8  -1    1.04    0.20
  -1  -8  -1    0.85    0.16
  -1  -8  -1    1.29    0.20
  -1  -8  -1    0.98    0.19
  -1  -8  -1    1.06    0.19
   0   8   1   -0.09    0.12
   0   8   1    0.07    0.11
   0   8   1    0.05    0.12
   0   8   1   -0.17    0.12
   0   8   1    0.04    0.11
   0  -8  -1    0.25    0.14
   0  -8  -1    0.03    0.13
   0  -8  -1    0.20    0.15
   0  -8  -1    0.11    0.12
   0  -8  -1    0.33    0.13
  -1   8   1   -0.04    0.13
  -1   8   1    0.17    0.12
  -1   8   1    0.00    0.15
  -1   8   1    0.01    0.09
  -1   8   1    0.12    0.15
  -1   8   1    0.03    0.14
   1  -8  -1   -0.18    0.12
   1  -8  -1    0.03    0.13
   1  -8  -1    0.32    0.15
   1  -8  -1    0.08    0.12
   1  -8  -1    0.14    0.14
  -2   8   1    1.58    0.23
  -2   8   1    1.44    0.24
  -2   8   1    1.68    0.28
  -2   8   1    1.82    0.24
  -2   8   1    1.60    0.25
   2  -8  -1    1.40    0.22
   2  -8  -1    1.66    0.23
   2  -8  -1    1.49    0.24
   2  -8  -1    1.69    0.26
   2  -8  -1    1.83    0.24
  -3   8   1    0.46    0.22
  -3   8   1    0.18    0.18
  -3   8   1    0.41    0.19
  -3   8   1    0.16    0.15
  -3   8   1    0.55    0.19
   3  -8  -1    0.34    0.21
   3  -8  -1    0.48    0.19
   3  -8  -1    0.21    0.17
   3  -8  -1    0.17    0.16
   3  -8  -1    0.71    0.18
   3  -8  -1    0.52    0.13
   3  -8  -1    0.10    0.16
  -4   8   1    0.10    0.14
  -4   8   1    0.18    0.22
  -4   8   1    0.05    0.20
  -4   8   1    0.42    0.22
   4  -8  -1    0.35    0.22
   4  -8  -1    0.23    0.22
   4  -8  -1    0.43    0.18
   4  -8  -1    0.09    0.19
   4  -8  -1    0.29    0.21
   4  -8  -1    0.15    0.17
   4  -8  -1    0.13    0.20
  -5   8   1    0.50    0.26
  -5   8   1   -0.10    0.24
   5  -8  -1    0.03    0.25
   5  -8  -1    0.23    0.22
   5  -8  -1    0.30    0.26
   5  -8  -1    0.29    0.24
   5  -8  -1    0.18    0.22
   5  -8  -1    0.49    0.24
  -6   8   1    0.79    0.35
  -6   8   1    1.00    0.32
   6  -8  -1    1.21    0.32
   6  -8  -1    1.12    0.37
   6  -8  -1    0.57    0.32
   6  -8  -1    0.93    0.32
   5   9   1    0.18    0.30
   5   9   1   -0.06    0.23
  -5  -9  -1    0.20    0.25
  -5  -9  -1   -0.27    0.25
  -5  -9  -1   -0.01    0.21
   4   9   1    0.01    0.21
   4   9   1    0.01    0.29
   4   9   1   -0.22    0.25
   4   9   1   -0.10    0.36
  -4  -9  -1   -0.06    0.19
  -4  -9  -1    0.21    0.21
  -4  -9  -1   -0.18    0.13
  -4  -9  -1   -0.08    0.22
   3   9   1    0.48    0.20
   3   9   1    0.51    0.21
   3   9   1    0.59    0.25
   3   9   1    0.21    0.20
  -3  -9  -1    0.47    0.21
  -3  -9  -1    0.18    0.19
  -3  -9  -1    0.10    0.17
  -3  -9  -1    0.33    0.15
  -3  -9  -1    0.80    0.25
  -3  -9  -1    0.53    0.21
   2   9   1    1.71    0.34
   2   9   1    2.38    0.32
   2   9   1    2.03    0.30
   2   9   1    2.04    0.28
   2   9   1    1.82    0.19
  -2  -9  -1    1.76    0.26
  -2  -9  -1    1.89    0.28
  -2  -9  -1    2.14    0.32
  -2  -9  -1    1.70    0.26
  -2  -9  -1    1.72    0.27
   1   9   1    0.95    0.28
   1   9   1    0.95    0.27
   1   9   1    0.66    0.20
   1   9   1    0.88    0.20
   1   9   1    0.65    0.18
  -1  -9  -1    0.81    0.21
  -1  -9  -1    0.56    0.20
  -1  -9  -1    0.87    0.20
  -1  -9  -1    0.97    0.21
  -1  -9  -1    0.71    0.18
   0   9   1    0.75    0.18
   0   9   1    1.05    0.25
   0   9   1    0.80    0.24
   0   9   1    1.46    0.23
   0   9   1    0.79    0.21
   0  -9  -1    1.45    0.23
   0  -9  -1    0.65    0.19
   0  -9  -1    1.17    0.20
   0  -9  -1    1.13    0.22
   0  -9  -1    1.26    0.23
  -1   9   1    0.64    0.21
  -1   9   1   -0.07    0.10
  -1   9   1    0.43    0.20
  -1   9   1    0.22    0.15
  -1   9   1    0.90    0.26
  -1   9   1    0.41    0.16
  -1   9   1    0.54    0.20
   1  -9  -1    0.57    0.18
   1  -9  -1    0.59    0.19
   1  -9  -1    0.24    0.16
   1  -9  -1    0.81    0.21
   1  -9  -1    0.34    0.18
  -2   9   1    0.13    0.17
  -2   9   1    0.11    0.18
  -2   9   1    0.01    0.12
  -2   9   1    0.07    0.21
  -2   9   1    0.44    0.17
   2  -9  -1    0.24    0.17
   2  -9  -1    0.44    0.22
   2  -9  -1    0.26    0.17
   2  -9  -1    0.33    0.16
   2  -9  -1    0.05    0.16
  -3   9   1    0.02    0.23
  -3   9   1   -0.08    0.15
  -3   9   1    0.07    0.16
  -3   9   1    0.01    0.17
   3  -9  -1   -0.47    0.16
   3  -9  -1    0.07    0.18
   3  -9  -1    0.09    0.10
   3  -9  -1   -0.06    0.16
   3  -9  -1   -0.02    0.17
   3  -9  -1    0.08    0.16
   3  -9  -1   -0.16    0.18
  -4   9   1    1.81    0.37
  -4   9   1    1.41    0.23
  -4   9   1    1.24    0.48
  -4   9   1    1.58    0.32
   4  -9  -1    1.83    0.32
   4  -9  -1    1.19    0.30
   4  -9  -1    1.28    0.27
   4  -9  -1    1.22    0.28
   4  -9  -1    0.84    0.20
   4  -9  -1    1.35    0.30
   4  -9  -1    1.47    0.35
  -5   9   1    0.30    0.26
  -5   9   1   -0.12    0.25
   5  -9  -1   -0.16    0.24
   5  -9  -1   -0.10    0.25
   5  -9  -1   -0.26    0.30
   5  -9  -1   -0.12    0.20
   5  -9  -1   -0.10    0.21
   5  10   1   -0.29    0.28
   5  10   1    0.02    0.33
  -5 -10  -1   -0.45    0.31
  -5 -10  -1    0.15    0.26
   4  10   1    0.44    0.28
   4  10   1    0.75    0.33
  -4 -10  -1    0.41    0.18
  -4 -10  -1    0.66    0.25
  -4 -10  -1    0.45    0.30
  -4 -10  -1    0.40    0.26
   3  10   1   -0.12    0.20
   3  10   1   -0.10    0.27
  -3 -10  -1   -0.28    0.21
  -3 -10  -1    0.13    0.19
  -3 -10  -1   -0.07    0.19
  -3 -10  -1   -0.03    0.18
  -3 -10  -1   -0.10    0.12
   2  10   1    0.13    0.25
   2  10   1    0.61    0.10
   2  10   1    0.73    0.23
   2  10   1    0.43    0.21
  -2 -10  -1    0.10    0.16
  -2 -10  -1    0.60    0.23
  -2 -10  -1    0.33    0.19
  -2 -10  -1    0.58    0.20
  -2 -10  -1    0.46    0.21
   1  10   1    0.52    0.20
   1  10   1    0.61    0.27
   1  10   1    0.09    0.16
   1  10   1    0.77    0.25
  -1 -10  -1    0.77    0.21
  -1 -10  -1    0.56    0.19
  -1 -10  -1    0.56    0.22
  -1 -10  -1    0.25    0.21
  -1 -10  -1    0.30    0.19
   0  10   1    3.23    0.44
   0  10   1    3.86    0.44
   0  10   1    4.72    0.41
   0 -10  -1    4.30    0.40
   0 -10  -1    4.59    0.44
   0 -10  -1    3.42    0.36
   0 -10  -1    3.12    0.35
   0 -10  -1    3.25    0.36
  -1  10   1   -0.04    0.21
  -1  10   1   -0.05    0.14
  -1  10   1   -0.01    0.14
  -1  10   1    0.23    0.21
   1 -10  -1    0.00    0.15
   1 -10  -1    0.13    0.18
   1 -10  -1    0.04    0.20
   1 -10  -1   -0.04    0.15
   1 -10  -1    0.17    0.18
  -2  10   1    1.30    0.26
  -2  10   1    1.36    0.27
  -2  10   1    1.70    0.34
   2 -10  -1    1.37    0.24
   2 -10  -1    1.42    0.25
   2 -10  -1    1.36    0.29
   2 -10  -1    1.64    0.29
   2 -10  -1    1.44    0.29
  -3  10   1    1.30    0.26
  -3  10   1    0.96    0.33
  -3  10   1    0.86    0.26
   3 -10  -1    1.23    0.29
   3 -10  -1    1.33    0.32
   3 -10  -1    0.86    0.27
   3 -10  -1    1.32    0.27
   3 -10  -1    0.99    0.24
  -4  10   1    0.14    0.31
  -4  10   1   -0.08    0.25
  -4  10   1   -0.05    0.24
   4 -10  -1   -0.13    0.27
   4 -10  -1    0.08    0.23
   4 -10  -1   -0.02    0.19
   4 -10  -1    0.32    0.25
   4 -10  -1    0.03    0.26
  -5  10   1   -0.20    0.28
  -5  10   1    0.29    0.29
   5 -10  -1   -0.14    0.26
   5 -10  -1   -0.19    0.27
   5 -10  -1   -0.16    0.23
   5 -10  -1    0.03    0.24
   4  11   1    0.29    0.31
   4  11   1    0.22    0.36
  -4 -11  -1    0.04    0.31
  -4 -11  -1    0.41    0.30
  -4 -11  -1    0.52    0.21
   3  11   1    0.21    0.33
   3  11   1   -0.28    0.23
  -3 -11  -1    0.17    0.26
  -3 -11  -1   -0.25    0.14
  -3 -11  -1    0.05    0.24
  -3 -11  -1    0.15    0.22
   2  11   1    2.80    0.39
   2  11   1    3.82    0.43
   2  11   1    3.09    0.52
  -2 -11  -1    3.15    0.40
  -2 -11  -1    3.13    0.38
  -2 -11  -1    3.19    0.41
  -2 -11  -1    2.51    0.37
   1  11   1    1.08    0.30
   1  11   1    0.79    0.23
   1  11   1    0.56    0.28
  -1 -11  -1    0.49    0.21
  -1 -11  -1    0.42    0.20
  -1 -11  -1    0.78    0.25
  -1 -11  -1    0.41    0.24
   0  11   1    0.33    0.19
   0  11   1    0.10    0.26
   0  11   1    0.16    0.23
   0 -11  -1    0.43    0.21
   0 -11  -1    0.03    0.18
   0 -11  -1    0.33    0.22
   0 -11  -1    0.02    0.17
  -1  11   1    0.87    0.27
  -1  11   1    0.76    0.29
  -1  11   1    0.57    0.20
   1 -11  -1    0.78    0.23
   1 -11  -1    0.70    0.26
   1 -11  -1    1.01    0.24
   1 -11  -1    1.03    0.25
  -2  11   1    0.65    0.26
  -2  11   1    0.36    0.22
  -2  11   1    0.84    0.32
   2 -11  -1    0.29    0.21
   2 -11  -1    0.16    0.26
   2 -11  -1    0.57    0.25
   2 -11  -1    0.51    0.20
  -3  11   1    0.78    0.27
  -3  11   1    0.35    0.23
  -3  11   1    0.29    0.29
   3 -11  -1    1.24    0.48
   3 -11  -1    0.87    0.31
   3 -11  -1    0.93    0.27
   3 -11  -1    1.21    0.33
   3 -11  -1    1.03    0.28
  -4  11   1    0.25    0.32
  -4  11   1   -0.12    0.29
   4 -11  -1   -0.16    0.26
   4 -11  -1    0.17    0.26
   4 -11  -1   -0.02    0.25
   4 -11  -1    0.14    0.23
   2  12   1    0.50    0.34
   2  12   1   -0.03    0.25
   2  12   1    0.12    0.27
  -2 -12  -1    0.30    0.23
  -2 -12  -1    0.26    0.27
  -2 -12  -1    0.31    0.27
   1  12   1   -0.01    0.29
   1  12   1    0.46    0.27
   1  12   1   -0.01    0.22
  -1 -12  -1    0.15    0.24
  -1 -12  -1    0.47    0.23
  -1 -12  -1    0.05    0.23
   0  12   1   -0.11    0.26
   0  12   1   -0.11    0.20
   0  12   1    0.15    0.28
   0 -12  -1   -0.06    0.21
   0 -12  -1    0.14    0.23
   0 -12  -1    0.16    0.24
  -1  12   1    1.78    0.39
  -1  12   1    1.33    0.30
  -1  12   1    1.55    0.40
   1 -12  -1    2.02    0.38
   1 -12  -1    1.74    0.32
   1 -12  -1    1.38    0.28
  -2  12   1    0.35    0.30
  -2  12   1    0.74    0.29
  -2  12   1    0.23    0.26
   2 -12  -1    0.24    0.26
   2 -12  -1    0.29    0.24
   2 -12  -1    0.47    0.21
  -3  12   1    0.93    0.39
  -3  12   1    0.80    0.30
   3 -12  -1    0.28    0.29
   3 -12  -1    0.11    0.26
   2 -12   2    0.17    0.23
   2 -12   2   -0.07    0.26
   2 -12   2    0.04    0.19
  -2  12  -2    0.44    0.30
  -2  12  -2    0.17    0.30
   1 -12   2    0.67    0.28
   1 -12   2    0.38    0.22
   1 -12   2    0.04    0.19
  -1  12  -2    0.50    0.29
  -1  12  -2    0.61    0.28
   0 -12   2    0.16    0.20
   0 -12   2    0.35    0.21
   0 -12   2   -0.02    0.22
   0  12  -2    0.01    0.29
   0  12  -2   -0.05    0.27
  -1 -12   2    0.10    0.21
  -1 -12   2   -0.09    0.21
  -1 -12   2    0.44    0.20
   1  12  -2    0.11    0.26
   1  12  -2    0.19    0.31
  -2 -12   2   -0.09    0.20
  -2 -12   2   -0.14    0.22
  -2 -12   2   -0.14    0.21
   2  12  -2   -0.10    0.33
   2  12  -2   -0.13    0.24
  -3 -12   2   -0.13    0.24
  -3 -12   2    0.06    0.29
  -3 -12   2    0.29    0.26
   3  12  -2   -0.21    0.25
   3  12  -2   -0.16    0.33
   4 -11   2    1.46    0.35
   3 -11   2    1.66    0.30
   3 -11   2    1.29    0.37
   3 -11   2    1.24    0.32
   3 -11   2    1.83    0.32
  -3  11  -2    1.76    0.32
  -3  11  -2    1.61    0.38
   2 -11   2    3.02    0.36
   2 -11   2    4.54    0.48
   2 -11   2    3.52    0.38
  -2  11  -2    4.15    0.50
  -2  11  -2    3.94    0.46
   1 -11   2    0.24    0.23
   1 -11   2   -0.13    0.17
   1 -11   2    0.14    0.15
  -1  11  -2   -0.18    0.21
  -1  11  -2    0.03    0.18
  -1  11  -2    0.32    0.25
   0 -11   2    0.75    0.32
   0 -11   2    1.01    0.23
   0 -11   2    0.85    0.23
   0 -11   2    0.82    0.26
   0 -11   2    1.03    0.22
   0  11  -2    0.84    0.22
   0  11  -2    1.07    0.31
   0  11  -2    1.29    0.34
  -1 -11   2    0.41    0.19
  -1 -11   2    0.34    0.23
  -1 -11   2    0.55    0.20
  -1 -11   2    0.44    0.21
   1  11  -2    1.20    0.35
   1  11  -2    0.66    0.22
   1  11  -2    0.67    0.27
  -2 -11   2   -0.12    0.16
  -2 -11   2   -0.10    0.19
  -2 -11   2   -0.32    0.21
   2  11  -2   -0.05    0.22
   2  11  -2   -0.03    0.31
   2  11  -2   -0.03    0.19
  -3 -11   2   -0.08    0.19
  -3 -11   2    0.08    0.22
  -3 -11   2   -0.08    0.22
   3  11  -2   -0.11    0.26
   3  11  -2    0.09    0.31
   3  11  -2    0.18    0.24
  -4 -11   2    0.85    0.26
  -4 -11   2    0.51    0.30
  -4 -11   2    1.03    0.33
   4  11  -2    0.40    0.26
   4  11  -2    1.30    0.47
   4 -10   2   -0.25    0.22
   4 -10   2   -0.15    0.25
   4 -10   2   -0.03    0.19
   4 -10   2   -0.11    0.21
  -4  10  -2    0.23    0.26
   3 -10   2    0.27    0.27
   3 -10   2    0.35    0.19
   3 -10   2    0.46    0.25
   3 -10   2    0.09    0.21
   3 -10   2    0.46    0.23
  -3  10  -2    0.28    0.27
  -3  10  -2    0.05    0.23
  -3  10  -2    0.12    0.20
   2 -10   2    0.35    0.22
   2 -10   2    0.27    0.19
   2 -10   2    0.23    0.15
   2 -10   2    0.36    0.19
   2 -10   2    0.50    0.19
  -2  10  -2    0.13    0.22
  -2  10  -2    0.45    0.20
  -2  10  -2    0.41    0.23
  -2  10  -2    0.07    0.25
   1 -10   2    1.55    0.23
   1 -10   2    1.64    0.25
   1 -10   2    1.37    0.23
   1 -10   2    1.27    0.24
   1 -10   2    2.03    0.32
  -1  10  -2    1.37    0.31
  -1  10  -2    1.97    0.34
  -1  10  -2    2.01    0.26
   0 -10   2    2.07    0.28
   0 -10   2    3.42    0.33
   0 -10   2    3.35    0.32
   0 -10   2    3.14    0.32
   0 -10   2    2.60    0.36
   0  10  -2    2.69    0.39
   0  10  -2    3.18    0.32
   0  10  -2    3.03    0.39
   0  10  -2    2.97    0.30
  -1 -10   2    1.61    0.24
  -1 -10   2    1.50    0.23
  -1 -10   2    1.97    0.32
  -1 -10   2    1.81    0.27
  -1 -10   2    2.20    0.27
   1  10  -2    2.17    0.34
   1  10  -2    2.10    0.28
   1  10  -2    2.01    0.26
   1  10  -2    1.84    0.39
  -2 -10   2    0.55    0.21
  -2 -10   2    1.11    0.25
  -2 -10   2    0.70    0.18
  -2 -10   2    0.38    0.19
  -2 -10   2    0.56    0.18
   2  10  -2    0.66    0.31
   2  10  -2    0.63    0.25
   2  10  -2    0.69    0.20
   2  10  -2    0.27    0.19
  -3 -10   2    0.38    0.19
  -3 -10   2    0.45    0.19
  -3 -10   2    0.47    0.24
  -3 -10   2    0.18    0.20
   3  10  -2    0.13    0.21
   3  10  -2    0.48    0.23
   3  10  -2    0.32    0.31
  -4 -10   2    2.46    0.38
  -4 -10   2    2.62    0.39
  -4 -10   2    3.31    0.40
   4  10  -2    2.82    0.48
   4  10  -2    1.96    0.34
   4  10  -2    2.27    0.34
  -5 -10   2    0.16    0.27
  -5 -10   2   -0.11    0.26
  -5 -10   2    0.11    0.22
   5  10  -2    0.79    0.36
   5  10  -2   -0.08    0.50
   5  -9   2    0.02    0.27
   5  -9   2   -0.22    0.20
   5  -9   2   -0.29    0.24
   5  -9   2    0.49    0.25
  -5   9  -2   -0.09    0.23
   4  -9   2    0.13    0.25
   4  -9   2    0.27    0.23
   4  -9   2   -0.22    0.21
   4  -9   2   -0.06    0.23
   4  -9   2    0.28    0.23
   4  -9   2    0.36    0.21
  -4   9  -2    0.21    0.25
  -4   9  -2    0.35    0.25
   3  -9   2    3.45    0.28
   3  -9   2    3.72    0.38
   3  -9   2    4.20    0.39
   3  -9   2    3.39    0.37
   3  -9   2    2.76    0.35
   3  -9   2    3.20    0.44
   3  -9   2    3.44    0.42
  -3   9  -2    3.26    0.39
  -3   9  -2    3.19    0.37
  -3   9  -2    3.66    0.44
  -3   9  -2    3.86    0.36
   2  -9   2    1.25    0.09
   2  -9   2    1.32    0.26
   2  -9   2    1.19    0.21
   2  -9   2    0.81    0.20
   2  -9   2    0.82    0.20
   2  -9   2    1.50    0.24
  -2   9  -2    1.31    0.30
  -2   9  -2    1.05    0.24
  -2   9  -2    0.87    0.22
  -2   9  -2    1.32    0.22
   1  -9   2   10.72    0.69
   1  -9   2   10.88    0.65
   1  -9   2   11.03    0.64
   1  -9   2   10.74    0.63
   1  -9   2   11.08    0.65
  -1   9  -2   11.36    0.66
  -1   9  -2   13.48    0.75
  -1   9  -2   11.03    0.64
  -1   9  -2   11.04    0.71
  -1   9  -2   12.19    0.66
   0  -9   2   11.80    0.71
   0  -9   2   12.97    0.73
   0  -9   2   13.26    0.71
   0  -9   2   13.54    0.72
   0  -9   2   13.78    0.78
   0   9  -2   13.52    0.79
   0   9  -2   13.71    0.72
   0   9  -2   12.92    0.80
   0   9  -2   13.42    0.73
   0   9  -2   13.49    0.72
   0   9  -2   13.31    0.74
  -1  -9   2   -0.17    0.14
  -1  -9   2    0.19    0.17
  -1  -9   2    0.06    0.13
  -1  -9   2   -0.04    0.12
  -1  -9   2   -0.05    0.14
   1   9  -2    0.21    0.15
   1   9  -2   -0.03    0.13
   1   9  -2   -0.30    0.20
   1   9  -2   -0.18    0.17
   1   9  -2    0.10    0.23
   1   9  -2    0.16    0.17
  -2  -9   2    9.80    0.59
  -2  -9   2    9.84    0.59
  -2  -9   2    9.78    0.64
  -2  -9   2   10.67    0.62
  -2  -9   2    9.96    0.62
   2   9  -2    9.39    0.60
   2   9  -2   11.82    0.74
   2   9  -2   10.01    0.62
   2   9  -2    9.74    0.61
   2   9  -2   11.31    0.69
  -3  -9   2    0.64    0.21
  -3  -9   2    0.26    0.14
  -3  -9   2    0.34    0.18
  -3  -9   2    0.21    0.17
  -3  -9   2    0.22    0.18
   3   9  -2    0.23    0.19
   3   9  -2    0.36    0.16
   3   9  -2    0.42    0.20
   3   9  -2    0.58    0.20
   3   9  -2    0.15    0.24
  -4  -9   2    2.21    0.34
  -4  -9   2    1.70    0.29
  -4  -9   2    1.52    0.41
  -4  -9   2    1.55    0.29
   4   9  -2    1.65    0.26
   4   9  -2    1.68    0.32
   4   9  -2    1.55    0.28
   4   9  -2    1.89    0.40
  -5  -9   2    1.40    0.37
  -5  -9   2    1.00    0.27
  -5  -9   2    1.36    0.32
   5   9  -2    1.52    0.42
   5   9  -2    0.86    0.27
   6  -8   2    0.56    0.31
   6  -8   2    0.63    0.31
   6  -8   2    0.91    0.39
   6  -8   2    0.54    0.34
  -6   8  -2    0.78    0.31
   5  -8   2    3.19    0.40
   5  -8   2    2.69    0.40
   5  -8   2    3.48    0.44
   5  -8   2    3.66    0.51
   5  -8   2    2.62    0.39
   5  -8   2    3.56    0.43
  -5   8  -2    3.30    0.45
  -5   8  -2    3.47    0.46
   4  -8   2   11.08    0.66
   4  -8   2   10.73    0.69
   4  -8   2   11.26    0.74
   4  -8   2   10.12    0.69
   4  -8   2   10.68    0.69
   4  -8   2   10.79    0.68
   4  -8   2   11.25    0.78
  -4   8  -2   10.07    0.70
  -4   8  -2   11.19    0.75
  -4   8  -2   10.20    0.71
   3  -8   2    7.13    0.53
   3  -8   2    6.97    0.49
   3  -8   2    6.48    0.56
   3  -8   2    6.79    0.49
   3  -8   2    7.38    0.49
   3  -8   2    7.37    0.44
   3  -8   2    6.43    0.48
  -3   8  -2    6.73    0.45
  -3   8  -2    7.45    0.56
  -3   8  -2    6.85    0.50
  -3   8  -2    6.89    0.52
  -3   8  -2    6.78    0.51
   2  -8   2   28.91    1.32
   2  -8   2   26.11    1.24
   2  -8   2   27.51    1.32
   2  -8   2   27.38    1.32
   2  -8   2   26.93    1.37
   2  -8   2   27.22    1.31
  -2   8  -2   27.44    1.32
  -2   8  -2   26.52    1.33
  -2   8  -2   26.09    1.37
  -2   8  -2   26.42    1.32
  -2   8  -2   24.28    1.30
  -2   8  -2   28.78    1.40
  -2   8  -2   27.69    1.33
   1  -8   2    0.13    0.12
   1  -8   2   -0.04    0.12
   1  -8   2    0.11    0.15
   1  -8   2    0.25    0.13
   1  -8   2   -0.02    0.11
  -1   8  -2    0.15    0.12
  -1   8  -2    0.06    0.16
  -1   8  -2    0.29    0.19
  -1   8  -2    0.28    0.13
  -1   8  -2    0.28    0.15
  -1   8  -2    0.11    0.12
  -1   8  -2    0.05    0.14
   0  -8   2    2.85    0.27
   0  -8   2    3.22    0.33
   0  -8   2    3.98    0.31
   0  -8   2    2.95    0.28
   0  -8   2    2.77    0.27
   0   8  -2    3.06    0.26
   0   8  -2    2.90    0.28
   0   8  -2    3.52    0.29
   0   8  -2    3.05    0.26
   0   8  -2    4.05    0.38
   0   8  -2    2.95    0.35
  -1  -8   2    0.46    0.15
  -1  -8   2    0.43    0.13
  -1  -8   2    0.73    0.18
  -1  -8   2    0.71    0.14
  -1  -8   2    0.73    0.15
   1   8  -2    0.49    0.13
   1   8  -2    0.60    0.18
   1   8  -2    0.60    0.15
   1   8  -2    0.73    0.16
   1   8  -2    0.40    0.14
   1   8  -2    0.60    0.22
  -2  -8   2    1.17    0.23
  -2  -8   2    1.42    0.20
  -2  -8   2    1.13    0.19
  -2  -8   2    1.33    0.19
  -2  -8   2    1.58    0.23
   2   8  -2    1.00    0.21
   2   8  -2    1.26    0.14
   2   8  -2    0.99    0.19
   2   8  -2    0.77    0.20
   2   8  -2    1.13    0.29
   2   8  -2    1.63    0.22
   2   8  -2    0.87    0.17
  -3  -8   2    0.06    0.14
  -3  -8   2    0.16    0.15
  -3  -8   2    0.20    0.12
  -3  -8   2    0.11    0.14
  -3  -8   2    0.19    0.13
   3   8  -2    0.10    0.23
   3   8  -2    0.20    0.15
   3   8  -2    0.17    0.18
   3   8  -2    0.26    0.17
   3   8  -2    0.12    0.14
   3   8  -2    0.33    0.16
   3   8  -2    0.22    0.17
  -4  -8   2    0.57    0.22
  -4  -8   2    0.51    0.12
  -4  -8   2    0.53    0.23
  -4  -8   2    1.01    0.23
   4   8  -2    0.36    0.24
   4   8  -2    0.85    0.23
   4   8  -2    0.77    0.30
   4   8  -2    0.42    0.19
   4   8  -2    0.48    0.20
  -5  -8   2    0.09    0.21
  -5  -8   2    0.15    0.25
  -5  -8   2    0.07    0.18
   5   8  -2    0.15    0.30
   5   8  -2    0.16    0.32
   5   8  -2    0.06    0.20
  -6  -8   2    0.06    0.26
  -6  -8   2    0.35    0.23
   6   8  -2    0.09    0.23
   6   8  -2    0.27    0.34
   6  -7   2    5.29    0.59
   6  -7   2    6.01    0.58
   6  -7   2    3.97    0.52
   6  -7   2    5.78    0.69
  -6   7  -2    6.69    0.65
  -6   7  -2    4.51    0.55
   5  -7   2    5.04    0.51
   5  -7   2    5.30    0.58
   5  -7   2    5.46    0.57
   5  -7   2    6.23    0.53
   5  -7   2    5.91    0.54
   5  -7   2    5.90    0.52
   5  -7   2    6.85    0.57
  -5   7  -2    7.37    0.61
  -5   7  -2    6.76    0.54
   4  -7   2    6.19    0.49
   4  -7   2    5.32    0.44
   4  -7   2    5.60    0.45
   4  -7   2    6.52    0.46
   4  -7   2    5.15    0.46
   4  -7   2    6.02    0.55
   4  -7   2    5.68    0.48
  -4   7  -2    5.81    0.49
  -4   7  -2    5.96    0.50
  -4   7  -2    6.24    0.52
   3  -7   2    0.38    0.19
   3  -7   2    0.46    0.17
   3  -7   2    0.74    0.16
   3  -7   2    0.63    0.17
   3  -7   2    0.65    0.22
   3  -7   2    0.77    0.19
   3  -7   2    0.78    0.19
  -3   7  -2    0.69    0.20
  -3   7  -2    0.73    0.20
  -3   7  -2    0.70    0.16
  -3   7  -2    0.90    0.19
  -3   7  -2    0.55    0.20
  -3   7  -2    0.57    0.23
  -3   7  -2    1.07    0.19
   2  -7   2    0.93    0.17
   2  -7   2    1.16    0.18
   2  -7   2    1.56    0.20
   2  -7   2    1.16    0.20
   2  -7   2    1.09    0.14
   2  -7   2    1.00    0.17
  -2   7  -2    1.68    0.25
  -2   7  -2    0.99    0.18
  -2   7  -2    1.02    0.18
  -2   7  -2    0.77    0.20
  -2   7  -2    1.11    0.19
  -2   7  -2    1.19    0.17
  -2   7  -2    1.37    0.19
   1  -7   2    1.43    0.17
   1  -7   2    1.41    0.09
   1  -7   2    1.94    0.24
   1  -7   2    1.35    0.18
   1  -7   2    1.55    0.18
   1  -7   2    2.01    0.21
   1  -7   2    1.34    0.10
  -1   7  -2    2.20    0.28
  -1   7  -2    1.93    0.21
  -1   7  -2    1.51    0.19
  -1   7  -2    1.77    0.20
  -1   7  -2    2.16    0.21
  -1   7  -2    1.25    0.22
  -1   7  -2    1.72    0.24
   0  -7   2   -0.05    0.10
   0  -7   2    0.08    0.09
   0  -7   2   -0.04    0.08
   0  -7   2    0.34    0.13
   0  -7   2    0.12    0.09
   0   7  -2    0.02    0.09
   0   7  -2    0.41    0.16
   0   7  -2    0.42    0.11
   0   7  -2    0.08    0.09
   0   7  -2    0.20    0.14
   0   7  -2    0.18    0.10
  -1  -7   2    0.86    0.15
  -1  -7   2    0.78    0.14
  -1  -7   2    0.85    0.14
  -1  -7   2    0.67    0.16
  -1  -7   2    0.72    0.15
   1   7  -2    0.83    0.14
   1   7  -2    0.83    0.17
   1   7  -2    0.66    0.20
   1   7  -2    0.70    0.13
   1   7  -2    0.92    0.15
   1   7  -2    0.87    0.15
  -2  -7   2    0.91    0.18
  -2  -7   2    0.94    0.16
  -2  -7   2    0.83    0.13
  -2  -7   2    0.91    0.17
  -2  -7   2    0.53    0.14
  -2  -7   2    0.87    0.15
   2   7  -2    0.98    0.17
   2   7  -2    0.76    0.16
   2   7  -2    0.84    0.12
   2   7  -2    0.90    0.17
   2   7  -2    0.65    0.15
   2   7  -2    0.62    0.16
   2   7  -2    1.15    0.25
  -3  -7   2    0.74    0.17
  -3  -7   2    0.90    0.27
  -3  -7   2    0.81    0.18
  -3  -7   2    0.56    0.14
  -3  -7   2    0.40    0.14
  -3  -7   2    1.20    0.19
   3   7  -2    0.91    0.17
   3   7  -2    0.67    0.19
   3   7  -2    0.34    0.21
   3   7  -2    0.67    0.18
   3   7  -2    0.52    0.17
   3   7  -2    0.65    0.18
   3   7  -2    0.68    0.16
  -4  -7   2    0.08    0.18
  -4  -7   2    0.01    0.21
  -4  -7   2    0.37    0.17
  -4  -7   2    0.16    0.15
  -4  -7   2    0.31    0.09
   4   7  -2   -0.02    0.11
   4   7  -2    0.23    0.22
   4   7  -2    0.00    0.20
   4   7  -2    0.18    0.18
   4   7  -2    0.34    0.16
  -5  -7   2    0.25    0.25
  -5  -7   2    0.38    0.22
  -5  -7   2    0.11    0.16
  -5  -7   2   -0.17    0.21
   5   7  -2   -0.03    0.22
   5   7  -2    0.09    0.18
   5   7  -2    0.23    0.19
   5   7  -2    0.61    0.31
  -6  -7   2    0.42    0.22
  -6  -7   2    0.25    0.37
  -6  -7   2    0.47    0.26
   6   7  -2    0.17    0.27
   6   7  -2    0.14    0.22
  -7  -7   2    0.07    0.31
   7   7  -2    0.07    0.28
   7   7  -2    0.10    0.32
   7  -6   2    2.47    0.45
   7  -6   2    2.03    0.45
   7  -6   2    2.46    0.47
  -7   6  -2    3.48    0.54
  -7   6  -2    2.32    0.43
   6  -6   2    7.62    0.69
   6  -6   2    6.35    0.67
   6  -6   2    6.09    0.57
   6  -6   2    6.13    0.59
   6  -6   2    7.75    0.68
  -6   6  -2    6.51    0.62
  -6   6  -2    7.32    0.66
   5  -6   2    1.99    0.34
   5  -6   2    1.66    0.30
   5  -6   2    1.81    0.37
   5  -6   2    1.36    0.29
   5  -6   2    1.43    0.30
   5  -6   2    1.83    0.31
   5  -6   2    1.72    0.29
  -5   6  -2    1.47    0.31
  -5   6  -2    1.10    0.28
  -5   6  -2    1.24    0.30
   4  -6   2    1.68    0.30
   4  -6   2    1.78    0.32
   4  -6   2    1.90    0.26
   4  -6   2    1.74    0.26
   4  -6   2    1.79    0.25
   4  -6   2    1.81    0.28
   4  -6   2    1.93    0.28
  -4   6  -2    1.74    0.29
  -4   6  -2    2.11    0.25
  -4   6  -2    1.14    0.27
  -4   6  -2    1.96    0.27
  -4   6  -2    1.80    0.28
  -4   6  -2    1.77    0.30
   3  -6   2    0.62    0.17
   3  -6   2    0.24    0.14
   3  -6   2    0.54    0.17
   3  -6   2    0.44    0.15
   3  -6   2    0.35    0.15
   3  -6   2    0.40    0.17
   3  -6   2    0.61    0.15
  -3   6  -2    0.43    0.14
  -3   6  -2    0.80    0.21
  -3   6  -2    0.71    0.17
  -3   6  -2    0.44    0.16
  -3   6  -2    0.22    0.17
  -3   6  -2    0.92    0.15
  -3   6  -2    0.80    0.19
   2  -6   2   28.40    1.35
   2  -6   2   28.07    1.35
   2  -6   2   28.94    1.35
   2  -6   2   29.84    1.42
   2  -6   2   28.88    1.33
   2  -6   2   31.04    1.36
   2  -6   2   29.07    1.39
  -2   6  -2   27.87    1.36
  -2   6  -2   27.19    1.40
  -2   6  -2   28.34    1.35
  -2   6  -2   28.93    1.35
  -2   6  -2   28.34    1.39
  -2   6  -2   27.61    1.35
  -2   6  -2   27.26    1.36
   1  -6   2    4.01    0.30
   1  -6   2    3.91    0.27
   1  -6   2    3.69    0.26
   1  -6   2    3.99    0.26
   1  -6   2    3.72    0.22
   1  -6   2    4.00    0.26
  -1   6  -2    3.86    0.26
  -1   6  -2    3.91    0.32
  -1   6  -2    3.72    0.29
  -1   6  -2    4.13    0.27
  -1   6  -2    3.42    0.26
  -1   6  -2    3.58    0.31
  -1   6  -2    3.84    0.26
   0  -6   2   25.33    1.27
   0  -6   2   25.47    1.23
   0  -6   2   26.35    1.23
   0  -6   2   24.96    1.22
   0  -6   2   27.40    1.23
   0   6  -2   25.44    1.22
   0   6  -2   26.68    1.23
   0   6  -2   26.59    1.22
   0   6  -2   25.92    1.29
   0   6  -2   27.24    1.22
   0   6  -2   26.84    1.27
  -1  -6   2    2.44    0.22
  -1  -6   2    2.25    0.20
  -1  -6   2    2.48    0.21
  -1  -6   2    2.70    0.26
  -1  -6   2    2.42    0.16
  -1  -6   2    2.94    0.23
   1   6  -2    2.13    0.24
   1   6  -2    2.81    0.31
   1   6  -2    2.48    0.21
   1   6  -2    2.44    0.20
   1   6  -2    2.37    0.21
   1   6  -2    2.69    0.22
  -2  -6   2    2.83    0.22
  -2  -6   2    2.81    0.24
  -2  -6   2    2.33    0.23
  -2  -6   2    2.74    0.23
  -2  -6   2    3.19    0.26
  -2  -6   2    3.13    0.24
   2   6  -2    2.52    0.24
   2   6  -2    2.67    0.24
   2   6  -2    2.58    0.24
   2   6  -2    2.95    0.22
   2   6  -2    2.99    0.24
   2   6  -2    2.97    0.33
   2   6  -2    2.87    0.26
  -3  -6   2    2.07    0.23
  -3  -6   2    1.63    0.13
  -3  -6   2    1.68    0.20
  -3  -6   2    1.37    0.26
  -3  -6   2    1.80    0.22
  -3  -6   2    1.15    0.18
   3   6  -2    2.04    0.22
   3   6  -2    2.08    0.23
   3   6  -2    1.87    0.22
   3   6  -2    2.07    0.22
   3   6  -2    1.55    0.28
   3   6  -2    1.37    0.21
  -4  -6   2    1.19    0.22
  -4  -6   2    1.26    0.21
  -4  -6   2    1.34    0.26
  -4  -6   2    1.22    0.24
  -4  -6   2    0.84    0.26
  -4  -6   2    1.39    0.13
  -4  -6   2    1.13    0.24
   4   6  -2    1.22    0.23
   4   6  -2    1.05    0.26
   4   6  -2    1.28    0.27
   4   6  -2    1.22    0.20
   4   6  -2    1.03    0.24
  -5  -6   2    0.08    0.21
  -5  -6   2    0.02    0.18
  -5  -6   2    0.18    0.21
  -5  -6   2   -0.24    0.13
  -5  -6   2    0.00    0.21
   5   6  -2    0.06    0.17
   5   6  -2    0.04    0.17
   5   6  -2   -0.09    0.25
   5   6  -2    0.12    0.21
   5   6  -2    0.00    0.22
  -6  -6   2   -0.09    0.18
  -6  -6   2    0.27    0.27
  -6  -6   2    0.25    0.45
  -6  -6   2   -0.04    0.23
   6   6  -2    0.19    0.21
   6   6  -2   -0.03    0.23
   6   6  -2   -0.03    0.21
  -7  -6   2    0.26    0.24
  -7  -6   2   -0.11    0.29
   7   6  -2   -0.20    0.24
   7   6  -2   -0.09    0.23
   7  -5   2    0.30    0.28
   7  -5   2    0.35    0.30
   7  -5   2    0.11    0.31
   7  -5   2    0.45    0.28
  -7   5  -2    0.03    0.28
  -7   5  -2    0.20    0.33
   6  -5   2    0.04    0.25
   6  -5   2   -0.17    0.19
   6  -5   2    0.15    0.26
   6  -5   2   -0.06    0.23
   6  -5   2    0.00    0.20
  -6   5  -2   -0.12    0.22
  -6   5  -2    0.39    0.28
   5  -5   2    0.35    0.21
   5  -5   2    0.90    0.27
   5  -5   2    0.39    0.21
   5  -5   2    0.60    0.26
   5  -5   2    0.33    0.20
   5  -5   2    0.51    0.23
   5  -5   2    0.27    0.22
  -5   5  -2    0.49    0.21
  -5   5  -2    0.45    0.27
  -5   5  -2    0.61    0.26
  -5   5  -2    0.44    0.30
  -5   5  -2    0.04    0.16
   4  -5   2    0.03    0.15
   4  -5   2    0.20    0.19
   4  -5   2    0.27    0.15
   4  -5   2   -0.13    0.15
   4  -5   2   -0.11    0.15
   4  -5   2    0.27    0.16
   4  -5   2   -0.04    0.14
  -4   5  -2    0.12    0.18
  -4   5  -2    0.11    0.17
  -4   5  -2    0.04    0.15
  -4   5  -2    0.12    0.16
  -4   5  -2    0.09    0.16
  -4   5  -2   -0.04    0.13
   3  -5   2    5.07    0.36
   3  -5   2    5.43    0.37
   3  -5   2    5.05    0.38
   3  -5   2    4.79    0.42
   3  -5   2    5.11    0.37
   3  -5   2    5.16    0.36
   3  -5   2    5.30    0.35
  -3   5  -2    4.86    0.37
  -3   5  -2    5.64    0.31
  -3   5  -2    5.59    0.34
  -3   5  -2    4.72    0.37
  -3   5  -2    5.33    0.38
  -3   5  -2    4.82    0.35
  -3   5  -2    4.79    0.39
   2  -5   2    0.53    0.12
   2  -5   2    0.32    0.11
   2  -5   2    0.47    0.12
   2  -5   2    0.63    0.13
   2  -5   2    0.80    0.13
   2  -5   2    0.82    0.16
   2  -5   2    0.35    0.13
  -2   5  -2    0.38    0.11
  -2   5  -2    0.57    0.12
  -2   5  -2    0.54    0.11
  -2   5  -2    0.56    0.13
  -2   5  -2    0.68    0.14
  -2   5  -2    0.68    0.17
  -2   5  -2    0.48    0.14
   1  -5   2    0.49    0.10
   1  -5   2    0.22    0.07
   1  -5   2    0.31    0.09
   1  -5   2    0.28    0.11
   1  -5   2    0.35    0.09
   1  -5   2    0.37    0.09
  -1   5  -2    0.34    0.10
  -1   5  -2    0.42    0.10
  -1   5  -2    0.39    0.10
  -1   5  -2    0.13    0.11
  -1   5  -2    0.24    0.11
  -1   5  -2    0.39    0.09
  -1   5  -2    0.20    0.13
   0  -5   2   73.30    3.30
   0  -5   2   71.21    3.29
   0  -5   2   71.88    3.26
   0  -5   2   70.04    3.30
   0  -5   2   73.25    3.30
   0  -5   2   75.29    3.34
   0   5  -2   73.35    3.34
   0   5  -2   73.94    3.36
   0   5  -2   75.20    3.30
   0   5  -2   76.31    3.30
   0   5  -2   76.44    3.34
   0   5  -2   75.01    3.30
   0   5  -2   74.36    3.30
  -1  -5   2    0.51    0.10
  -1  -5   2    0.48    0.09
  -1  -5   2    0.61    0.10
  -1  -5   2    0.57    0.10
  -1  -5   2    0.94    0.12
  -1  -5   2    0.48    0.12
   1   5  -2    0.88    0.12
   1   5  -2    0.74    0.11
   1   5  -2    0.53    0.11
   1   5  -2    0.65    0.13
   1   5  -2    0.68    0.08
   1   5  -2    0.75    0.11
   1   5  -2    0.57    0.16
  -2  -5   2   96.46    4.38
  -2  -5   2   96.07    4.38
  -2  -5   2   96.26    4.38
  -2  -5   2  102.29    4.39
  -2  -5   2   99.76    4.39
   2   5  -2   99.46    4.37
   2   5  -2   97.21    4.39
   2   5  -2   97.14    4.39
   2   5  -2  100.82    4.38
   2   5  -2   97.90    4.38
   2   5  -2   95.76    4.37
   2   5  -2   96.74    4.46
  -3  -5   2    2.71    0.27
  -3  -5   2    3.31    0.28
  -3  -5   2    2.76    0.17
  -3  -5   2    3.27    0.28
  -3  -5   2    2.74    0.27
  -3  -5   2    2.48    0.29
   3   5  -2    3.22    0.34
   3   5  -2    2.67    0.24
   3   5  -2    2.98    0.28
   3   5  -2    2.97    0.28
   3   5  -2    2.35    0.26
  -4  -5   2    0.95    0.22
  -4  -5   2    1.49    0.24
  -4  -5   2    0.84    0.17
  -4  -5   2    1.33    0.28
  -4  -5   2    1.20    0.11
  -4  -5   2    1.37    0.22
  -4  -5   2    1.21    0.24
   4   5  -2    0.59    0.20
   4   5  -2    0.79    0.20
   4   5  -2    1.04    0.19
   4   5  -2    0.88    0.22
   4   5  -2    1.22    0.20
   4   5  -2    0.90    0.20
  -5  -5   2    0.05    0.23
  -5  -5   2   -0.04    0.16
  -5  -5   2   -0.01    0.19
  -5  -5   2    0.16    0.16
  -5  -5   2   -0.04    0.18
  -5  -5   2    0.01    0.07
  -5  -5   2   -0.31    0.17
   5   5  -2    0.10    0.25
   5   5  -2   -0.20    0.15
   5   5  -2    0.09    0.16
   5   5  -2   -0.03    0.18
   5   5  -2   -0.13    0.33
   5   5  -2   -0.09    0.18
  -6  -5   2    0.27    0.23
  -6  -5   2    0.06    0.24
  -6  -5   2    0.23    0.24
  -6  -5   2   -0.02    0.18
  -6  -5   2    0.25    0.26
   6   5  -2   -0.01    0.18
   6   5  -2    0.05    0.22
   6   5  -2    0.43    0.21
   6   5  -2    0.35    0.45
  -7  -5   2   -0.11    0.27
  -7  -5   2   -0.04    0.22
   7   5  -2   -0.20    0.22
   7   5  -2    0.04    0.24
   7  -4   2   -0.16    0.27
   7  -4   2    0.11    0.29
   7  -4   2    0.27    0.26
  -7   4  -2    0.09    0.25
  -7   4  -2    0.09    0.30
   6  -4   2    0.92    0.26
   6  -4   2    0.51    0.29
   6  -4   2    1.10    0.30
   6  -4   2    0.87    0.28
   6  -4   2    0.89    0.29
   6  -4   2    0.80    0.26
  -6   4  -2    0.92    0.29
  -6   4  -2    0.55    0.26
  -6   4  -2    0.81    0.29
   5  -4   2    0.02    0.21
   5  -4   2    0.33    0.23
   5  -4   2    0.17    0.17
   5  -4   2   -0.10    0.16
   5  -4   2    0.38    0.21
   5  -4   2    0.33    0.20
   5  -4   2    0.10    0.20
  -5   4  -2   -0.02    0.25
  -5   4  -2    0.36    0.20
  -5   4  -2    0.33    0.22
  -5   4  -2    0.26    0.18
  -5   4  -2    0.27    0.21
  -5   4  -2    0.42    0.24
  -5   4  -2    0.18    0.18
   4  -4   2    1.50    0.24
   4  -4   2    1.27    0.22
   4  -4   2    1.01    0.23
   4  -4   2    1.43    0.24
   4  -4   2    1.13    0.25
   4  -4   2    1.00    0.21
   4  -4   2    2.01    0.26
  -4   4  -2    1.05    0.21
  -4   4  -2    1.51    0.25
  -4   4  -2    0.98    0.22
  -4   4  -2    1.25    0.23
  -4   4  -2    1.09    0.19
  -4   4  -2    1.16    0.22
   3  -4   2    3.20    0.30
   3  -4   2    2.83    0.28
   3  -4   2    3.54    0.32
   3  -4   2    3.60    0.29
   3  -4   2    3.00    0.27
   3  -4   2    3.65    0.35
   3  -4   2    3.48    0.30
  -3   4  -2    3.44    0.33
  -3   4  -2    2.83    0.25
  -3   4  -2    3.58    0.28
  -3   4  -2    3.17    0.29
  -3   4  -2    3.22    0.29
  -3   4  -2    3.15    0.29
   2  -4   2    0.11    0.09
   2  -4   2    0.18    0.09
   2  -4   2    0.14    0.10
   2  -4   2    0.22    0.12
   2  -4   2    0.16    0.10
   2  -4   2    0.23    0.10
   2  -4   2    0.05    0.10
  -2   4  -2    0.02    0.11
  -2   4  -2    0.11    0.08
  -2   4  -2    0.21    0.10
  -2   4  -2    0.06    0.12
  -2   4  -2    0.10    0.10
  -2   4  -2    0.08    0.07
  -2   4  -2    0.02    0.09
   1  -4   2    1.43    0.13
   1  -4   2    1.66    0.15
   1  -4   2    1.68    0.18
   1  -4   2    1.51    0.14
   1  -4   2    1.60    0.14
  -1   4  -2    1.28    0.14
  -1   4  -2    1.26    0.16
  -1   4  -2    1.76    0.15
  -1   4  -2    1.71    0.14
  -1   4  -2    1.40    0.18
  -1   4  -2    1.85    0.18
  -1   4  -2    1.80    0.15
   0  -4   2   31.36    1.45
   0  -4   2   31.83    1.49
   0  -4   2   30.38    1.45
   0  -4   2   31.89    1.45
   0  -4   2   31.20    1.43
   0  -4   2   31.90    1.45
   0   4  -2   30.57    1.48
   0   4  -2   32.57    1.49
   0   4  -2   33.23    1.45
   0   4  -2   32.43    1.45
   0   4  -2   32.31    1.50
   0   4  -2   34.08    1.45
   0   4  -2   32.43    1.45
  -1  -4   2    2.30    0.17
  -1  -4   2    1.85    0.16
  -1  -4   2    2.30    0.17
  -1  -4   2    2.36    0.17
  -1  -4   2    2.54    0.17
   1   4  -2    2.50    0.16
   1   4  -2    2.68    0.18
   1   4  -2    2.61    0.18
   1   4  -2    2.41    0.18
   1   4  -2    2.50    0.19
   1   4  -2    2.52    0.23
   1   4  -2    2.37    0.18
  -2  -4   2   18.67    0.89
  -2  -4   2   19.63    0.88
  -2  -4   2   17.47    0.88
  -2  -4   2   19.33    0.88
  -2  -4   2   17.20    0.87
   2   4  -2   18.53    0.88
   2   4  -2   18.90    0.88
   2   4  -2   18.12    0.94
   2   4  -2   17.46    0.88
   2   4  -2   17.87    0.89
   2   4  -2   18.42    0.86
   2   4  -2   18.29    0.89
  -3  -4   2    0.43    0.12
  -3  -4   2    0.40    0.15
  -3  -4   2    0.50    0.14
  -3  -4   2    0.42    0.14
  -3  -4   2    0.36    0.06
  -3  -4   2    0.44    0.16
  -3  -4   2    0.31    0.13
   3   4  -2    0.42    0.12
   3   4  -2    0.65    0.16
   3   4  -2    0.45    0.14
   3   4  -2    0.31    0.14
   3   4  -2    0.41    0.13
  -4  -4   2   26.45    1.19
  -4  -4   2   25.01    1.20
  -4  -4   2   24.46    1.18
  -4  -4   2   22.33    1.23
  -4  -4   2   22.29    1.08
  -4  -4   2   22.95    1.19
  -4  -4   2   22.87    1.19
   4   4  -2   23.92    1.20
   4   4  -2   22.03    1.19
   4   4  -2   24.82    1.17
   4   4  -2   24.25    1.17
   4   4  -2   23.13    1.20
   4   4  -2   23.46    1.21
  -5  -4   2    0.68    0.23
  -5  -4   2    0.52    0.19
  -5  -4   2    0.43    0.23
  -5  -4   2    0.35    0.19
  -5  -4   2    0.58    0.22
  -5  -4   2    0.14    0.19
   5   4  -2    0.43    0.27
   5   4  -2    0.47    0.20
   5   4  -2    0.88    0.21
   5   4  -2    0.53    0.20
   5   4  -2    0.52    0.19
   5   4  -2    0.43    0.21
  -6  -4   2    0.31    0.21
  -6  -4   2    0.36    0.26
  -6  -4   2    0.56    0.25
  -6  -4   2    0.19    0.24
  -6  -4   2    0.41    0.26
   6   4  -2    0.11    0.20
   6   4  -2    0.56    0.22
   6   4  -2    0.38    0.23
   6   4  -2    0.19    0.23
  -7  -4   2    0.58    0.26
  -7  -4   2    0.37    0.29
   7   4  -2    0.37    0.23
   7   4  -2    0.27    0.26
   7  -3   2   -0.09    0.23
   7  -3   2    0.14    0.28
   7  -3   2    0.21    0.31
  -7   3  -2    0.61    0.24
  -7   3  -2    0.09    0.30
   6  -3   2    1.19    0.28
   6  -3   2    0.81    0.25
   6  -3   2    0.85    0.33
   6  -3   2    0.99    0.27
   6  -3   2    0.87    0.29
  -6   3  -2    0.94    0.31
  -6   3  -2    0.97    0.26
  -6   3  -2    0.64    0.27
  -6   3  -2    1.01    0.29
   5  -3   2    0.19    0.21
   5  -3   2    0.45    0.19
   5  -3   2    0.25    0.17
   5  -3   2    0.52    0.22
   5  -3   2    0.42    0.20
   5  -3   2    0.33    0.20
   5  -3   2    0.30    0.18
  -5   3  -2    0.31    0.18
  -5   3  -2    0.48    0.20
  -5   3  -2    0.31    0.23
  -5   3  -2    0.36    0.20
  -5   3  -2    0.30    0.20
  -5   3  -2    0.57    0.23
  -5   3  -2    0.54    0.24
   4  -3   2    0.13    0.17
   4  -3   2    0.20    0.14
   4  -3   2    0.15    0.14
   4  -3   2    0.27    0.15
   4  -3   2    0.29    0.18
   4  -3   2    0.08    0.15
   4  -3   2    0.09    0.15
  -4   3  -2    0.56    0.17
  -4   3  -2    0.09    0.15
  -4   3  -2    0.25    0.16
  -4   3  -2    0.32    0.16
  -4   3  -2    0.20    0.13
  -4   3  -2    0.20    0.16
  -4   3  -2    0.29    0.15
   3  -3   2    0.15    0.13
   3  -3   2    0.25    0.12
   3  -3   2    0.20    0.11
   3  -3   2    0.15    0.11
   3  -3   2    0.18    0.11
   3  -3   2    0.39    0.13
   3  -3   2    0.23    0.13
  -3   3  -2    0.19    0.13
  -3   3  -2   -0.02    0.09
  -3   3  -2    0.27    0.15
  -3   3  -2    0.04    0.11
  -3   3  -2    0.16    0.13
  -3   3  -2    0.21    0.12
  -3   3  -2    0.11    0.12
  -3   3  -2    0.22    0.11
   2  -3   2    2.59    0.22
   2  -3   2    2.60    0.21
   2  -3   2    2.75    0.21
   2  -3   2    2.52    0.21
   2  -3   2    2.31    0.21
   2  -3   2    2.32    0.21
   2  -3   2    2.81    0.26
  -2   3  -2    2.47    0.22
  -2   3  -2    2.86    0.25
  -2   3  -2    2.52    0.20
  -2   3  -2    2.21    0.20
  -2   3  -2    2.59    0.21
  -2   3  -2    2.94    0.23
  -2   3  -2    2.80    0.25
   1  -3   2   64.55    2.88
   1  -3   2   64.98    2.88
   1  -3   2   63.84    2.88
   1  -3   2   63.63    2.88
   1  -3   2   64.07    2.90
  -1   3  -2   66.20    2.92
  -1   3  -2   64.49    2.90
  -1   3  -2   64.71    2.89
  -1   3  -2   61.95    2.88
  -1   3  -2   67.25    2.87
  -1   3  -2   62.16    2.88
  -1   3  -2   66.89    2.87
   0  -3   2    6.57    0.36
   0  -3   2    6.31    0.33
   0  -3   2    6.46    0.33
   0  -3   2    6.69    0.32
   0  -3   2    6.34    0.32
   0  -3   2    6.54    0.33
   0   3  -2    6.78    0.37
   0   3  -2    6.81    0.33
   0   3  -2    6.48    0.36
   0   3  -2    7.02    0.32
   0   3  -2    7.39    0.36
   0   3  -2    6.54    0.32
  -1  -3   2   22.36    0.97
  -1  -3   2   20.52    0.97
  -1  -3   2   20.50    0.97
  -1  -3   2   21.33    0.97
  -1  -3   2   19.93    0.97
   1   3  -2   21.37    0.97
   1   3  -2   22.14    0.97
   1   3  -2   20.64    0.97
   1   3  -2   21.35    0.97
   1   3  -2   21.47    0.97
   1   3  -2   21.19    0.98
   1   3  -2   21.28    1.02
  -2  -3   2   13.41    0.64
  -2  -3   2   12.92    0.59
  -2  -3   2   13.59    0.65
  -2  -3   2   12.80    0.66
  -2  -3   2   12.98    0.66
   2   3  -2   13.79    0.66
   2   3  -2   13.54    0.64
   2   3  -2   12.60    0.65
   2   3  -2   12.95    0.64
   2   3  -2   12.65    0.65
   2   3  -2   12.59    0.68
  -3  -3   2    3.73    0.32
  -3  -3   2    3.96    0.20
  -3  -3   2    3.85    0.31
  -3  -3   2    4.23    0.30
  -3  -3   2    3.79    0.29
  -3  -3   2    4.50    0.31
  -3  -3   2    4.84    0.31
   3   3  -2    3.75    0.32
   3   3  -2    2.82    0.26
   3   3  -2    3.86    0.28
   3   3  -2    4.35    0.31
   3   3  -2    4.17    0.31
   3   3  -2    3.51    0.29
  -4  -3   2   23.63    1.09
  -4  -3   2   24.11    1.18
  -4  -3   2   23.69    1.18
  -4  -3   2   23.98    1.19
  -4  -3   2   22.14    1.19
  -4  -3   2   24.44    1.20
  -4  -3   2   22.57    1.22
   4   3  -2   23.14    1.16
   4   3  -2   23.93    1.19
   4   3  -2   25.18    1.21
   4   3  -2   25.58    1.18
   4   3  -2   21.67    1.19
   4   3  -2   23.99    1.19
  -5  -3   2    0.61    0.22
  -5  -3   2    0.83    0.23
  -5  -3   2    0.72    0.21
  -5  -3   2    0.73    0.20
  -5  -3   2    0.45    0.19
  -5  -3   2    0.44    0.20
   5   3  -2    0.94    0.27
   5   3  -2    0.61    0.21
   5   3  -2    0.97    0.21
   5   3  -2    0.59    0.19
   5   3  -2    0.76    0.22
   5   3  -2    0.69    0.20
  -6  -3   2    2.47    0.38
  -6  -3   2    2.82    0.39
  -6  -3   2    2.49    0.35
  -6  -3   2    4.21    0.42
  -6  -3   2    2.27    0.35
  -6  -3   2    1.94    0.33
   6   3  -2    2.18    0.35
   6   3  -2    2.99    0.35
   6   3  -2    2.16    0.34
   6   3  -2    2.70    0.34
   6   3  -2    2.81    0.34
  -7  -3   2    0.09    0.23
  -7  -3   2   -0.05    0.26
  -7  -3   2    0.48    0.29
  -7  -3   2    0.05    0.28
   7   3  -2   -0.09    0.24
   7   3  -2    0.07    0.26
   7   3  -2    0.20    0.19
   7   3  -2    0.38    0.24
   7   3  -2    0.02    0.28
  -8  -3   2    8.77    0.78
  -8  -3   2    8.85    0.75
   8   3  -2    7.32    0.58
   8   3  -2    8.06    0.73
   7  -2   2    0.49    0.30
   7  -2   2    0.58    0.30
   7  -2   2    0.81    0.31
  -7   2  -2    0.19    0.22
  -7   2  -2    0.31    0.30
   6  -2   2    0.72    0.29
   6  -2   2    1.36    0.31
   6  -2   2    1.46    0.34
   6  -2   2    1.32    0.30
   6  -2   2    0.41    0.25
  -6   2  -2    0.64    0.22
  -6   2  -2    0.74    0.27
  -6   2  -2    0.93    0.27
  -6   2  -2    0.97    0.32
  -6   2  -2    1.37    0.31
   5  -2   2    3.09    0.34
   5  -2   2    2.08    0.33
   5  -2   2    3.12    0.34
   5  -2   2    2.41    0.37
   5  -2   2    2.88    0.35
   5  -2   2    3.30    0.35
  -5   2  -2    2.65    0.33
  -5   2  -2    2.95    0.37
  -5   2  -2    2.22    0.31
  -5   2  -2    3.00    0.33
  -5   2  -2    2.48    0.32
  -5   2  -2    3.10    0.40
  -5   2  -2    3.26    0.34
  -5   2  -2    3.12    0.35
   4  -2   2    2.86    0.30
   4  -2   2    2.89    0.30
   4  -2   2    2.49    0.27
   4  -2   2    3.10    0.36
   4  -2   2    2.79    0.32
   4  -2   2    2.15    0.26
   4  -2   2    3.10    0.31
  -4   2  -2    2.50    0.28
  -4   2  -2    2.94    0.30
  -4   2  -2    2.37    0.30
  -4   2  -2    2.13    0.30
  -4   2  -2    2.28    0.27
  -4   2  -2    3.24    0.31
  -4   2  -2    2.76    0.30
  -4   2  -2    2.28    0.26
   3  -2   2    1.35    0.19
   3  -2   2    1.54    0.23
   3  -2   2    1.77    0.21
   3  -2   2    1.52    0.20
   3  -2   2    1.35    0.20
   3  -2   2    1.75    0.21
   3  -2   2    1.94    0.22
  -3   2  -2    1.34    0.19
  -3   2  -2    1.58    0.23
  -3   2  -2    1.61    0.19
  -3   2  -2    1.85    0.21
  -3   2  -2    1.78    0.19
  -3   2  -2    1.54    0.20
  -3   2  -2    1.64    0.24
   2  -2   2   37.02    1.77
   2  -2   2   39.19    1.81
   2  -2   2   40.54    1.78
   2  -2   2   38.35    1.77
   2  -2   2   37.71    1.77
   2  -2   2   37.83    1.77
   2  -2   2   39.18    1.77
  -2   2  -2   39.37    1.81
  -2   2  -2   38.83    1.77
  -2   2  -2   38.05    1.76
  -2   2  -2   39.81    1.81
  -2   2  -2   38.73    1.79
  -2   2  -2   37.78    1.77
  -2   2  -2   39.23    1.76
  -2   2  -2   38.55    1.77
   1  -2   2   10.93    0.54
   1  -2   2   10.69    0.57
   1  -2   2   10.78    0.53
   1  -2   2   11.82    0.55
   1  -2   2   11.12    0.54
   1  -2   2   11.21    0.54
  -1   2  -2   11.45    0.55
  -1   2  -2   11.25    0.57
  -1   2  -2   10.77    0.54
  -1   2  -2   11.73    0.53
  -1   2  -2   11.91    0.53
  -1   2  -2   10.83    0.54
  -1   2  -2   11.68    0.58
   0  -2   2   67.40    3.04
   0  -2   2   68.80    3.04
   0  -2   2   66.86    3.04
   0  -2   2   69.57    3.07
   0  -2   2   67.55    3.04
   0   2  -2   69.42    3.06
   0   2  -2   67.80    3.04
   0   2  -2   68.83    3.08
   0   2  -2   70.31    3.07
   0   2  -2   71.06    3.04
   0   2  -2   70.75    3.08
  -1  -2   2   18.96    0.88
  -1  -2   2   19.12    0.88
  -1  -2   2   18.59    0.88
  -1  -2   2   18.53    0.89
   1   2  -2   19.02    0.88
   1   2  -2   19.47    0.88
   1   2  -2   19.77    0.88
   1   2  -2   20.15    0.88
   1   2  -2   19.64    0.92
   1   2  -2   19.10    0.89
  -2  -2   2   61.06    2.64
  -2  -2   2   56.80    2.65
  -2  -2   2   59.26    2.64
  -2  -2   2   55.77    2.64
  -2  -2   2   58.86    2.64
  -2  -2   2   60.88    2.64
   2   2  -2   57.70    2.64
   2   2  -2   55.70    2.64
   2   2  -2   59.60    2.66
   2   2  -2   60.08    2.65
  -3  -2   2    0.09    0.11
  -3  -2   2    0.13    0.11
  -3  -2   2    0.07    0.11
  -3  -2   2   -0.07    0.11
  -3  -2   2    0.06    0.11
  -3  -2   2    0.19    0.13
   3   2  -2   -0.03    0.10
   3   2  -2    0.12    0.12
   3   2  -2   -0.05    0.13
   3   2  -2    0.07    0.11
   3   2  -2    0.03    0.11
  -4  -2   2   74.19    3.38
  -4  -2   2   70.33    3.38
  -4  -2   2   76.40    3.40
  -4  -2   2   78.56    3.39
  -4  -2   2   71.77    3.41
  -4  -2   2   77.55    3.39
   4   2  -2   74.61    3.40
   4   2  -2   72.59    3.37
   4   2  -2   68.39    3.38
   4   2  -2   78.76    3.40
   4   2  -2   70.27    3.38
   4   2  -2   72.91    3.39
  -5  -2   2    1.44    0.28
  -5  -2   2    1.44    0.26
  -5  -2   2    1.25    0.24
  -5  -2   2    1.19    0.24
  -5  -2   2    1.41    0.27
  -5  -2   2    0.98    0.23
   5   2  -2    0.89    0.22
   5   2  -2    1.15    0.23
   5   2  -2    1.84    0.29
   5   2  -2    1.12    0.25
   5   2  -2    1.13    0.20
   5   2  -2    1.36    0.28
  -6  -2   2   51.99    2.60
  -6  -2   2   58.83    2.65
  -6  -2   2   52.89    2.65
  -6  -2   2   50.39    2.61
  -6  -2   2   57.93    2.62
  -6  -2   2   55.25    2.61
  -6  -2   2   55.18    2.64
   6   2  -2   54.32    2.62
   6   2  -2   54.00    2.55
   6   2  -2   53.98    2.64
  -7  -2   2   -0.11    0.22
  -7  -2   2   -0.35    0.28
  -7  -2   2    0.09    0.27
  -7  -2   2   -0.01    0.26
   7   2  -2   -0.02    0.25
   7   2  -2   -0.22    0.23
   7   2  -2   -0.10    0.15
   7   2  -2   -0.01    0.25
  -8  -2   2    9.02    0.78
  -8  -2   2    9.95    0.81
   8   2  -2    8.92    0.66
   8   2  -2    9.23    0.75
   8   2  -2    6.95    0.75
   7  -1   2    0.16    0.29
   7  -1   2    0.41    0.28
  -7   1  -2    0.16    0.22
  -7   1  -2    0.25    0.28
   6  -1   2    4.80    0.50
   6  -1   2    4.52    0.49
   6  -1   2    3.42    0.42
   6  -1   2    4.00    0.51
   6  -1   2    3.57    0.44
  -6   1  -2    3.31    0.42
  -6   1  -2    3.67    0.41
  -6   1  -2    4.06    0.45
  -6   1  -2    4.63    0.49
  -6   1  -2    3.71    0.43
  -6   1  -2    4.11    0.41
   5  -1   2    0.47    0.22
   5  -1   2    0.36    0.20
   5  -1   2    0.47    0.22
   5  -1   2    0.38    0.19
   5  -1   2    0.36    0.18
   5  -1   2    0.33    0.22
  -5   1  -2    0.55    0.17
  -5   1  -2    0.22    0.17
  -5   1  -2    0.44    0.20
  -5   1  -2    0.28    0.18
  -5   1  -2    0.32    0.20
  -5   1  -2    0.65    0.21
  -5   1  -2    0.31    0.21
  -5   1  -2    0.08    0.17
   4  -1   2    0.38    0.15
   4  -1   2   -0.13    0.12
   4  -1   2    0.09    0.16
   4  -1   2    0.21    0.17
   4  -1   2    0.12    0.15
   4  -1   2    0.27    0.16
  -4   1  -2    0.18    0.14
  -4   1  -2    0.17    0.16
  -4   1  -2    0.21    0.14
  -4   1  -2    0.22    0.15
  -4   1  -2    0.14    0.13
  -4   1  -2    0.19    0.13
  -4   1  -2    0.29    0.17
  -4   1  -2    0.15    0.14
   3  -1   2   14.64    0.75
   3  -1   2   14.40    0.77
   3  -1   2   15.64    0.77
   3  -1   2   13.51    0.75
   3  -1   2   15.32    0.77
   3  -1   2   14.59    0.77
   3  -1   2   15.08    0.81
  -3   1  -2   14.97    0.77
  -3   1  -2   14.18    0.76
  -3   1  -2   14.97    0.81
  -3   1  -2   15.73    0.77
  -3   1  -2   15.15    0.74
  -3   1  -2   13.77    0.75
  -3   1  -2   14.94    0.77
  -3   1  -2   14.07    0.74
   2  -1   2   43.61    2.06
   2  -1   2   44.59    2.02
   2  -1   2   42.48    2.02
   2  -1   2   43.94    2.02
   2  -1   2   43.25    2.01
   2  -1   2   42.84    2.02
  -2   1  -2   45.38    2.00
  -2   1  -2   45.32    2.02
  -2   1  -2   44.32    2.02
  -2   1  -2   44.90    2.02
  -2   1  -2   44.58    2.02
  -2   1  -2   45.18    2.04
  -2   1  -2   44.81    2.05
   1  -1   2    8.61    0.44
   1  -1   2    8.77    0.44
   1  -1   2    8.94    0.45
   1  -1   2    9.31    0.44
   1  -1   2    8.41    0.44
   1  -1   2    9.35    0.48
  -1   1  -2    9.93    0.48
  -1   1  -2    9.44    0.48
  -1   1  -2    9.04    0.44
  -1   1  -2    9.38    0.45
  -1   1  -2    9.51    0.44
  -1   1  -2    8.98    0.44
  -1   1  -2    9.12    0.45
  -1   1  -2    8.91    0.46
   0   1  -2   36.28    1.57
   0   1  -2   33.81    1.58
  -1  -1   2   20.29    0.92
  -1  -1   2   20.68    0.93
  -1  -1   2   20.44    0.92
  -1  -1   2   19.82    0.92
  -1  -1   2   19.55    0.92
   1   1  -2   20.75    0.95
   1   1  -2   20.89    0.92
   1   1  -2   19.96    0.93
   1   1  -2   19.22    0.92
   1   1  -2   20.25    0.92
   1   1  -2   20.17    0.92
  -2  -1   2  191.06    8.62
  -2  -1   2  192.05    8.62
  -2  -1   2  189.12    8.62
  -2  -1   2  187.74    8.62
  -2  -1   2  196.09    8.62
  -2  -1   2  195.45    8.62
   2   1  -2  199.71    8.62
   2   1  -2  194.29    8.62
   2   1  -2  203.69    8.62
   2   1  -2  201.09    8.62
   2   1  -2  193.37    8.62
   2   1  -2  193.09    8.62
  -3  -1   2    0.13    0.11
  -3  -1   2    0.15    0.10
  -3  -1   2    0.41    0.14
  -3  -1   2    0.10    0.11
  -3  -1   2    0.13    0.12
  -3  -1   2    0.08    0.11
   3   1  -2    0.06    0.13
   3   1  -2    0.22    0.11
   3   1  -2    0.07    0.10
   3   1  -2    0.01    0.11
   3   1  -2    0.18    0.12
   3   1  -2    0.15    0.10
   3   1  -2    0.13    0.11
  -4  -1   2  143.02    6.33
  -4  -1   2  138.98    6.31
  -4  -1   2  137.83    6.32
  -4  -1   2  139.33    6.31
  -4  -1   2  146.94    6.22
  -4  -1   2  135.28    6.31
  -4  -1   2  137.26    6.31
   4   1  -2  137.88    6.32
   4   1  -2  143.25    6.32
   4   1  -2  141.01    6.28
   4   1  -2  138.42    6.31
   4   1  -2  145.42    6.32
   4   1  -2  134.19    6.31
   4   1  -2  148.83    6.32
  -5  -1   2    0.20    0.22
  -5  -1   2    0.14    0.09
  -5  -1   2   -0.03    0.15
  -5  -1   2    0.13    0.16
  -5  -1   2    0.20    0.19
  -5  -1   2    0.15    0.17
  -5  -1   2   -0.04    0.16
  -5  -1   2    0.13    0.14
   5   1  -2    0.01    0.16
   5   1  -2    0.11    0.16
   5   1  -2    0.26    0.22
   5   1  -2    0.05    0.17
   5   1  -2    0.14    0.19
   5   1  -2    0.00    0.17
   5   1  -2    0.17    0.11
  -6  -1   2    5.65    0.55
  -6  -1   2    6.76    0.58
  -6  -1   2    5.53    0.35
  -6  -1   2    6.34    0.56
  -6  -1   2    5.33    0.51
  -6  -1   2    7.20    0.56
  -6  -1   2    5.45    0.50
  -6  -1   2    6.42    0.58
   6   1  -2    5.81    0.55
   6   1  -2    5.68    0.54
   6   1  -2    5.39    0.51
   6   1  -2    4.84    0.50
   6   1  -2    6.97    0.55
   6   1  -2    5.37    0.39
  -7  -1   2    0.24    0.15
  -7  -1   2   -0.11    0.23
  -7  -1   2    0.16    0.26
  -7  -1   2   -0.16    0.27
  -7  -1   2   -0.01    0.24
   7   1  -2    0.27    0.15
   7   1  -2    0.18    0.23
   7   1  -2    0.10    0.28
   7   1  -2    0.31    0.24
  -8  -1   2    0.01    0.35
  -8  -1   2    0.36    0.33
   8   1  -2    0.10    0.28
   7   0   2   -0.20    0.26
  -7   0  -2   -0.03    0.29
  -7   0  -2    0.02    0.22
  -7   0  -2   -0.17    0.25
  -7   0  -2   -0.27    0.16
   6   0   2    0.04    0.21
   6   0   2    0.08    0.11
   6   0   2   -0.10    0.24
   6   0   2   -0.15    0.22
  -6   0  -2   -0.08    0.15
  -6   0  -2   -0.21    0.22
  -6   0  -2    0.02    0.21
  -6   0  -2   -0.02    0.26
  -6   0  -2   -0.28    0.20
  -6   0  -2   -0.20    0.14
   5   0   2   -0.05    0.16
   5   0   2    0.04    0.08
   5   0   2    0.35    0.20
   5   0   2    0.15    0.18
   5   0   2   -0.19    0.17
   5   0   2    0.01    0.16
   5   0   2    0.04    0.19
  -5   0  -2    0.00    0.17
  -5   0  -2   -0.23    0.15
  -5   0  -2   -0.16    0.17
  -5   0  -2    0.01    0.14
  -5   0  -2   -0.08    0.15
  -5   0  -2    0.28    0.15
  -5   0  -2   -0.08    0.17
  -5   0  -2    0.04    0.20
   4   0   2    6.44    0.50
   4   0   2    7.15    0.46
   4   0   2    6.82    0.46
   4   0   2    5.46    0.44
   4   0   2    6.50    0.45
   4   0   2    6.65    0.36
   4   0   2    6.91    0.46
  -4   0  -2    6.76    0.45
  -4   0  -2    6.34    0.45
  -4   0  -2    6.39    0.45
  -4   0  -2    6.63    0.41
  -4   0  -2    6.76    0.51
  -4   0  -2    6.05    0.44
  -4   0  -2    6.56    0.43
  -4   0  -2    6.83    0.43
   3   0   2    0.44    0.14
   3   0   2    0.38    0.13
   3   0   2    0.36    0.13
   3   0   2    0.31    0.14
   3   0   2    0.33    0.17
   3   0   2    0.74    0.16
  -3   0  -2    0.47    0.14
  -3   0  -2    0.48    0.14
  -3   0  -2    0.33    0.12
  -3   0  -2    0.49    0.14
  -3   0  -2    0.53    0.16
  -3   0  -2    0.51    0.12
  -3   0  -2    0.46    0.13
  -3   0  -2    0.24    0.11
   2   0   2   16.82    0.82
   2   0   2   16.87    0.86
   2   0   2   16.66    0.82
   2   0   2   17.84    0.83
   2   0   2   16.22    0.82
  -2   0  -2   17.11    0.83
  -2   0  -2   16.83    0.81
  -2   0  -2   16.16    0.82
  -2   0  -2   16.91    0.82
  -2   0  -2   16.92    0.86
  -2   0  -2   16.99    0.80
  -2   0  -2   17.48    0.82
  -2   0  -2   17.25    0.83
   1   0   2    1.68    0.16
   1   0   2    1.43    0.13
   1   0   2    1.81    0.13
   1   0   2    1.61    0.14
   1   0   2    1.78    0.11
  -1   0  -2    1.65    0.14
  -1   0  -2    1.72    0.15
  -1   0  -2    1.84    0.11
  -1   0  -2    1.85    0.16
  -1   0  -2    1.66    0.14
  -1   0  -2    2.05    0.19
  -1   0  -2    1.74    0.15
   0   0   2  364.08   15.45
   0   0   2  346.49   15.45
   0   0   2  356.31   15.44
   0   0   2  351.76   15.45
   0   0   2  307.33   15.48
   0   0  -2  374.78   15.43
   0   0  -2  361.94   15.44
   0   0  -2  338.28   15.43
   0   0  -2  343.00   15.46
   0   0  -2  352.88   15.44
  -1   0   2    0.14    0.06
  -1   0   2    0.24    0.06
  -1   0   2    0.25    0.06
  -1   0   2    0.24    0.07
  -1   0   2    0.14    0.06
  -1   0   2    0.22    0.04
   1   0  -2    0.18    0.06
   1   0  -2    0.19    0.06
   1   0  -2    0.26    0.06
   1   0  -2    0.06    0.04
   1   0  -2    0.26    0.07
  -2   0   2  396.18   17.78
  -2   0   2  397.86   17.77
  -2   0   2  398.66   17.79
  -2   0   2  396.89   17.78
  -2   0   2  410.99   17.79
  -2   0   2  400.46   17.78
   2   0  -2  398.93   17.78
   2   0  -2  404.78   17.81
   2   0  -2  416.81   17.77
   2   0  -2  405.46   17.79
   2   0  -2  402.58   17.78
   2   0  -2  413.10   17.78
   2   0  -2  401.42   17.78
  -3   0   2    0.98    0.17
  -3   0   2    0.88    0.15
  -3   0   2    0.66    0.15
  -3   0   2    0.81    0.15
  -3   0   2    0.97    0.15
  -3   0   2    0.83    0.15
  -3   0   2    1.05    0.18
  -3   0   2    0.83    0.10
   3   0  -2    0.94    0.16
   3   0  -2    1.08    0.16
   3   0  -2    0.90    0.13
   3   0  -2    1.10    0.17
   3   0  -2    0.74    0.15
   3   0  -2    0.78    0.15
   3   0  -2    1.01    0.18
  -4   0   2   25.36    1.24
  -4   0   2   23.28    1.22
  -4   0   2   24.37    1.23
  -4   0   2   23.35    1.23
  -4   0   2   25.88    1.25
  -4   0   2   24.22    1.23
  -4   0   2   25.81    1.15
  -4   0   2   24.02    1.23
   4   0  -2   25.42    1.24
   4   0  -2   24.48    1.24
   4   0  -2   25.30    1.23
   4   0  -2   23.05    1.22
   4   0  -2   24.70    1.23
   4   0  -2   26.14    1.24
   4   0  -2   24.72    1.17
  -5   0   2   -0.21    0.15
  -5   0   2    0.11    0.20
  -5   0   2    0.17    0.16
  -5   0   2    0.01    0.15
  -5   0   2    0.02    0.16
  -5   0   2    0.04    0.10
  -5   0   2    0.05    0.19
  -5   0   2   -0.07    0.17
   5   0  -2   -0.19    0.18
   5   0  -2    0.01    0.17
   5   0  -2    0.05    0.17
   5   0  -2    0.04    0.17
   5   0  -2   -0.03    0.15
   5   0  -2    0.02    0.14
   5   0  -2    0.22    0.10
  -6   0   2    2.28    0.35
  -6   0   2    1.89    0.37
  -6   0   2    2.25    0.34
  -6   0   2    2.78    0.36
  -6   0   2    2.26    0.33
  -6   0   2    2.35    0.35
  -6   0   2    3.10    0.27
  -6   0   2    3.35    0.42
   6   0  -2    3.15    0.39
   6   0  -2    2.86    0.27
   6   0  -2    2.64    0.37
   6   0  -2    3.47    0.41
   6   0  -2    2.88    0.37
   6   0  -2    2.97    0.39
  -7   0   2   -0.01    0.26
  -7   0   2    0.07    0.24
  -7   0   2   -0.33    0.26
  -7   0   2   -0.03    0.15
  -7   0   2   -0.16    0.25
   7   0  -2   -0.15    0.12
   7   0  -2   -0.03    0.26
   7   0  -2    0.00    0.22
   7   0  -2    0.08    0.26
   7   0  -2    0.30    0.28
  -8   0   2   -0.01    0.32
  -8   0   2    0.00    0.34
   8   0  -2   -0.02    0.29
   8   0  -2   -0.05    0.32
   7   1   2    0.07    0.46
   7   1   2    0.28    0.23
   7   1   2    0.45    0.31
   7   1   2    0.11    0.26
  -7  -1  -2    0.02    0.25
  -7  -1  -2    0.18    0.21
  -7  -1  -2    0.69    0.31
  -7  -1  -2    0.47    0.21
  -7  -1  -2    0.40    0.39
  -7  -1  -2    0.56    0.35
   6   1   2    3.04    0.44
   6   1   2    4.56    0.44
   6   1   2    3.48    0.30
   6   1   2    3.27    0.41
   6   1   2    4.40    0.45
   6   1   2    4.56    0.50
  -6  -1  -2    3.18    0.41
  -6  -1  -2    4.20    0.43
  -6  -1  -2    3.88    0.42
  -6  -1  -2    3.38    0.35
  -6  -1  -2    4.27    0.45
  -6  -1  -2    3.95    0.43
   5   1   2    0.40    0.23
   5   1   2    0.33    0.21
   5   1   2    0.36    0.18
   5   1   2    0.34    0.19
   5   1   2    0.43    0.13
   5   1   2    0.64    0.24
  -5  -1  -2    0.52    0.15
  -5  -1  -2    0.22    0.19
  -5  -1  -2    0.36    0.19
  -5  -1  -2    0.34    0.15
  -5  -1  -2    0.38    0.24
  -5  -1  -2    0.43    0.22
  -5  -1  -2    0.25    0.17
  -5  -1  -2    0.33    0.20
   4   1   2    0.07    0.13
   4   1   2    0.12    0.13
   4   1   2    0.11    0.09
   4   1   2   -0.09    0.15
   4   1   2    0.20    0.17
   4   1   2    0.46    0.17
  -4  -1  -2    0.18    0.13
  -4  -1  -2    0.34    0.18
  -4  -1  -2    0.38    0.16
  -4  -1  -2    0.14    0.15
  -4  -1  -2    0.34    0.15
  -4  -1  -2    0.27    0.16
  -4  -1  -2    0.41    0.13
  -4  -1  -2    0.48    0.14
   3   1   2   14.29    0.75
   3   1   2   14.23    0.80
   3   1   2   13.77    0.73
   3   1   2   13.44    0.72
   3   1   2   14.19    0.75
   3   1   2   13.50    0.74
  -3  -1  -2   14.12    0.75
  -3  -1  -2   14.65    0.72
  -3  -1  -2   13.81    0.73
  -3  -1  -2   14.90    0.75
  -3  -1  -2   14.68    0.71
  -3  -1  -2   15.55    0.81
  -3  -1  -2   14.10    0.73
  -3  -1  -2   14.70    0.74
   2   1   2   41.45    2.03
   2   1   2   43.44    2.03
   2   1   2   45.05    2.08
   2   1   2   42.20    2.03
   2   1   2   44.48    2.04
  -2  -1  -2   47.75    2.05
  -2  -1  -2   43.58    2.04
  -2  -1  -2   46.62    2.03
  -2  -1  -2   47.33    2.04
  -2  -1  -2   46.21    2.04
  -2  -1  -2   44.78    2.04
  -2  -1  -2   43.62    2.08
   1   1   2   11.72    0.57
   1   1   2   12.36    0.57
   1   1   2   11.53    0.61
   1   1   2   12.61    0.57
   1   1   2   12.25    0.57
  -1  -1  -2   12.54    0.57
  -1  -1  -2   11.58    0.57
  -1  -1  -2   11.68    0.57
  -1  -1  -2   11.42    0.61
  -1  -1  -2   11.08    0.57
  -1  -1  -2   12.85    0.58
   0   1   2   36.04    1.63
   0   1   2   38.30    1.63
   0   1   2   33.86    1.61
   0   1   2   37.27    1.63
   0   1   2   36.89    1.63
   0   1   2   36.70    1.63
   0  -1  -2   34.95    1.62
   0  -1  -2   38.80    1.63
   0  -1  -2   36.32    1.63
   0  -1  -2   34.89    1.63
   0  -1  -2   37.01    1.63
  -1   1   2   21.14    0.99
  -1   1   2   20.84    0.99
  -1   1   2   22.29    0.98
  -1   1   2   20.42    1.00
  -1   1   2   21.41    0.98
  -1   1   2   21.87    0.98
   1  -1  -2   21.96    0.99
   1  -1  -2   22.24    0.99
   1  -1  -2   21.33    1.00
   1  -1  -2   21.14    0.96
   1  -1  -2   21.60    0.98
   1  -1  -2   21.88    0.98
   1  -1  -2   21.53    0.98
  -2   1   2  185.28    8.64
  -2   1   2  193.03    8.62
  -2   1   2  190.14    8.64
  -2   1   2  198.37    8.65
  -2   1   2  199.26    8.64
  -2   1   2  208.01    8.66
  -2   1   2  194.38    8.64
  -2   1   2  197.68    8.63
   2  -1  -2  197.71    8.63
   2  -1  -2  191.35    8.64
   2  -1  -2  192.39    8.64
   2  -1  -2  193.71    8.64
   2  -1  -2  195.85    8.64
   2  -1  -2  196.81    8.64
   2  -1  -2  218.87    8.63
   2  -1  -2  171.30    8.65
  -3   1   2    0.05    0.10
  -3   1   2    0.05    0.12
  -3   1   2    0.12    0.13
  -3   1   2    0.20    0.11
  -3   1   2    0.31    0.14
  -3   1   2    0.25    0.12
  -3   1   2    0.12    0.10
  -3   1   2    0.36    0.09
   3  -1  -2    0.31    0.14
   3  -1  -2    0.36    0.09
   3  -1  -2    0.32    0.12
   3  -1  -2    0.20    0.11
   3  -1  -2    0.09    0.10
   3  -1  -2    0.16    0.11
   3  -1  -2    0.20    0.13
  -4   1   2  138.54    6.26
  -4   1   2  144.15    6.27
  -4   1   2  135.18    6.25
  -4   1   2  134.35    6.25
  -4   1   2  142.23    6.25
  -4   1   2  136.69    6.25
  -4   1   2  140.85    6.19
  -4   1   2  143.13    6.25
   4  -1  -2  148.93    6.18
   4  -1  -2  139.03    6.25
   4  -1  -2  139.00    6.26
   4  -1  -2  134.63    6.25
   4  -1  -2  133.10    6.24
   4  -1  -2  135.16    6.25
   4  -1  -2  141.49    6.26
  -5   1   2    0.07    0.17
  -5   1   2    0.13    0.15
  -5   1   2    0.05    0.16
  -5   1   2    0.02    0.19
  -5   1   2    0.27    0.12
  -5   1   2    0.04    0.18
  -5   1   2    0.13    0.17
  -5   1   2    0.12    0.18
   5  -1  -2    0.02    0.20
   5  -1  -2    0.08    0.17
   5  -1  -2    0.18    0.17
   5  -1  -2    0.01    0.16
   5  -1  -2   -0.07    0.15
   5  -1  -2    0.16    0.16
   5  -1  -2    0.19    0.10
  -6   1   2    5.91    0.57
  -6   1   2    5.15    0.50
  -6   1   2    5.54    0.52
  -6   1   2    6.34    0.56
  -6   1   2    6.81    0.57
  -6   1   2    6.24    0.53
  -6   1   2    6.15    0.55
  -6   1   2    5.51    0.40
   6  -1  -2    5.02    0.63
   6  -1  -2    6.08    0.55
   6  -1  -2    5.32    0.52
   6  -1  -2    6.32    0.37
   6  -1  -2    6.31    0.56
   6  -1  -2    6.62    0.56
   6  -1  -2    6.29    0.54
  -7   1   2    0.15    0.16
  -7   1   2    0.11    0.25
  -7   1   2    0.03    0.23
  -7   1   2    0.08    0.29
  -7   1   2    0.56    0.27
   7  -1  -2    0.27    0.26
   7  -1  -2    0.55    0.30
   7  -1  -2   -0.22    0.24
   7  -1  -2    0.29    0.24
  -8   1   2    0.69    0.25
  -8   1   2    0.79    0.35
   8  -1  -2    0.46    0.32
   8  -1  -2    0.71    0.37
   8  -1  -2    0.37    0.38
   7   2   2    0.67    0.20
   7   2   2    0.40    0.38
   7   2   2    0.66    0.31
   7   2   2    0.62    0.32
   7   2   2    0.76    0.29
  -7  -2  -2    0.35    0.27
  -7  -2  -2    0.46    0.31
  -7  -2  -2    0.96    0.34
  -7  -2  -2    0.74    0.41
  -7  -2  -2    0.30    0.21
   6   2   2    0.92    0.29
   6   2   2    0.49    0.43
   6   2   2    1.00    0.29
   6   2   2    1.32    0.30
   6   2   2    1.54    0.30
   6   2   2    0.98    0.20
  -6  -2  -2    1.27    0.31
  -6  -2  -2    1.02    0.23
  -6  -2  -2    1.23    0.33
  -6  -2  -2    0.87    0.26
  -6  -2  -2    1.08    0.27
   5   2   2    2.47    0.26
   5   2   2    2.32    0.30
   5   2   2    2.73    0.39
   5   2   2    2.36    0.36
   5   2   2    1.37    0.28
   5   2   2    2.37    0.30
   5   2   2    1.63    0.27
  -5  -2  -2    1.99    0.30
  -5  -2  -2    2.12    0.31
  -5  -2  -2    2.06    0.34
  -5  -2  -2    2.00    0.26
  -5  -2  -2    1.97    0.29
  -5  -2  -2    1.93    0.28
  -5  -2  -2    2.61    0.32
   4   2   2    3.41    0.36
   4   2   2    4.10    0.37
   4   2   2    3.49    0.35
   4   2   2    3.52    0.30
   4   2   2    3.08    0.36
   4   2   2    2.95    0.29
   4   2   2    3.04    0.27
  -4  -2  -2    3.17    0.34
  -4  -2  -2    4.39    0.38
  -4  -2  -2    3.69    0.40
  -4  -2  -2    4.07    0.33
  -4  -2  -2    3.38    0.28
  -4  -2  -2    3.88    0.33
  -4  -2  -2    3.64    0.33
   3   2   2    1.29    0.19
   3   2   2    1.22    0.21
   3   2   2    1.30    0.20
   3   2   2    2.03    0.21
   3   2   2    1.15    0.19
   3   2   2    1.96    0.21
  -3  -2  -2    1.20    0.19
  -3  -2  -2    1.33    0.24
  -3  -2  -2    1.35    0.19
  -3  -2  -2    0.99    0.16
  -3  -2  -2    1.66    0.19
  -3  -2  -2    1.18    0.19
   2   2   2   41.34    1.83
   2   2   2   37.33    1.83
   2   2   2   39.89    1.88
   2   2   2   39.26    1.84
   2   2   2   42.35    1.83
  -2  -2  -2   39.85    1.83
  -2  -2  -2   37.96    1.88
  -2  -2  -2   42.60    1.83
  -2  -2  -2   41.29    1.83
  -2  -2  -2   38.00    1.83
   1   2   2   11.11    0.55
   1   2   2   10.96    0.54
   1   2   2   11.21    0.58
   1   2   2   11.59    0.55
   1   2   2   11.21    0.54
  -1  -2  -2   11.80    0.55
  -1  -2  -2   10.59    0.54
  -1  -2  -2   10.57    0.54
  -1  -2  -2   11.14    0.54
  -1  -2  -2   11.09    0.55
  -1  -2  -2   10.74    0.58
   0   2   2   62.57    2.81
   0   2   2   62.51    2.81
   0   2   2   62.76    2.80
   0   2   2   62.65    2.81
   0   2   2   65.22    2.81
   0  -2  -2   61.67    2.81
   0  -2  -2   61.47    2.81
   0  -2  -2   63.79    2.81
   0  -2  -2   63.33    2.80
   0  -2  -2   64.18    2.81
  -1   2   2   16.72    0.77
  -1   2   2   16.79    0.77
  -1   2   2   16.90    0.77
  -1   2   2   15.89    0.76
  -1   2   2   16.16    0.77
  -1   2   2   17.07    0.77
   1  -2  -2   16.26    0.77
   1  -2  -2   14.98    0.77
   1  -2  -2   16.60    0.77
   1  -2  -2   16.37    0.77
   1  -2  -2   15.90    0.76
   1  -2  -2   16.19    0.75
  -2   2   2   51.02    2.30
  -2   2   2   51.84    2.31
  -2   2   2   53.77    2.31
  -2   2   2   52.22    2.31
  -2   2   2   46.24    2.32
  -2   2   2   50.43    2.31
  -2   2   2   48.42    2.31
   2  -2  -2   51.72    2.31
   2  -2  -2   51.83    2.33
   2  -2  -2   51.81    2.31
   2  -2  -2   50.97    2.30
   2  -2  -2   51.65    2.31
   2  -2  -2   51.93    2.31
   2  -2  -2   49.54    2.31
  -3   2   2    0.15    0.10
  -3   2   2   -0.05    0.11
  -3   2   2    0.02    0.12
  -3   2   2    0.03    0.09
  -3   2   2   -0.09    0.08
  -3   2   2    0.09    0.12
  -3   2   2    0.08    0.09
  -3   2   2   -0.06    0.12
   3  -2  -2   -0.05    0.11
   3  -2  -2    0.11    0.10
   3  -2  -2    0.00    0.11
   3  -2  -2    0.21    0.12
   3  -2  -2    0.07    0.11
   3  -2  -2    0.05    0.10
   3  -2  -2    0.20    0.13
  -4   2   2   79.60    3.52
  -4   2   2   76.54    3.51
  -4   2   2   76.41    3.53
  -4   2   2   76.48    3.48
  -4   2   2   76.26    3.53
  -4   2   2   74.70    3.53
  -4   2   2   78.37    3.53
  -4   2   2   82.13    3.55
   4  -2  -2   77.96    3.55
   4  -2  -2   77.05    3.53
   4  -2  -2   73.23    3.53
   4  -2  -2   74.71    3.53
   4  -2  -2   80.63    3.53
   4  -2  -2   75.60    3.53
   4  -2  -2   77.38    3.53
  -5   2   2    0.94    0.24
  -5   2   2    1.20    0.26
  -5   2   2    1.11    0.19
  -5   2   2    0.87    0.22
  -5   2   2    1.18    0.22
  -5   2   2    1.27    0.24
  -5   2   2    1.12    0.22
  -5   2   2    1.06    0.23
   5  -2  -2    0.61    0.20
   5  -2  -2    1.36    0.25
   5  -2  -2    1.06    0.25
   5  -2  -2    1.06    0.23
   5  -2  -2    1.21    0.24
   5  -2  -2    0.79    0.21
  -6   2   2   56.09    2.63
  -6   2   2   53.07    2.65
  -6   2   2   52.77    2.54
  -6   2   2   58.95    2.67
  -6   2   2   58.26    2.66
  -6   2   2   51.77    2.61
  -6   2   2   51.83    2.63
  -6   2   2   56.05    2.64
   6  -2  -2   53.37    2.63
   6  -2  -2   51.68    2.63
   6  -2  -2   55.77    2.66
   6  -2  -2   56.44    2.64
   6  -2  -2   60.09    2.80
   6  -2  -2   53.13    2.63
  -7   2   2   -0.34    0.15
  -7   2   2    0.03    0.25
  -7   2   2    0.08    0.25
  -7   2   2   -0.07    0.25
  -7   2   2    0.08    0.30
   7  -2  -2    0.02    0.23
   7  -2  -2   -0.47    0.22
   7  -2  -2   -0.27    0.23
   7  -2  -2    0.22    0.28
  -8   2   2   10.40    0.87
  -8   2   2    7.76    0.59
   8  -2  -2    7.78    0.75
   8  -2  -2    7.28    0.74
   8  -2  -2    9.31    0.81
   7   3   2   -0.17    0.18
   7   3   2    0.24    0.23
   7   3   2    0.06    0.41
   7   3   2    0.33    0.31
   7   3   2   -0.11    0.24
  -7  -3  -2   -0.03    0.17
  -7  -3  -2   -0.09    0.26
  -7  -3  -2    0.25    0.31
  -7  -3  -2    0.31    0.28
  -7  -3  -2    0.19    0.46
   6   3   2    0.71    0.24
   6   3   2    0.81    0.24
   6   3   2    1.01    0.30
   6   3   2    0.49    0.19
   6   3   2    0.57    0.27
  -6  -3  -2    0.59    0.20
  -6  -3  -2    0.69    0.23
  -6  -3  -2    0.65    0.27
  -6  -3  -2    0.64    0.32
  -6  -3  -2    0.51    0.25
   5   3   2    0.04    0.22
   5   3   2    0.30    0.19
   5   3   2    0.11    0.19
   5   3   2    0.06    0.19
   5   3   2    0.36    0.17
   5   3   2    0.22    0.14
   5   3   2    0.19    0.19
  -5  -3  -2    0.00    0.21
  -5  -3  -2    0.12    0.21
  -5  -3  -2    0.41    0.19
  -5  -3  -2    0.30    0.14
  -5  -3  -2    0.41    0.21
  -5  -3  -2    0.11    0.18
  -5  -3  -2    0.14    0.18
   4   3   2    0.73    0.17
   4   3   2    0.55    0.20
   4   3   2    0.57    0.16
   4   3   2    0.59    0.19
   4   3   2    0.41    0.15
   4   3   2    0.68    0.19
   4   3   2    0.48    0.19
  -4  -3  -2    0.41    0.13
  -4  -3  -2    0.53    0.16
  -4  -3  -2    0.48    0.17
  -4  -3  -2    0.23    0.19
  -4  -3  -2    0.62    0.19
  -4  -3  -2    0.41    0.18
   3   3   2    0.07    0.13
   3   3   2    0.22    0.12
   3   3   2    0.23    0.14
   3   3   2    0.13    0.11
   3   3   2    0.16    0.12
   3   3   2    0.14    0.12
  -3  -3  -2    0.27    0.12
  -3  -3  -2    0.29    0.13
  -3  -3  -2    0.17    0.13
  -3  -3  -2    0.21    0.15
  -3  -3  -2    0.22    0.11
   2   3   2    2.54    0.23
   2   3   2    2.65    0.23
   2   3   2    2.96    0.25
   2   3   2    2.14    0.24
   2   3   2    2.71    0.22
   2   3   2    2.84    0.22
  -2  -3  -2    2.43    0.27
  -2  -3  -2    2.96    0.20
  -2  -3  -2    2.82    0.22
  -2  -3  -2    2.36    0.21
  -2  -3  -2    2.60    0.23
  -2  -3  -2    2.61    0.23
   1   3   2   69.48    3.00
   1   3   2   70.11    3.00
   1   3   2   67.25    3.00
   1   3   2   65.44    3.00
  -1  -3  -2   67.77    3.00
  -1  -3  -2   64.97    3.00
  -1  -3  -2   67.27    2.98
  -1  -3  -2   65.95    3.00
  -1  -3  -2   65.48    3.03
  -1  -3  -2   64.92    3.00
   0   3   2    4.92    0.29
   0   3   2    5.61    0.30
   0   3   2    5.77    0.29
   0   3   2    4.82    0.29
   0   3   2    4.92    0.29
   0  -3  -2    5.27    0.31
   0  -3  -2    5.22    0.31
   0  -3  -2    5.14    0.28
   0  -3  -2    5.14    0.30
   0  -3  -2    5.21    0.30
  -1   3   2   23.00    1.04
  -1   3   2   22.87    1.03
  -1   3   2   21.74    1.03
  -1   3   2   22.49    1.04
  -1   3   2   21.99    1.03
  -1   3   2   21.69    1.01
   1  -3  -2   21.56    1.04
   1  -3  -2   22.12    1.01
   1  -3  -2   22.53    1.04
   1  -3  -2   21.70    1.03
   1  -3  -2   21.41    1.03
   1  -3  -2   22.48    1.04
  -2   3   2   13.72    0.66
  -2   3   2   13.58    0.65
  -2   3   2   12.48    0.65
  -2   3   2   12.65    0.65
  -2   3   2   13.66    0.67
  -2   3   2   13.94    0.65
  -2   3   2   12.96    0.66
   2  -3  -2   12.04    0.64
   2  -3  -2   12.72    0.64
   2  -3  -2   12.68    0.67
   2  -3  -2   12.76    0.65
   2  -3  -2   12.74    0.65
   2  -3  -2   13.51    0.65
   2  -3  -2   12.58    0.65
  -3   3   2    3.89    0.29
  -3   3   2    4.06    0.28
  -3   3   2    3.85    0.31
  -3   3   2    3.83    0.29
  -3   3   2    3.85    0.31
  -3   3   2    3.84    0.30
  -3   3   2    4.23    0.32
   3  -3  -2    3.76    0.29
   3  -3  -2    4.19    0.31
   3  -3  -2    4.05    0.32
   3  -3  -2    4.29    0.31
   3  -3  -2    3.60    0.30
   3  -3  -2    4.28    0.30
   3  -3  -2    4.19    0.31
  -4   3   2   23.70    1.10
  -4   3   2   23.39    1.10
  -4   3   2   21.33    1.11
  -4   3   2   21.18    1.09
  -4   3   2   19.55    1.10
  -4   3   2   18.99    1.10
  -4   3   2   23.58    1.13
  -4   3   2   22.46    1.08
   4  -3  -2   22.56    1.11
   4  -3  -2   22.17    1.12
   4  -3  -2   20.80    1.11
   4  -3  -2   21.74    1.10
   4  -3  -2   21.54    1.10
   4  -3  -2   21.94    1.13
   4  -3  -2   21.82    1.11
  -5   3   2    0.38    0.17
  -5   3   2    0.47    0.17
  -5   3   2    0.50    0.20
  -5   3   2    0.50    0.22
  -5   3   2    0.54    0.17
  -5   3   2    0.51    0.19
  -5   3   2    0.36    0.18
  -5   3   2    0.75    0.22
   5  -3  -2    0.22    0.18
   5  -3  -2    0.75    0.22
   5  -3  -2    0.88    0.24
   5  -3  -2    0.74    0.21
   5  -3  -2    0.48    0.19
   5  -3  -2    0.59    0.22
   5  -3  -2    0.48    0.20
  -6   3   2    3.70    0.41
  -6   3   2    3.79    0.45
  -6   3   2    4.31    0.48
  -6   3   2    4.11    0.40
  -6   3   2    3.45    0.40
  -6   3   2    3.46    0.42
   6  -3  -2    3.12    0.41
   6  -3  -2    3.86    0.56
   6  -3  -2    4.28    0.47
   6  -3  -2    3.15    0.40
   6  -3  -2    3.79    0.44
   6  -3  -2    3.85    0.44
  -7   3   2   -0.02    0.28
  -7   3   2    0.18    0.27
  -7   3   2   -0.22    0.17
  -7   3   2   -0.26    0.28
  -7   3   2    0.09    0.26
   7  -3  -2    0.07    0.26
   7  -3  -2    0.04    0.24
   7  -3  -2    0.08    0.24
   7  -3  -2   -0.09    0.25
  -8   3   2    7.69    0.58
  -8   3   2    5.92    0.64
   8  -3  -2    5.24    0.62
   8  -3  -2    6.23    0.69
   8  -3  -2    5.82    0.67
   7   4   2   -0.17    0.26
   7   4   2   -0.22    0.18
   7   4   2   -0.43    0.28
   7   4   2   -0.09    0.22
  -7  -4  -2   -0.12    0.17
  -7  -4  -2    0.12    0.25
  -7  -4  -2    0.04    0.30
   6   4   2    0.65    0.27
   6   4   2    1.06    0.25
   6   4   2    0.37    0.28
   6   4   2    0.90    0.24
   6   4   2    0.43    0.25
  -6  -4  -2    0.63    0.20
  -6  -4  -2    0.51    0.29
  -6  -4  -2    0.92    0.28
  -6  -4  -2    1.04    0.35
  -6  -4  -2    0.97    0.25
   5   4   2    0.11    0.19
   5   4   2    0.33    0.27
   5   4   2    0.38    0.18
   5   4   2    0.50    0.18
   5   4   2    0.67    0.27
   5   4   2    0.50    0.23
   5   4   2    0.54    0.24
  -5  -4  -2    0.29    0.22
  -5  -4  -2    0.78    0.21
  -5  -4  -2    0.42    0.16
  -5  -4  -2    0.35    0.28
  -5  -4  -2    0.27    0.22
  -5  -4  -2    0.23    0.18
   4   4   2    0.84    0.18
   4   4   2    1.29    0.22
   4   4   2    1.53    0.23
   4   4   2    1.20    0.25
   4   4   2    1.27    0.23
   4   4   2    0.96    0.25
   4   4   2    0.82    0.20
  -4  -4  -2    1.30    0.20
  -4  -4  -2    1.22    0.23
  -4  -4  -2    1.18    0.21
  -4  -4  -2    1.37    0.25
  -4  -4  -2    0.87    0.18
  -4  -4  -2    0.85    0.26
   3   4   2    2.42    0.27
   3   4   2    3.11    0.27
   3   4   2    3.16    0.30
   3   4   2    3.18    0.28
   3   4   2    2.63    0.26
   3   4   2    2.06    0.27
  -3  -4  -2    3.00    0.23
  -3  -4  -2    2.91    0.28
  -3  -4  -2    2.46    0.33
  -3  -4  -2    2.85    0.27
  -3  -4  -2    3.49    0.28
   2   4   2    0.23    0.10
   2   4   2    0.46    0.13
   2   4   2    0.14    0.10
   2   4   2    0.13    0.10
   2   4   2    0.31    0.12
  -2  -4  -2    0.09    0.11
  -2  -4  -2    0.13    0.10
  -2  -4  -2    0.34    0.12
  -2  -4  -2    0.35    0.10
  -2  -4  -2    0.46    0.12
  -2  -4  -2    0.43    0.16
   1   4   2    2.04    0.19
   1   4   2    1.68    0.18
   1   4   2    1.53    0.18
   1   4   2    1.86    0.19
  -1  -4  -2    1.62    0.17
  -1  -4  -2    1.78    0.16
  -1  -4  -2    1.94    0.19
  -1  -4  -2    1.91    0.24
  -1  -4  -2    1.60    0.18
  -1  -4  -2    2.42    0.21
   0   4   2   34.51    1.54
   0   4   2   34.30    1.55
   0   4   2   34.84    1.55
   0   4   2   33.68    1.55
   0   4   2   32.97    1.55
   0  -4  -2   32.68    1.55
   0  -4  -2   32.55    1.55
   0  -4  -2   33.60    1.55
   0  -4  -2   32.98    1.55
   0  -4  -2   33.44    1.54
  -1   4   2    3.33    0.24
  -1   4   2    3.37    0.23
  -1   4   2    3.17    0.24
  -1   4   2    3.41    0.25
  -1   4   2    3.47    0.24
  -1   4   2    3.14    0.20
   1  -4  -2    3.55    0.19
   1  -4  -2    3.19    0.23
   1  -4  -2    3.21    0.24
   1  -4  -2    3.25    0.24
   1  -4  -2    3.29    0.25
   1  -4  -2    3.38    0.24
  -2   4   2   18.50    0.90
  -2   4   2   18.17    0.92
  -2   4   2   19.18    0.92
  -2   4   2   18.87    0.91
  -2   4   2   18.98    0.91
  -2   4   2   18.29    0.90
  -2   4   2   17.95    0.91
   2  -4  -2   18.22    0.91
   2  -4  -2   19.87    0.92
   2  -4  -2   18.70    0.93
   2  -4  -2   18.66    0.91
   2  -4  -2   18.04    0.88
   2  -4  -2   19.18    0.91
  -3   4   2    0.67    0.15
  -3   4   2    0.43    0.15
  -3   4   2    0.72    0.16
  -3   4   2    0.55    0.16
  -3   4   2    0.79    0.17
  -3   4   2    0.94    0.17
  -3   4   2    0.44    0.12
   3  -4  -2    0.51    0.14
   3  -4  -2    0.53    0.15
   3  -4  -2    0.42    0.15
   3  -4  -2    0.92    0.17
   3  -4  -2    0.61    0.16
   3  -4  -2    0.67    0.16
   3  -4  -2    0.62    0.16
  -4   4   2   25.70    1.28
  -4   4   2   25.23    1.27
  -4   4   2   26.45    1.26
  -4   4   2   24.77    1.25
  -4   4   2   25.61    1.27
  -4   4   2   24.85    1.27
  -4   4   2   26.29    1.25
   4  -4  -2   23.38    1.26
   4  -4  -2   25.09    1.26
   4  -4  -2   24.90    1.27
   4  -4  -2   26.13    1.27
   4  -4  -2   23.90    1.27
   4  -4  -2   25.95    1.29
   4  -4  -2   25.78    1.26
  -5   4   2    0.46    0.21
  -5   4   2    0.30    0.18
  -5   4   2    0.68    0.22
  -5   4   2    0.40    0.23
  -5   4   2    0.34    0.19
  -5   4   2    0.43    0.17
  -5   4   2    0.42    0.24
   5  -4  -2    0.50    0.21
   5  -4  -2    0.30    0.19
   5  -4  -2    0.09    0.20
   5  -4  -2    0.15    0.21
   5  -4  -2    0.36    0.19
   5  -4  -2    0.40    0.18
   5  -4  -2    0.61    0.21
  -6   4   2    1.08    0.26
  -6   4   2    0.64    0.27
  -6   4   2    0.55    0.24
  -6   4   2    0.84    0.31
  -6   4   2    0.67    0.28
   6  -4  -2    0.54    0.24
   6  -4  -2    1.05    0.29
   6  -4  -2    0.51    0.24
   6  -4  -2    1.11    0.32
   6  -4  -2    0.75    0.27
   6  -4  -2    1.07    0.52
   6  -4  -2    0.85    0.29
  -7   4   2    0.60    0.24
  -7   4   2    0.42    0.32
  -7   4   2    0.16    0.26
   7  -4  -2    0.76    0.34
   7  -4  -2    0.26    0.25
   7  -4  -2    0.79    0.31
   7   5   2    0.35    0.28
   7   5   2    0.43    0.25
  -7  -5  -2    0.56    0.22
  -7  -5  -2    0.57    0.32
  -7  -5  -2    0.64    0.36
   6   5   2    0.11    0.21
   6   5   2   -0.19    0.23
   6   5   2   -0.07    0.27
   6   5   2    0.05    0.19
  -6  -5  -2    0.01    0.15
  -6  -5  -2   -0.27    0.19
  -6  -5  -2   -0.17    0.22
  -6  -5  -2   -0.17    0.25
   5   5   2    0.58    0.29
   5   5   2    0.31    0.20
   5   5   2    0.25    0.18
   5   5   2    0.39    0.21
   5   5   2    0.47    0.23
  -5  -5  -2    0.32    0.25
  -5  -5  -2   -0.07    0.21
  -5  -5  -2    0.57    0.17
  -5  -5  -2   -0.02    0.16
  -5  -5  -2    0.23    0.20
   4   5   2    0.09    0.20
   4   5   2    0.19    0.17
   4   5   2    0.03    0.16
   4   5   2    0.02    0.14
   4   5   2    0.15    0.14
   4   5   2    0.04    0.14
  -4  -5  -2   -0.05    0.21
  -4  -5  -2   -0.01    0.17
  -4  -5  -2    0.15    0.16
  -4  -5  -2    0.05    0.11
  -4  -5  -2   -0.12    0.15
   3   5   2    5.15    0.36
   3   5   2    4.56    0.36
   3   5   2    4.66    0.36
   3   5   2    4.11    0.35
   3   5   2    4.50    0.36
  -3  -5  -2    4.70    0.35
  -3  -5  -2    4.78    0.44
  -3  -5  -2    4.52    0.35
  -3  -5  -2    4.92    0.37
  -3  -5  -2    3.91    0.34
  -3  -5  -2    4.91    0.32
   2   5   2    0.24    0.13
   2   5   2    0.24    0.11
   2   5   2    0.72    0.15
   2   5   2    0.25    0.12
   2   5   2    0.34    0.12
  -2  -5  -2    0.20    0.11
  -2  -5  -2    0.51    0.11
  -2  -5  -2    0.42    0.13
  -2  -5  -2    0.43    0.18
  -2  -5  -2    0.30    0.13
  -2  -5  -2    0.42    0.13
  -2  -5  -2    0.34    0.10
   1   5   2    0.28    0.11
   1   5   2    0.46    0.13
   1   5   2    0.25    0.11
   1   5   2    0.33    0.11
  -1  -5  -2    0.35    0.10
  -1  -5  -2    0.37    0.11
  -1  -5  -2    0.29    0.12
  -1  -5  -2    0.12    0.11
  -1  -5  -2    0.22    0.10
   0   5   2   80.67    3.53
   0   5   2   76.20    3.47
   0   5   2   79.73    3.54
   0   5   2   77.67    3.54
   0   5   2   79.67    3.54
   0   5   2   74.17    3.53
   0  -5  -2   82.57    3.53
   0  -5  -2   77.85    3.53
   0  -5  -2   79.58    3.54
   0  -5  -2   80.56    3.53
   0  -5  -2   74.58    3.53
  -1   5   2    0.98    0.11
  -1   5   2    1.07    0.16
  -1   5   2    0.93    0.15
  -1   5   2    1.08    0.15
  -1   5   2    0.87    0.14
  -1   5   2    1.11    0.16
   1  -5  -2    1.18    0.17
   1  -5  -2    0.91    0.15
   1  -5  -2    1.16    0.17
   1  -5  -2    1.24    0.17
   1  -5  -2    0.78    0.15
  -2   5   2   99.28    4.50
  -2   5   2  100.54    4.47
  -2   5   2  101.09    4.50
  -2   5   2  104.04    4.51
  -2   5   2  100.33    4.50
  -2   5   2  101.32    4.52
  -2   5   2  101.28    4.51
   2  -5  -2   97.78    4.45
   2  -5  -2   95.66    4.49
   2  -5  -2   96.74    4.50
   2  -5  -2  105.16    4.51
   2  -5  -2   98.54    4.49
   2  -5  -2  100.69    4.52
  -3   5   2    3.21    0.31
  -3   5   2    3.82    0.31
  -3   5   2    2.95    0.30
  -3   5   2    3.79    0.34
  -3   5   2    3.30    0.29
  -3   5   2    3.96    0.33
  -3   5   2    3.45    0.30
   3  -5  -2    2.88    0.28
   3  -5  -2    2.68    0.27
   3  -5  -2    3.03    0.26
   3  -5  -2    3.60    0.34
   3  -5  -2    2.59    0.26
   3  -5  -2    2.78    0.28
   3  -5  -2    3.01    0.30
  -4   5   2    1.37    0.24
  -4   5   2    1.03    0.22
  -4   5   2    0.96    0.23
  -4   5   2    1.03    0.21
  -4   5   2    1.17    0.20
  -4   5   2    0.65    0.20
  -4   5   2    0.65    0.18
   4  -5  -2    0.83    0.21
   4  -5  -2    1.28    0.23
   4  -5  -2    1.46    0.25
   4  -5  -2    1.03    0.20
   4  -5  -2    0.76    0.19
   4  -5  -2    1.07    0.22
   4  -5  -2    0.86    0.19
  -5   5   2   -0.15    0.15
  -5   5   2    0.02    0.17
  -5   5   2    0.14    0.18
  -5   5   2   -0.06    0.21
  -5   5   2    0.17    0.16
  -5   5   2    0.16    0.19
  -5   5   2   -0.18    0.22
   5  -5  -2   -0.06    0.20
   5  -5  -2   -0.19    0.16
   5  -5  -2   -0.14    0.18
   5  -5  -2    0.00    0.17
   5  -5  -2    0.04    0.17
   5  -5  -2   -0.05    0.18
   5  -5  -2    0.20    0.19
  -6   5   2    0.23    0.27
  -6   5   2    0.36    0.25
  -6   5   2    0.30    0.22
  -6   5   2    0.27    0.24
  -6   5   2    0.62    0.22
   6  -5  -2    0.58    0.31
   6  -5  -2    0.35    0.24
   6  -5  -2    0.22    0.21
   6  -5  -2    0.65    0.28
   6  -5  -2    0.23    0.22
   6  -5  -2    0.58    0.25
  -7   5   2    0.09    0.30
  -7   5   2    0.13    0.25
   7  -5  -2    0.11    0.29
   7  -5  -2    0.35    0.29
   7  -5  -2    0.13    0.26
   7   6   2    2.86    0.46
   7   6   2    3.19    0.47
  -7  -6  -2    2.17    0.41
  -7  -6  -2    3.05    0.55
   6   6   2    6.25    0.58
   6   6   2    7.43    0.63
   6   6   2    6.15    0.63
   6   6   2    6.90    0.60
  -6  -6  -2    7.31    0.61
  -6  -6  -2    6.39    0.77
  -6  -6  -2    8.46    0.69
  -6  -6  -2    7.06    0.50
   5   6   2    1.49    0.35
   5   6   2    1.27    0.30
   5   6   2    1.38    0.30
   5   6   2    0.49    0.25
   5   6   2    0.70    0.23
  -5  -6  -2    1.01    0.25
  -5  -6  -2    1.01    0.30
  -5  -6  -2    1.31    0.23
  -5  -6  -2    1.06    0.26
   4   6   2    1.83    0.30
   4   6   2    1.45    0.27
   4   6   2    1.69    0.26
   4   6   2    1.76    0.27
   4   6   2    1.82    0.29
   4   6   2    2.14    0.31
  -4  -6  -2    1.86    0.37
  -4  -6  -2    1.50    0.25
  -4  -6  -2    1.88    0.24
  -4  -6  -2    1.40    0.27
   3   6   2    0.38    0.15
   3   6   2    0.42    0.17
   3   6   2    0.39    0.15
   3   6   2    0.16    0.14
   3   6   2    0.58    0.18
  -3  -6  -2    0.31    0.12
  -3  -6  -2    0.33    0.15
  -3  -6  -2    0.27    0.14
  -3  -6  -2    0.29    0.14
  -3  -6  -2    0.25    0.12
  -3  -6  -2    0.21    0.20
  -3  -6  -2    0.55    0.18
   2   6   2   32.81    1.54
   2   6   2   34.87    1.54
   2   6   2   31.07    1.50
   2   6   2   31.52    1.54
   2   6   2   31.98    1.54
  -2  -6  -2   31.13    1.53
  -2  -6  -2   30.07    1.53
  -2  -6  -2   32.05    1.55
  -2  -6  -2   32.10    1.61
  -2  -6  -2   32.76    1.53
  -2  -6  -2   32.93    1.52
   1   6   2    2.78    0.20
   1   6   2    2.95    0.26
   1   6   2    3.07    0.29
   1   6   2    2.92    0.26
   1   6   2    3.07    0.26
  -1  -6  -2    3.24    0.29
  -1  -6  -2    2.83    0.26
  -1  -6  -2    2.30    0.24
  -1  -6  -2    3.25    0.29
  -1  -6  -2    2.76    0.25
   0   6   2   27.25    1.21
   0   6   2   25.64    1.28
   0   6   2   26.96    1.29
   0   6   2   27.67    1.29
   0   6   2   26.18    1.29
   0   6   2   26.88    1.29
   0  -6  -2   28.20    1.29
   0  -6  -2   26.29    1.29
   0  -6  -2   27.25    1.29
   0  -6  -2   26.97    1.29
   0  -6  -2   26.37    1.29
  -1   6   2    2.17    0.22
  -1   6   2    1.89    0.21
  -1   6   2    1.67    0.19
  -1   6   2    2.02    0.22
  -1   6   2    2.23    0.22
  -1   6   2    1.80    0.14
   1  -6  -2    1.74    0.20
   1  -6  -2    1.64    0.21
   1  -6  -2    2.00    0.21
   1  -6  -2    1.90    0.21
   1  -6  -2    1.91    0.22
  -2   6   2    2.52    0.27
  -2   6   2    3.70    0.31
  -2   6   2    3.07    0.22
  -2   6   2    2.94    0.29
  -2   6   2    3.57    0.30
  -2   6   2    2.47    0.26
  -2   6   2    3.41    0.32
   2  -6  -2    3.08    0.30
   2  -6  -2    3.38    0.29
   2  -6  -2    3.51    0.29
   2  -6  -2    2.48    0.26
   2  -6  -2    3.21    0.30
   2  -6  -2    2.85    0.20
  -3   6   2    1.43    0.21
  -3   6   2    2.07    0.22
  -3   6   2    1.50    0.22
  -3   6   2    1.64    0.22
  -3   6   2    1.97    0.25
  -3   6   2    1.84    0.27
  -3   6   2    1.88    0.25
   3  -6  -2    1.89    0.24
   3  -6  -2    1.26    0.21
   3  -6  -2    1.75    0.24
   3  -6  -2    1.91    0.25
   3  -6  -2    2.06    0.27
   3  -6  -2    1.90    0.20
   3  -6  -2    1.73    0.23
  -4   6   2    0.79    0.20
  -4   6   2    0.88    0.21
  -4   6   2    0.67    0.23
  -4   6   2    1.38    0.22
  -4   6   2    0.87    0.22
  -4   6   2    1.31    0.23
  -4   6   2    1.14    0.24
   4  -6  -2    1.08    0.22
   4  -6  -2    1.29    0.23
   4  -6  -2    1.43    0.25
   4  -6  -2    0.97    0.23
   4  -6  -2    1.05    0.24
   4  -6  -2    1.08    0.20
   4  -6  -2    1.12    0.23
  -5   6   2    0.05    0.19
  -5   6   2    0.04    0.19
  -5   6   2    0.02    0.18
  -5   6   2   -0.22    0.19
  -5   6   2    0.18    0.22
   5  -6  -2    0.35    0.22
   5  -6  -2    0.13    0.19
   5  -6  -2   -0.01    0.20
   5  -6  -2    0.05    0.20
   5  -6  -2    0.09    0.21
   5  -6  -2   -0.03    0.20
   5  -6  -2   -0.06    0.16
  -6   6   2    0.03    0.25
  -6   6   2    0.26    0.25
  -6   6   2    0.25    0.21
   6  -6  -2    0.00    0.26
   6  -6  -2   -0.04    0.21
   6  -6  -2    0.42    0.26
   6  -6  -2    0.14    0.23
   6  -6  -2    0.14    0.23
  -7   6   2    0.34    0.26
  -7   6   2    0.50    0.33
   7  -6  -2    0.03    0.33
   7  -6  -2   -0.04    0.28
   7  -6  -2    0.23    0.29
   7  -6  -2    0.18    0.25
   6   7   2    5.30    0.60
   6   7   2    3.76    0.46
  -6  -7  -2    4.51    0.52
  -6  -7  -2    4.52    0.51
  -6  -7  -2    5.11    0.42
   5   7   2    5.13    0.53
   5   7   2    4.94    0.57
   5   7   2    6.00    0.59
   5   7   2    6.05    0.51
   5   7   2    4.89    0.49
  -5  -7  -2    6.17    0.60
  -5  -7  -2    5.58    0.52
  -5  -7  -2    4.47    0.46
  -5  -7  -2    5.49    0.41
   4   7   2    4.03    0.44
   4   7   2    4.61    0.47
   4   7   2    5.21    0.46
   4   7   2    5.51    0.47
   4   7   2    4.96    0.51
  -4  -7  -2    4.41    0.43
  -4  -7  -2    4.32    0.35
  -4  -7  -2    4.16    0.43
  -4  -7  -2    4.80    0.39
  -4  -7  -2    4.48    0.45
   3   7   2    0.29    0.18
   3   7   2    0.22    0.18
   3   7   2    0.32    0.18
   3   7   2    0.20    0.17
   3   7   2    0.16    0.16
  -3  -7  -2    0.34    0.13
  -3  -7  -2    0.21    0.14
  -3  -7  -2    0.52    0.18
  -3  -7  -2    0.77    0.28
  -3  -7  -2    0.17    0.17
  -3  -7  -2    0.46    0.18
  -3  -7  -2    0.13    0.16
   2   7   2    1.27    0.21
   2   7   2    1.39    0.22
   2   7   2    1.32    0.18
   2   7   2    1.33    0.21
   2   7   2    1.29    0.20
  -2  -7  -2    1.77    0.23
  -2  -7  -2    1.34    0.23
  -2  -7  -2    1.18    0.21
  -2  -7  -2    2.13    0.25
  -2  -7  -2    1.44    0.28
  -2  -7  -2    1.53    0.20
   1   7   2    1.05    0.19
   1   7   2    1.31    0.20
   1   7   2    1.57    0.15
   1   7   2    2.15    0.25
   1   7   2    1.58    0.21
  -1  -7  -2    1.66    0.23
  -1  -7  -2    1.47    0.21
  -1  -7  -2    1.69    0.21
  -1  -7  -2    1.42    0.21
  -1  -7  -2    1.34    0.19
   0   7   2    0.34    0.13
   0   7   2    0.24    0.13
   0   7   2    0.26    0.04
   0   7   2    0.30    0.05
   0   7   2    0.32    0.13
   0   7   2    0.23    0.13
   0   7   2    0.20    0.13
   0  -7  -2    0.46    0.14
   0  -7  -2    0.34    0.13
   0  -7  -2    0.38    0.13
   0  -7  -2    0.42    0.14
   0  -7  -2    0.19    0.12
  -1   7   2    0.66    0.07
  -1   7   2    0.68    0.16
  -1   7   2    0.85    0.16
  -1   7   2    0.66    0.17
  -1   7   2    1.08    0.19
  -1   7   2    0.74    0.16
   1  -7  -2    0.77    0.17
   1  -7  -2    0.87    0.17
   1  -7  -2    0.78    0.17
   1  -7  -2    0.94    0.19
   1  -7  -2    0.78    0.16
  -2   7   2    0.57    0.16
  -2   7   2    0.60    0.18
  -2   7   2    0.60    0.11
  -2   7   2    0.79    0.17
  -2   7   2    0.76    0.17
  -2   7   2    0.30    0.14
  -2   7   2    0.67    0.18
   2  -7  -2    0.49    0.17
   2  -7  -2    0.67    0.18
   2  -7  -2    0.66    0.16
   2  -7  -2    0.66    0.16
   2  -7  -2    0.71    0.16
  -3   7   2    0.71    0.21
  -3   7   2    0.71    0.20
  -3   7   2    0.81    0.19
  -3   7   2    0.64    0.18
  -3   7   2    0.44    0.15
  -3   7   2    0.68    0.17
  -3   7   2    0.60    0.18
   3  -7  -2    0.54    0.19
   3  -7  -2    0.43    0.13
   3  -7  -2    0.46    0.18
   3  -7  -2    0.49    0.17
   3  -7  -2    0.51    0.18
   3  -7  -2    0.59    0.17
   3  -7  -2    0.67    0.17
  -4   7   2    0.06    0.17
  -4   7   2    0.36    0.19
  -4   7   2    0.16    0.17
  -4   7   2   -0.03    0.16
  -4   7   2   -0.01    0.18
   4  -7  -2    0.24    0.19
   4  -7  -2    0.12    0.16
   4  -7  -2    0.07    0.16
   4  -7  -2    0.31    0.20
   4  -7  -2    0.44    0.17
   4  -7  -2    0.28    0.19
   4  -7  -2    0.05    0.17
  -5   7   2    0.01    0.21
  -5   7   2    0.00    0.21
  -5   7   2    0.19    0.20
  -5   7   2    0.18    0.21
   5  -7  -2    0.12    0.22
   5  -7  -2   -0.02    0.20
   5  -7  -2    0.21    0.21
   5  -7  -2    0.03    0.20
   5  -7  -2    0.11    0.19
   5  -7  -2    0.01    0.20
   5  -7  -2    0.28    0.21
  -6   7   2    0.15    0.29
  -6   7   2    1.13    0.31
   6  -7  -2    0.53    0.30
   6  -7  -2    0.24    0.22
   6  -7  -2    0.43    0.26
   6  -7  -2    0.57    0.29
  -7   7   2   -0.22    0.26
  -7   7   2    0.14    0.33
   7  -7  -2    0.20    0.30
   7  -7  -2    0.17    0.30
   7  -7  -2   -0.12    0.34
   6   8   2    1.56    0.39
   6   8   2    0.37    0.33
  -6  -8  -2    0.72    0.36
  -6  -8  -2    0.65    0.28
   5   8   2    2.81    0.49
   5   8   2    2.92    0.40
   5   8   2    4.00    0.52
  -5  -8  -2    2.15    0.36
  -5  -8  -2    3.76    0.46
  -5  -8  -2    3.08    0.37
  -5  -8  -2    2.76    0.33
   4   8   2   10.63    0.72
   4   8   2   10.61    0.72
   4   8   2   10.63    0.73
   4   8   2   10.85    0.74
   4   8   2   12.36    0.78
  -4  -8  -2   11.33    0.74
  -4  -8  -2   11.26    0.72
  -4  -8  -2   10.32    0.70
  -4  -8  -2   11.56    0.68
  -4  -8  -2   10.74    0.64
   3   8   2    7.10    0.49
   3   8   2    6.20    0.51
   3   8   2    6.46    0.52
   3   8   2    7.33    0.57
   3   8   2    6.46    0.52
  -3  -8  -2    7.37    0.45
  -3  -8  -2    6.68    0.49
  -3  -8  -2    6.75    0.53
  -3  -8  -2    6.56    0.51
  -3  -8  -2    7.68    0.56
  -3  -8  -2    6.70    0.50
   2   8   2   26.24    1.29
   2   8   2   25.26    1.21
   2   8   2   24.90    1.27
   2   8   2   25.07    1.27
   2   8   2   25.07    1.28
  -2  -8  -2   26.04    1.27
  -2  -8  -2   26.46    1.40
  -2  -8  -2   23.46    1.26
  -2  -8  -2   26.49    1.30
  -2  -8  -2   25.42    1.27
  -2  -8  -2   24.40    1.28
   1   8   2    0.28    0.09
   1   8   2    0.35    0.16
   1   8   2    0.16    0.15
   1   8   2    0.06    0.13
   1   8   2    0.16    0.15
  -1  -8  -2    0.23    0.18
  -1  -8  -2    0.62    0.17
  -1  -8  -2    0.29    0.16
  -1  -8  -2    0.38    0.16
  -1  -8  -2    0.43    0.15
   0   8   2    2.50    0.28
   0   8   2    2.76    0.28
   0   8   2    2.58    0.29
   0   8   2    2.72    0.29
   0   8   2    2.24    0.26
   0  -8  -2    2.02    0.25
   0  -8  -2    2.02    0.25
   0  -8  -2    2.89    0.30
   0  -8  -2    2.22    0.27
   0  -8  -2    3.03    0.30
  -1   8   2    0.76    0.18
  -1   8   2    0.83    0.17
  -1   8   2    0.61    0.17
  -1   8   2    0.61    0.17
  -1   8   2    0.54    0.18
   1  -8  -2    0.31    0.15
   1  -8  -2    0.95    0.18
   1  -8  -2    0.94    0.20
   1  -8  -2    0.74    0.19
   1  -8  -2    0.36    0.17
  -2   8   2    0.70    0.19
  -2   8   2    0.79    0.22
  -2   8   2    0.77    0.19
  -2   8   2    1.00    0.20
  -2   8   2    0.80    0.20
  -2   8   2    1.04    0.20
   2  -8  -2    0.84    0.19
   2  -8  -2    0.70    0.18
   2  -8  -2    0.80    0.19
   2  -8  -2    0.47    0.15
   2  -8  -2    0.92    0.21
  -3   8   2    0.11    0.18
  -3   8   2    0.20    0.16
  -3   8   2    0.16    0.17
  -3   8   2    0.17    0.21
   3  -8  -2    0.11    0.18
   3  -8  -2    0.04    0.16
   3  -8  -2    0.08    0.16
   3  -8  -2    0.21    0.12
   3  -8  -2    0.11    0.17
   3  -8  -2    0.02    0.15
   3  -8  -2    0.40    0.18
  -4   8   2    0.46    0.25
  -4   8   2    0.47    0.22
  -4   8   2    0.84    0.25
  -4   8   2    0.30    0.20
   4  -8  -2    0.63    0.23
   4  -8  -2    0.63    0.21
   4  -8  -2    0.66    0.24
   4  -8  -2    0.61    0.19
   4  -8  -2    0.48    0.21
   4  -8  -2    0.61    0.24
   4  -8  -2    0.45    0.21
  -5   8   2    0.08    0.23
  -5   8   2   -0.34    0.22
   5  -8  -2    0.13    0.22
   5  -8  -2   -0.21    0.22
   5  -8  -2   -0.09    0.24
   5  -8  -2   -0.28    0.18
   5  -8  -2    0.38    0.22
   5  -8  -2   -0.10    0.21
  -6   8   2    0.33    0.27
  -6   8   2    0.02    0.29
   6  -8  -2    0.85    0.29
   6  -8  -2    0.24    0.26
   6  -8  -2    0.12    0.29
   6  -8  -2    0.06    0.28
   5   9   2    0.37    0.29
   5   9   2   -0.06    0.23
  -5  -9  -2   -0.01    0.26
  -5  -9  -2   -0.04    0.22
  -5  -9  -2   -0.04    0.23
  -5  -9  -2    0.17    0.18
   4   9   2    0.12    0.25
   4   9   2   -0.05    0.36
   4   9   2    0.01    0.30
   4   9   2   -0.03    0.24
  -4  -9  -2    0.08    0.15
  -4  -9  -2    0.47    0.23
  -4  -9  -2   -0.03    0.24
  -4  -9  -2    0.37    0.22
   3   9   2    3.49    0.36
   3   9   2    3.36    0.39
   3   9   2    3.21    0.39
   3   9   2    3.96    0.49
   3   9   2    3.05    0.43
  -3  -9  -2    4.08    0.43
  -3  -9  -2    2.73    0.35
  -3  -9  -2    4.32    0.46
  -3  -9  -2    3.52    0.39
  -3  -9  -2    3.75    0.36
  -3  -9  -2    3.23    0.36
   2   9   2    1.30    0.25
   2   9   2    1.30    0.30
   2   9   2    0.97    0.24
   2   9   2    1.46    0.19
   2   9   2    1.29    0.26
  -2  -9  -2    1.41    0.25
  -2  -9  -2    0.79    0.24
  -2  -9  -2    0.98    0.21
  -2  -9  -2    1.30    0.25
  -2  -9  -2    1.10    0.25
   1   9   2   11.02    0.68
   1   9   2   12.02    0.70
   1   9   2   10.85    0.69
  -1  -9  -2   11.52    0.71
  -1  -9  -2   11.32    0.68
  -1  -9  -2   11.73    0.68
  -1  -9  -2   12.08    0.70
  -1  -9  -2   11.40    0.70
   0   9   2   12.12    0.69
   0   9   2   11.45    0.70
   0   9   2   12.10    0.69
   0   9   2   12.24    0.74
   0   9   2   11.27    0.69
   0  -9  -2   10.74    0.68
   0  -9  -2   11.09    0.68
   0  -9  -2   11.93    0.70
   0  -9  -2   12.31    0.70
   0  -9  -2   12.65    0.70
  -1   9   2    0.11    0.16
  -1   9   2    0.19    0.21
  -1   9   2    0.10    0.15
  -1   9   2    0.42    0.18
  -1   9   2    0.06    0.17
   1  -9  -2    0.00    0.15
   1  -9  -2    0.28    0.17
   1  -9  -2    0.16    0.15
   1  -9  -2    0.32    0.18
   1  -9  -2    0.07    0.18
  -2   9   2    8.21    0.57
  -2   9   2    9.46    0.64
  -2   9   2    7.63    0.55
  -2   9   2    7.78    0.56
   2  -9  -2    8.57    0.56
   2  -9  -2    9.54    0.62
   2  -9  -2    9.10    0.58
   2  -9  -2    8.42    0.58
   2  -9  -2    8.52    0.54
  -3   9   2    0.29    0.19
  -3   9   2    0.11    0.20
  -3   9   2    0.22    0.23
   3  -9  -2    0.15    0.19
   3  -9  -2    0.37    0.11
   3  -9  -2    0.38    0.19
   3  -9  -2    0.58    0.21
   3  -9  -2    0.48    0.22
   3  -9  -2    0.47    0.21
  -4   9   2    2.32    0.35
  -4   9   2    2.15    0.39
  -4   9   2    1.40    0.31
  -4   9   2    1.79    0.27
   4  -9  -2    1.98    0.35
   4  -9  -2    1.45    0.33
   4  -9  -2    1.67    0.29
   4  -9  -2    1.56    0.30
   4  -9  -2    1.75    0.32
   4  -9  -2    1.96    0.35
   4  -9  -2    1.85    0.24
  -5   9   2    0.76    0.30
  -5   9   2    0.68    0.32
   5  -9  -2    0.81    0.29
   5  -9  -2    0.22    0.24
   5  -9  -2    0.50    0.29
   5  -9  -2    0.57    0.27
  -6   9   2   -0.12    0.27
  -6   9   2    0.04    0.33
   6  -9  -2    0.31    0.31
   6  -9  -2   -0.01    0.31
   4  10   2   -0.15    0.24
   4  10   2   -0.07    0.27
  -4 -10  -2   -0.07    0.23
  -4 -10  -2    0.11    0.30
  -4 -10  -2    0.03    0.24
  -4 -10  -2    0.06    0.18
   3  10   2    0.24    0.24
   3  10   2    0.30    0.29
  -3 -10  -2    0.09    0.22
  -3 -10  -2    0.29    0.25
  -3 -10  -2   -0.14    0.20
  -3 -10  -2   -0.26    0.18
  -3 -10  -2    0.45    0.18
   2  10   2    0.55    0.28
   2  10   2    0.39    0.14
   2  10   2    0.62    0.24
   2  10   2    0.28    0.22
  -2 -10  -2    0.49    0.21
  -2 -10  -2    0.27    0.21
  -2 -10  -2    0.04    0.21
  -2 -10  -2    0.17    0.19
  -2 -10  -2    0.18    0.18
   1  10   2    1.73    0.30
   1  10   2    1.28    0.33
   1  10   2    1.66    0.29
  -1 -10  -2    0.92    0.23
  -1 -10  -2    1.37    0.28
  -1 -10  -2    1.40    0.26
  -1 -10  -2    1.39    0.26
  -1 -10  -2    1.79    0.28
   0  10   2    3.80    0.40
   0  10   2    4.35    0.41
   0 -10  -2    4.02    0.42
   0 -10  -2    3.62    0.39
   0 -10  -2    4.19    0.40
   0 -10  -2    4.24    0.42
   0 -10  -2    3.31    0.37
  -1  10   2    1.74    0.27
  -1  10   2    2.17    0.36
  -1  10   2    1.52    0.27
   1 -10  -2    1.59    0.29
   1 -10  -2    1.94    0.27
   1 -10  -2    1.92    0.32
   1 -10  -2    2.12    0.29
   1 -10  -2    1.73    0.28
  -2  10   2    0.86    0.25
  -2  10   2    1.15    0.25
  -2  10   2    1.39    0.32
   2 -10  -2    1.25    0.25
   2 -10  -2    1.20    0.23
   2 -10  -2    1.11    0.29
   2 -10  -2    1.13    0.26
   2 -10  -2    0.79    0.25
  -3  10   2    0.34    0.20
  -3  10   2    0.36    0.26
  -3  10   2    0.73    0.24
   3 -10  -2    0.12    0.22
   3 -10  -2    0.48    0.22
   3 -10  -2    0.08    0.21
   3 -10  -2    0.36    0.23
  -4  10   2    1.35    0.32
  -4  10   2    1.90    0.29
  -4  10   2    1.72    0.38
   4 -10  -2    1.28    0.29
   4 -10  -2    1.25    0.30
   4 -10  -2    2.31    0.39
   4 -10  -2    1.42    0.33
   4 -10  -2    1.64    0.36
  -5  10   2    0.43    0.31
  -5  10   2   -0.05    0.29
   5 -10  -2   -0.20    0.33
   5 -10  -2   -0.15    0.24
   5 -10  -2   -0.28    0.26
   5 -10  -2   -0.11    0.24
  -4 -11  -2    2.46    0.34
   3  11   2    1.37    0.33
   3  11   2    1.12    0.38
  -3 -11  -2    0.82    0.30
  -3 -11  -2    0.40    0.26
  -3 -11  -2    1.42    0.31
  -3 -11  -2    0.95    0.23
   2  11   2    4.63    0.57
   2  11   2    3.93    0.44
  -2 -11  -2    3.50    0.41
  -2 -11  -2    3.89    0.45
  -2 -11  -2    3.61    0.45
  -2 -11  -2    2.86    0.39
   1  11   2   -0.01    0.19
   1  11   2    0.10    0.26
  -1 -11  -2   -0.07    0.21
  -1 -11  -2    0.00    0.18
  -1 -11  -2    0.12    0.19
  -1 -11  -2   -0.12    0.19
   0  11   2    0.49    0.26
   0  11   2    0.59    0.29
   0  11   2    0.59    0.24
   0 -11  -2    0.89    0.23
   0 -11  -2    0.67    0.24
   0 -11  -2    0.68    0.22
   0 -11  -2    0.54    0.24
  -1  11   2    1.22    0.33
  -1  11   2    0.42    0.25
  -1  11   2    0.50    0.21
   1 -11  -2    0.49    0.21
   1 -11  -2    0.85    0.28
   1 -11  -2    0.39    0.22
   1 -11  -2    0.63    0.22
  -2  11   2    0.21    0.22
  -2  11   2    0.02    0.27
  -2  11   2    0.19    0.21
   2 -11  -2    0.00    0.21
   2 -11  -2    0.02    0.17
   2 -11  -2    0.16    0.22
   2 -11  -2   -0.15    0.25
  -3  11   2   -0.15    0.28
  -3  11   2    0.08    0.23
  -3  11   2    0.21    0.23
   3 -11  -2    0.07    0.23
   3 -11  -2   -0.14    0.19
   3 -11  -2   -0.03    0.26
   3 -11  -2   -0.48    0.20
  -4  11   2    0.40    0.26
  -4  11   2    0.35    0.29
  -4  11   2    0.64    0.34
   4 -11  -2    0.45    0.25
   4 -11  -2    0.90    0.34
   4 -11  -2    0.18    0.28
   4 -11  -2    0.04    0.27
   2  12   2   -0.31    0.25
   2  12   2    0.23    0.33
  -2 -12  -2    0.25    0.28
  -2 -12  -2    0.16    0.27
  -2 -12  -2    0.24    0.24
   1  12   2    0.26    0.24
   1  12   2    0.59    0.29
   1  12   2    0.95    0.35
  -1 -12  -2    0.19    0.25
  -1 -12  -2    0.43    0.24
  -1 -12  -2    0.77    0.28
   0  12   2    0.09    0.22
   0  12   2   -0.58    0.21
   0  12   2   -0.05    0.27
   0 -12  -2    0.03    0.24
   0 -12  -2    0.14    0.23
   0 -12  -2    0.35    0.22
   0 -12  -2    0.20    0.25
  -1  12   2    0.30    0.28
  -1  12   2    0.10    0.25
  -1  12   2    0.01    0.21
   1 -12  -2    0.15    0.24
   1 -12  -2   -0.14    0.25
   1 -12  -2   -0.09    0.19
  -2  12   2   -0.03    0.24
  -2  12   2    0.16    0.24
  -2  12   2   -0.34    0.25
   2 -12  -2    0.20    0.27
   2 -12  -2   -0.04    0.24
   2 -12  -2   -0.07    0.18
  -3  12   2    0.04    0.29
  -3  12   2   -0.01    0.31
  -3  12   2   -0.17    0.24
   3 -12  -2   -0.23    0.25
   2 -12   3    1.09    0.29
   2 -12   3    0.78    0.24
  -2  12  -3    1.41    0.35
  -2  12  -3    1.20    0.34
   1 -12   3    0.28    0.18
   1 -12   3    0.07    0.20
   1 -12   3    0.02    0.23
  -1  12  -3    0.22    0.28
  -1  12  -3    0.00    0.25
   0 -12   3   -0.20    0.16
   0 -12   3    0.09    0.20
   0 -12   3   -0.15    0.21
   0  12  -3   -0.16    0.28
   0  12  -3    0.07    0.27
  -1 -12   3   -0.04    0.19
  -1 -12   3    0.04    0.23
  -1 -12   3    0.09    0.17
   1  12  -3    0.22    0.28
   1  12  -3   -0.02    0.30
  -2 -12   3    0.06    0.20
  -2 -12   3    0.33    0.27
  -2 -12   3    0.13    0.22
   2  12  -3    0.16    0.26
   2  12  -3    0.46    0.37
   3 -11   3    0.13    0.26
   3 -11   3    0.28    0.26
   3 -11   3    0.21    0.21
   3 -11   3    0.00    0.23
  -3  11  -3   -0.21    0.25
  -3  11  -3    0.22    0.26
   2 -11   3    3.00    0.36
   2 -11   3    3.57    0.37
   2 -11   3    3.40    0.44
  -2  11  -3    3.51    0.44
  -2  11  -3    4.10    0.50
   1 -11   3    0.57    0.26
   1 -11   3    0.36    0.19
   1 -11   3    0.66    0.19
  -1  11  -3    0.73    0.27
  -1  11  -3    0.99    0.32
   0 -11   3    2.13    0.29
   0 -11   3    2.21    0.35
   0 -11   3    2.18    0.28
   0 -11   3    1.83    0.30
   0  11  -3    2.24    0.40
   0  11  -3    1.99    0.36
   0  11  -3    2.39    0.31
  -1 -11   3    0.31    0.23
  -1 -11   3    0.53    0.21
  -1 -11   3    0.46    0.19
   1  11  -3    0.56    0.26
   1  11  -3    0.41    0.20
   1  11  -3    0.82    0.32
  -2 -11   3    0.14    0.18
  -2 -11   3    0.10    0.22
  -2 -11   3   -0.27    0.16
   2  11  -3   -0.16    0.29
   2  11  -3   -0.07    0.22
  -3 -11   3    0.40    0.22
  -3 -11   3    0.58    0.25
  -3 -11   3    0.51    0.26
   3  11  -3    1.30    0.42
   3  11  -3    0.59    0.27
  -4 -11   3    2.91    0.43
  -4 -11   3    1.64    0.39
  -4 -11   3    2.19    0.34
   4  11  -3    2.64    0.53
   4 -10   3   -0.15    0.23
   4 -10   3    0.14    0.21
   4 -10   3   -0.05    0.27
   4 -10   3   -0.14    0.22
  -4  10  -3   -0.04    0.25
   3 -10   3    0.78    0.31
   3 -10   3    0.51    0.21
   3 -10   3    0.64    0.25
   3 -10   3    0.42    0.22
  -3  10  -3    0.93    0.31
  -3  10  -3    0.74    0.25
   2 -10   3    0.09    0.18
   2 -10   3    0.11    0.18
   2 -10   3    0.12    0.17
   2 -10   3    0.20    0.16
   2 -10   3    0.31    0.18
  -2  10  -3    0.01    0.21
  -2  10  -3    0.03    0.18
  -2  10  -3    0.15    0.24
  -2  10  -3    0.44    0.26
   1 -10   3    0.29    0.16
   1 -10   3    0.00    0.13
   1 -10   3    0.09    0.14
   1 -10   3    0.06    0.15
   1 -10   3    0.09    0.18
  -1  10  -3   -0.12    0.22
  -1  10  -3    0.24    0.17
  -1  10  -3    0.41    0.21
  -1  10  -3    0.25    0.23
   0 -10   3    6.02    0.43
   0 -10   3    6.08    0.44
   0 -10   3    6.31    0.45
   0 -10   3    6.39    0.51
   0 -10   3    6.25    0.44
   0  10  -3    6.24    0.46
   0  10  -3    6.85    0.45
   0  10  -3    7.62    0.58
   0  10  -3    6.95    0.55
  -1 -10   3    4.10    0.45
  -1 -10   3    4.20    0.37
  -1 -10   3    4.05    0.37
  -1 -10   3    4.29    0.35
  -1 -10   3    4.29    0.37
   1  10  -3    4.37    0.37
   1  10  -3    4.54    0.44
   1  10  -3    3.93    0.36
   1  10  -3    4.41    0.53
  -2 -10   3   22.10    1.15
  -2 -10   3   23.93    1.18
  -2 -10   3   23.23    1.24
  -2 -10   3   22.41    1.16
  -2 -10   3   22.22    1.19
   2  10  -3   22.75    1.17
   2  10  -3   23.00    1.20
   2  10  -3   25.27    1.34
   2  10  -3   22.20    1.18
  -3 -10   3    5.53    0.46
  -3 -10   3    5.87    0.48
  -3 -10   3    3.36    0.39
  -3 -10   3    5.60    0.53
   3  10  -3    4.99    0.45
   3  10  -3    5.60    0.48
   3  10  -3    5.66    0.62
  -4 -10   3    6.54    0.58
  -4 -10   3    6.56    0.56
  -4 -10   3    6.21    0.56
   4  10  -3    5.85    0.53
   4  10  -3    4.93    0.47
   4  10  -3    7.16    0.72
  -5 -10   3    0.97    0.31
  -5 -10   3    0.82    0.26
  -5 -10   3    0.50    0.29
   5  10  -3    0.37    0.35
   5  -9   3    0.18    0.27
   5  -9   3    0.21    0.23
   5  -9   3   -0.24    0.26
   5  -9   3    0.22    0.29
  -5   9  -3    0.03    0.24
   4  -9   3    1.74    0.37
   4  -9   3    1.51    0.32
   4  -9   3    1.95    0.31
   4  -9   3    1.69    0.31
  -4   9  -3    1.87    0.35
  -4   9  -3    1.16    0.31
   3  -9   3    1.88    0.35
   3  -9   3    2.73    0.27
   3  -9   3    2.88    0.33
   3  -9   3    3.53    0.37
   3  -9   3    2.57    0.32
   3  -9   3    3.17    0.39
   3  -9   3    3.06    0.34
  -3   9  -3    3.19    0.35
  -3   9  -3    2.96    0.35
  -3   9  -3    2.95    0.41
  -3   9  -3    2.93    0.38
   2  -9   3    2.44    0.28
   2  -9   3    2.14    0.18
   2  -9   3    2.50    0.28
   2  -9   3    2.73    0.30
   2  -9   3    2.94    0.36
   2  -9   3    2.11    0.27
  -2   9  -3    2.52    0.34
  -2   9  -3    1.83    0.26
  -2   9  -3    1.97    0.28
  -2   9  -3    1.83    0.33
  -2   9  -3    2.59    0.33
   1  -9   3    6.26    0.45
   1  -9   3    6.55    0.45
   1  -9   3    7.18    0.44
   1  -9   3    7.56    0.51
   1  -9   3    6.74    0.46
  -1   9  -3    6.77    0.47
  -1   9  -3    7.72    0.54
  -1   9  -3    6.34    0.44
  -1   9  -3    6.24    0.50
  -1   9  -3    5.96    0.46
   0  -9   3   32.76    1.62
   0  -9   3   33.70    1.63
   0  -9   3   33.11    1.63
   0  -9   3   34.84    1.62
   0  -9   3   36.41    1.71
   0   9  -3   33.66    1.61
   0   9  -3   34.83    1.73
   0   9  -3   33.76    1.62
   0   9  -3   35.42    1.63
   0   9  -3   34.76    1.70
  -1  -9   3    6.17    0.46
  -1  -9   3    5.27    0.42
  -1  -9   3    5.38    0.41
  -1  -9   3    5.65    0.39
  -1  -9   3    5.08    0.38
   1   9  -3    6.29    0.51
   1   9  -3    6.06    0.43
   1   9  -3    5.75    0.45
   1   9  -3    4.95    0.38
   1   9  -3    5.18    0.40
  -2  -9   3    4.58    0.35
  -2  -9   3    4.28    0.43
  -2  -9   3    3.82    0.34
  -2  -9   3    4.95    0.40
  -2  -9   3    3.47    0.35
   2   9  -3    3.80    0.39
   2   9  -3    3.87    0.36
   2   9  -3    4.50    0.51
   2   9  -3    3.86    0.37
   2   9  -3    4.01    0.36
  -3  -9   3    1.79    0.30
  -3  -9   3    1.96    0.27
  -3  -9   3    2.58    0.31
  -3  -9   3    1.73    0.24
  -3  -9   3    1.80    0.28
   3   9  -3    2.05    0.28
   3   9  -3    1.86    0.38
   3   9  -3    1.34    0.26
   3   9  -3    1.71    0.27
   3   9  -3    1.95    0.23
  -4  -9   3    3.49    0.41
  -4  -9   3    2.89    0.40
  -4  -9   3    4.66    0.44
  -4  -9   3    3.87    0.38
   4   9  -3    3.53    0.38
   4   9  -3    3.40    0.35
   4   9  -3    4.42    0.54
   4   9  -3    3.37    0.38
  -5  -9   3    0.48    0.25
  -5  -9   3    0.48    0.23
   5   9  -3    0.47    0.24
   5   9  -3    0.68    0.36
  -6   8  -3    1.07    0.34
   5  -8   3    3.31    0.43
   5  -8   3    3.89    0.46
   5  -8   3    3.67    0.54
   5  -8   3    4.58    0.53
   5  -8   3    4.20    0.48
  -5   8  -3    4.36    0.52
  -5   8  -3    4.03    0.49
   4  -8   3    4.82    0.54
   4  -8   3    4.33    0.44
   4  -8   3    3.35    0.37
   4  -8   3    4.33    0.48
   4  -8   3    3.67    0.38
   4  -8   3    4.64    0.44
   4  -8   3    3.76    0.39
  -4   8  -3    3.77    0.46
  -4   8  -3    4.01    0.44
  -4   8  -3    4.99    0.47
   3  -8   3    5.52    0.46
   3  -8   3    5.19    0.43
   3  -8   3    5.43    0.54
   3  -8   3    5.68    0.44
   3  -8   3    4.92    0.38
   3  -8   3    5.57    0.43
   3  -8   3    4.95    0.42
  -3   8  -3    5.67    0.50
  -3   8  -3    5.73    0.47
  -3   8  -3    6.13    0.49
  -3   8  -3    4.36    0.42
  -3   8  -3    5.26    0.39
   2  -8   3   37.29    1.86
   2  -8   3   41.74    1.94
   2  -8   3   42.00    1.88
   2  -8   3   38.37    1.86
   2  -8   3   39.70    1.82
   2  -8   3   40.96    1.97
   2  -8   3   40.33    1.87
  -2   8  -3   38.77    1.87
  -2   8  -3   40.00    1.90
  -2   8  -3   39.12    1.87
  -2   8  -3   40.94    1.88
  -2   8  -3   41.70    1.97
  -2   8  -3   37.63    1.86
  -2   8  -3   38.45    1.93
   1  -8   3    1.03    0.18
   1  -8   3    0.80    0.08
   1  -8   3    1.09    0.17
   1  -8   3    1.07    0.22
   1  -8   3    1.26    0.19
   1  -8   3    0.89    0.08
   1  -8   3    1.14    0.17
  -1   8  -3    1.05    0.24
  -1   8  -3    1.02    0.24
  -1   8  -3    0.87    0.16
  -1   8  -3    0.82    0.16
  -1   8  -3    0.89    0.18
  -1   8  -3    1.00    0.18
  -1   8  -3    0.70    0.20
   0  -8   3   14.58    0.76
   0  -8   3   13.53    0.75
   0  -8   3   14.88    0.76
   0  -8   3   14.97    0.77
   0  -8   3   14.40    0.82
   0   8  -3   15.49    0.76
   0   8  -3   16.01    0.87
   0   8  -3   15.64    0.76
   0   8  -3   14.27    0.82
   0   8  -3   15.70    0.75
   0   8  -3   14.37    0.76
  -1  -8   3    6.24    0.38
  -1  -8   3    5.81    0.40
  -1  -8   3    5.90    0.40
  -1  -8   3    6.46    0.45
  -1  -8   3    5.44    0.38
   1   8  -3    6.08    0.40
   1   8  -3    6.61    0.39
   1   8  -3    6.67    0.41
   1   8  -3    6.25    0.39
   1   8  -3    6.20    0.49
   1   8  -3    6.83    0.45
  -2  -8   3    0.31    0.17
  -2  -8   3    0.41    0.15
  -2  -8   3    0.64    0.14
  -2  -8   3    0.54    0.15
  -2  -8   3    0.85    0.13
  -2  -8   3    0.99    0.17
   2   8  -3    0.61    0.17
   2   8  -3    0.70    0.12
   2   8  -3    0.64    0.19
   2   8  -3    0.82    0.26
   2   8  -3    0.73    0.19
   2   8  -3    0.48    0.15
   2   8  -3    0.40    0.15
  -3  -8   3    0.35    0.16
  -3  -8   3    0.37    0.16
  -3  -8   3    0.19    0.16
  -3  -8   3    0.24    0.14
  -3  -8   3    0.35    0.14
   3   8  -3    0.15    0.15
   3   8  -3    0.39    0.21
   3   8  -3    0.50    0.16
   3   8  -3    0.00    0.16
   3   8  -3    0.01    0.21
   3   8  -3    0.12    0.14
  -4  -8   3    0.35    0.23
  -4  -8   3    0.04    0.17
  -4  -8   3    0.16    0.16
  -4  -8   3    0.47    0.20
   4   8  -3    0.16    0.23
   4   8  -3    0.27    0.27
   4   8  -3    0.21    0.18
   4   8  -3    0.56    0.21
   4   8  -3    0.04    0.16
  -5  -8   3    0.87    0.31
  -5  -8   3    1.33    0.29
  -5  -8   3    1.02    0.24
   5   8  -3    0.82    0.35
   5   8  -3    1.09    0.36
   5   8  -3    1.69    0.29
  -6  -8   3    2.89    0.42
  -6  -8   3    4.04    0.45
   6   8  -3    3.13    0.42
   6   8  -3    3.00    0.50
   6  -7   3    5.27    0.56
   6  -7   3    4.84    0.61
   6  -7   3    5.63    0.60
   6  -7   3    6.64    0.64
  -6   7  -3    6.56    0.82
  -6   7  -3    6.37    0.64
   5  -7   3    2.86    0.37
   5  -7   3    2.34    0.35
   5  -7   3    2.05    0.41
   5  -7   3    2.08    0.35
   5  -7   3    1.97    0.37
   5  -7   3    1.98    0.35
  -5   7  -3    2.57    0.39
  -5   7  -3    3.28    0.44
   4  -7   3   29.50    1.51
   4  -7   3   28.46    1.45
   4  -7   3   28.13    1.47
   4  -7   3   29.03    1.47
   4  -7   3   30.79    1.45
   4  -7   3   27.83    1.55
   4  -7   3   29.90    1.46
  -4   7  -3   29.53    1.48
  -4   7  -3   29.29    1.48
  -4   7  -3   29.34    1.52
   3  -7   3    0.92    0.22
   3  -7   3    1.15    0.20
   3  -7   3    1.01    0.21
   3  -7   3    0.80    0.19
   3  -7   3    1.22    0.20
   3  -7   3    1.20    0.20
   3  -7   3    0.66    0.22
  -3   7  -3    0.88    0.21
  -3   7  -3    0.46    0.22
  -3   7  -3    0.73    0.17
  -3   7  -3    1.30    0.19
  -3   7  -3    0.93    0.25
  -3   7  -3    1.05    0.21
  -3   7  -3    1.11    0.22
   2  -7   3   15.27    0.80
   2  -7   3   15.54    0.88
   2  -7   3   15.50    0.80
   2  -7   3   15.87    0.78
   2  -7   3   15.41    0.80
   2  -7   3   16.27    0.81
   2  -7   3   15.94    0.85
  -2   7  -3   16.17    0.82
  -2   7  -3   15.69    0.80
  -2   7  -3   15.60    0.82
  -2   7  -3   15.51    0.87
  -2   7  -3   15.75    0.81
  -2   7  -3   14.67    0.85
  -2   7  -3   16.14    0.80
   1  -7   3    2.26    0.21
   1  -7   3    2.02    0.20
   1  -7   3    1.89    0.18
   1  -7   3    1.77    0.24
   1  -7   3    1.74    0.15
   1  -7   3    2.03    0.19
  -1   7  -3    1.58    0.18
  -1   7  -3    2.14    0.28
  -1   7  -3    1.53    0.19
  -1   7  -3    1.69    0.24
  -1   7  -3    1.88    0.19
  -1   7  -3    2.12    0.20
  -1   7  -3    1.71    0.25
   0  -7   3    0.32    0.11
   0  -7   3    0.18    0.09
   0  -7   3    0.38    0.11
   0  -7   3    0.24    0.09
   0  -7   3    0.17    0.05
   0  -7   3    0.37    0.14
   0   7  -3    0.21    0.10
   0   7  -3    0.37    0.11
   0   7  -3    0.25    0.14
   0   7  -3    0.09    0.14
   0   7  -3    0.30    0.10
   0   7  -3    0.12    0.08
  -1  -7   3    0.39    0.11
  -1  -7   3    0.21    0.11
  -1  -7   3    0.32    0.10
  -1  -7   3    0.39    0.08
  -1  -7   3    0.32    0.11
  -1  -7   3    0.43    0.14
   1   7  -3    0.21    0.16
   1   7  -3    0.37    0.11
   1   7  -3    0.18    0.14
   1   7  -3    0.44    0.12
   1   7  -3    0.39    0.12
   1   7  -3    0.31    0.10
  -2  -7   3    0.26    0.11
  -2  -7   3    0.41    0.15
  -2  -7   3    0.25    0.12
  -2  -7   3    0.45    0.12
  -2  -7   3    0.30    0.11
  -2  -7   3    0.14    0.11
   2   7  -3   -0.12    0.16
   2   7  -3    0.18    0.11
   2   7  -3    0.33    0.11
   2   7  -3    0.25    0.12
   2   7  -3    0.18    0.12
   2   7  -3    0.52    0.15
   2   7  -3    0.36    0.15
  -3  -7   3    5.21    0.37
  -3  -7   3    5.18    0.37
  -3  -7   3    5.44    0.37
  -3  -7   3    4.61    0.35
   3   7  -3    4.60    0.48
   3   7  -3    4.00    0.38
   3   7  -3    5.00    0.36
   3   7  -3    4.91    0.37
   3   7  -3    4.81    0.38
   3   7  -3    5.37    0.37
   3   7  -3    4.43    0.34
  -4  -7   3    0.23    0.17
  -4  -7   3    0.60    0.18
  -4  -7   3    0.16    0.23
  -4  -7   3    0.34    0.19
  -4  -7   3    0.09    0.18
  -4  -7   3    0.12    0.19
   4   7  -3    0.44    0.17
   4   7  -3    0.36    0.22
   4   7  -3    0.29    0.16
   4   7  -3    0.42    0.17
   4   7  -3    0.44    0.25
   4   7  -3    0.16    0.27
   4   7  -3    0.33    0.20
  -5  -7   3    1.85    0.32
  -5  -7   3    1.33    0.32
  -5  -7   3    2.09    0.37
  -5  -7   3    2.06    0.29
  -5  -7   3    2.43    0.33
   5   7  -3    2.38    0.38
   5   7  -3    1.77    0.28
   5   7  -3    1.88    0.36
  -6  -7   3    0.03    0.23
  -6  -7   3   -0.10    0.29
  -6  -7   3    0.09    0.19
   6   7  -3    0.10    0.21
   6   7  -3    0.02    0.25
  -7  -7   3    0.12    0.29
   7   7  -3    0.06    0.27
   7   7  -3    0.47    0.33
   6  -6   3    7.23    0.61
   6  -6   3    6.00    0.60
   6  -6   3    6.30    0.56
   6  -6   3    7.38    0.77
   6  -6   3    4.76    0.60
  -6   6  -3    7.30    0.66
  -6   6  -3    6.95    0.66
   5  -6   3    1.01    0.28
   5  -6   3    1.13    0.27
   5  -6   3    0.66    0.23
   5  -6   3    1.16    0.27
   5  -6   3    0.99    0.27
   5  -6   3    1.01    0.29
   5  -6   3    0.76    0.31
  -5   6  -3    1.40    0.31
  -5   6  -3    0.91    0.29
  -5   6  -3    1.28    0.31
   4  -6   3    2.92    0.41
   4  -6   3    1.89    0.28
   4  -6   3    2.66    0.32
   4  -6   3    1.56    0.26
   4  -6   3    2.58    0.35
   4  -6   3    2.35    0.32
   4  -6   3    3.05    0.33
  -4   6  -3    2.80    0.31
  -4   6  -3    2.36    0.34
  -4   6  -3    2.84    0.34
  -4   6  -3    2.29    0.33
  -4   6  -3    2.38    0.31
  -4   6  -3    2.41    0.31
   3  -6   3    0.70    0.16
   3  -6   3    0.74    0.17
   3  -6   3    0.85    0.24
   3  -6   3    0.78    0.16
   3  -6   3    0.96    0.21
   3  -6   3    0.73    0.18
   3  -6   3    0.84    0.18
  -3   6  -3    0.53    0.17
  -3   6  -3    0.85    0.21
  -3   6  -3    0.50    0.18
  -3   6  -3    0.59    0.20
  -3   6  -3    0.90    0.16
  -3   6  -3    1.06    0.15
  -3   6  -3    0.86    0.17
   2  -6   3   14.15    0.68
   2  -6   3   13.28    0.69
   2  -6   3   13.00    0.68
   2  -6   3   13.74    0.69
   2  -6   3   12.94    0.76
   2  -6   3   14.43    0.73
   2  -6   3   12.92    0.68
  -2   6  -3   13.66    0.70
  -2   6  -3   12.62    0.74
  -2   6  -3   12.50    0.72
  -2   6  -3   13.13    0.68
  -2   6  -3   14.06    0.70
  -2   6  -3   13.32    0.68
  -2   6  -3   12.65    0.69
   1  -6   3    0.57    0.11
   1  -6   3    0.67    0.12
   1  -6   3    0.61    0.12
   1  -6   3    0.73    0.17
   1  -6   3    0.74    0.11
  -1   6  -3    0.48    0.11
  -1   6  -3    0.63    0.11
  -1   6  -3    0.60    0.12
  -1   6  -3    0.47    0.11
  -1   6  -3    0.52    0.16
  -1   6  -3    0.44    0.15
  -1   6  -3    0.48    0.15
   0  -6   3    8.78    0.44
   0  -6   3    9.11    0.47
   0  -6   3    8.37    0.47
   0  -6   3    9.51    0.53
   0  -6   3    9.13    0.48
   0  -6   3    9.34    0.47
   0   6  -3    9.38    0.47
   0   6  -3    9.44    0.47
   0   6  -3    9.06    0.53
   0   6  -3    9.52    0.48
   0   6  -3    9.38    0.54
   0   6  -3    9.06    0.47
  -1  -6   3    2.17    0.20
  -1  -6   3    2.03    0.17
  -1  -6   3    2.18    0.18
  -1  -6   3    2.40    0.20
  -1  -6   3    2.39    0.20
  -1  -6   3    2.31    0.24
   1   6  -3    2.32    0.20
   1   6  -3    1.98    0.23
   1   6  -3    2.55    0.20
   1   6  -3    2.11    0.19
   1   6  -3    2.34    0.28
   1   6  -3    2.44    0.20
  -2  -6   3    1.12    0.15
  -2  -6   3    1.02    0.15
  -2  -6   3    0.71    0.13
  -2  -6   3    1.27    0.15
  -2  -6   3    1.03    0.15
   2   6  -3    1.05    0.15
   2   6  -3    0.91    0.16
   2   6  -3    0.75    0.13
   2   6  -3    1.09    0.23
   2   6  -3    1.07    0.15
   2   6  -3    0.98    0.15
   2   6  -3    0.96    0.16
  -3  -6   3    3.06    0.28
  -3  -6   3    2.26    0.25
  -3  -6   3    2.65    0.26
  -3  -6   3    3.24    0.31
  -3  -6   3    2.81    0.27
   3   6  -3    2.97    0.26
   3   6  -3    2.84    0.29
   3   6  -3    2.86    0.36
   3   6  -3    2.67    0.25
   3   6  -3    2.69    0.27
   3   6  -3    2.81    0.24
   3   6  -3    3.42    0.30
  -4  -6   3    0.23    0.18
  -4  -6   3    0.26    0.15
  -4  -6   3    0.48    0.19
  -4  -6   3   -0.08    0.19
  -4  -6   3    0.42    0.15
  -4  -6   3    0.17    0.17
   4   6  -3    0.23    0.18
   4   6  -3    0.20    0.24
   4   6  -3    0.16    0.14
   4   6  -3    0.14    0.17
   4   6  -3   -0.13    0.18
   4   6  -3    0.17    0.13
   4   6  -3    0.22    0.14
  -5  -6   3    0.19    0.26
  -5  -6   3    0.06    0.15
  -5  -6   3   -0.06    0.19
  -5  -6   3   -0.11    0.20
  -5  -6   3    0.20    0.17
  -5  -6   3    0.38    0.21
   5   6  -3    0.56    0.38
   5   6  -3    0.21    0.23
   5   6  -3    0.04    0.14
   5   6  -3   -0.06    0.26
   5   6  -3    0.23    0.17
  -6  -6   3    0.14    0.23
  -6  -6   3    0.27    0.28
  -6  -6   3   -0.22    0.25
  -6  -6   3    0.30    0.19
   6   6  -3    0.13    0.20
   6   6  -3   -0.37    0.19
  -7  -6   3    0.26    0.28
  -7  -6   3    0.17    0.24
   7   6  -3    0.05    0.30
   7   6  -3   -0.28    0.23
   7  -5   3    0.88    0.37
   7  -5   3    0.22    0.33
   7  -5   3    0.70    0.36
   7  -5   3    0.62    0.28
  -7   5  -3    0.63    0.37
  -7   5  -3    0.87    0.31
   6  -5   3   -0.06    0.20
   6  -5   3    0.27    0.28
   6  -5   3    0.28    0.31
   6  -5   3    0.36    0.26
   6  -5   3    0.28    0.22
  -6   5  -3    0.06    0.26
  -6   5  -3    0.26    0.27
   5  -5   3   -0.07    0.20
   5  -5   3    0.35    0.24
   5  -5   3    0.08    0.18
   5  -5   3    0.08    0.20
   5  -5   3    0.16    0.20
   5  -5   3    0.17    0.19
   5  -5   3   -0.15    0.22
  -5   5  -3    0.26    0.23
  -5   5  -3   -0.08    0.22
  -5   5  -3    0.22    0.22
  -5   5  -3   -0.12    0.25
   4  -5   3    2.43    0.30
   4  -5   3    2.28    0.31
   4  -5   3    1.51    0.27
   4  -5   3    2.77    0.30
   4  -5   3    2.90    0.39
   4  -5   3    1.99    0.28
   4  -5   3    2.10    0.27
  -4   5  -3    2.69    0.31
  -4   5  -3    2.72    0.31
  -4   5  -3    2.41    0.28
  -4   5  -3    2.82    0.28
  -4   5  -3    2.29    0.29
  -4   5  -3    2.52    0.32
   3  -5   3    3.60    0.31
   3  -5   3    3.17    0.28
   3  -5   3    3.50    0.30
   3  -5   3    3.48    0.31
   3  -5   3    3.90    0.39
   3  -5   3    3.23    0.30
   3  -5   3    3.34    0.30
  -3   5  -3    3.62    0.27
  -3   5  -3    3.44    0.31
  -3   5  -3    3.87    0.33
  -3   5  -3    3.76    0.32
  -3   5  -3    3.20    0.28
  -3   5  -3    3.32    0.22
  -3   5  -3    3.67    0.34
   2  -5   3    0.69    0.13
   2  -5   3    0.48    0.17
   2  -5   3    0.71    0.13
   2  -5   3    0.68    0.13
   2  -5   3    0.97    0.17
   2  -5   3    0.72    0.14
   2  -5   3    1.01    0.14
  -2   5  -3    0.66    0.14
  -2   5  -3    0.77    0.18
  -2   5  -3    1.01    0.13
  -2   5  -3    0.95    0.15
  -2   5  -3    0.78    0.16
  -2   5  -3    0.71    0.14
  -2   5  -3    0.90    0.14
   1  -5   3    3.60    0.25
   1  -5   3    4.02    0.24
   1  -5   3    4.26    0.25
   1  -5   3    3.97    0.28
   1  -5   3    4.03    0.24
  -1   5  -3    3.94    0.24
  -1   5  -3    3.59    0.24
  -1   5  -3    4.02    0.29
  -1   5  -3    3.88    0.30
  -1   5  -3    3.62    0.25
  -1   5  -3    3.60    0.28
  -1   5  -3    4.02    0.25
   0  -5   3   51.06    2.30
   0  -5   3   50.88    2.29
   0  -5   3   51.35    2.31
   0  -5   3   48.51    2.31
   0  -5   3   50.71    2.31
   0  -5   3   53.64    2.36
   0   5  -3   51.48    2.31
   0   5  -3   54.08    2.30
   0   5  -3   50.18    2.30
   0   5  -3   51.17    2.38
   0   5  -3   51.80    2.30
   0   5  -3   52.11    2.36
  -1  -5   3   14.45    0.70
  -1  -5   3   15.79    0.71
  -1  -5   3   15.85    0.71
  -1  -5   3   13.83    0.75
  -1  -5   3   13.84    0.71
  -1  -5   3   13.75    0.71
   1   5  -3   15.55    0.71
   1   5  -3   14.70    0.74
   1   5  -3   13.78    0.70
   1   5  -3   14.51    0.78
   1   5  -3   15.40    0.71
   1   5  -3   15.19    0.71
  -2  -5   3   11.27    0.59
  -2  -5   3   11.96    0.60
  -2  -5   3   11.95    0.60
  -2  -5   3   10.70    0.59
  -2  -5   3   11.80    0.61
   2   5  -3   12.48    0.60
   2   5  -3   12.03    0.62
   2   5  -3   11.37    0.67
   2   5  -3   12.34    0.60
   2   5  -3   11.76    0.59
   2   5  -3   11.03    0.59
   2   5  -3   12.76    0.61
  -3  -5   3    1.94    0.20
  -3  -5   3    1.43    0.20
  -3  -5   3    1.27    0.22
  -3  -5   3    1.81    0.19
  -3  -5   3    1.52    0.20
   3   5  -3    1.24    0.17
   3   5  -3    1.49    0.21
   3   5  -3    1.58    0.18
   3   5  -3    1.44    0.15
   3   5  -3    1.27    0.18
   3   5  -3    1.65    0.25
   3   5  -3    1.25    0.19
  -4  -5   3    0.07    0.15
  -4  -5   3    0.28    0.13
  -4  -5   3    0.00    0.14
  -4  -5   3   -0.31    0.14
  -4  -5   3   -0.17    0.13
  -4  -5   3   -0.15    0.12
   4   5  -3   -0.04    0.14
   4   5  -3   -0.15    0.18
   4   5  -3   -0.15    0.11
   4   5  -3   -0.10    0.15
   4   5  -3   -0.02    0.09
   4   5  -3   -0.04    0.16
   4   5  -3   -0.03    0.09
  -5  -5   3    1.30    0.24
  -5  -5   3    0.96    0.24
  -5  -5   3    1.28    0.22
  -5  -5   3    0.58    0.25
  -5  -5   3    0.66    0.26
  -5  -5   3    0.71    0.22
   5   5  -3    0.65    0.20
   5   5  -3    0.83    0.26
   5   5  -3    0.94    0.21
   5   5  -3    0.85    0.28
   5   5  -3    0.75    0.23
   5   5  -3    0.84    0.32
  -6  -5   3    0.57    0.21
  -6  -5   3    0.00    0.24
  -6  -5   3    0.06    0.22
  -6  -5   3   -0.18    0.22
  -6  -5   3    0.00    0.22
   6   5  -3    0.02    0.22
   6   5  -3    0.17    0.22
   6   5  -3    0.05    0.19
  -7  -5   3   -0.06    0.21
  -7  -5   3   -0.29    0.30
  -7  -5   3   -0.26    0.24
   7   5  -3    0.06    0.23
   7   5  -3    0.06    0.23
   7  -4   3    0.00    0.27
   7  -4   3    0.27    0.32
   7  -4   3    0.15    0.28
  -7   4  -3    0.05    0.25
  -7   4  -3    0.32    0.33
   6  -4   3    0.13    0.23
   6  -4   3    0.07    0.26
   6  -4   3    0.83    0.33
   6  -4   3    0.14    0.21
   6  -4   3    0.03    0.22
   6  -4   3    0.33    0.27
  -6   4  -3    0.06    0.23
  -6   4  -3    0.19    0.38
  -6   4  -3    0.27    0.26
   5  -4   3    0.39    0.22
   5  -4   3    0.53    0.25
   5  -4   3    0.94    0.24
   5  -4   3    0.60    0.24
   5  -4   3    0.52    0.21
   5  -4   3    1.27    0.26
   5  -4   3    0.90    0.25
  -5   4  -3    0.74    0.24
  -5   4  -3    0.33    0.18
  -5   4  -3    0.59    0.21
  -5   4  -3    1.12    0.27
  -5   4  -3    0.60    0.26
   4  -4   3    0.11    0.16
   4  -4   3    0.04    0.15
   4  -4   3    0.00    0.14
   4  -4   3    0.12    0.16
   4  -4   3    0.04    0.14
   4  -4   3    0.15    0.19
   4  -4   3   -0.13    0.14
  -4   4  -3    0.23    0.17
  -4   4  -3    0.04    0.16
  -4   4  -3   -0.07    0.13
  -4   4  -3   -0.09    0.15
  -4   4  -3   -0.01    0.15
  -4   4  -3    0.08    0.15
  -4   4  -3   -0.04    0.16
   3  -4   3    0.89    0.17
   3  -4   3    1.11    0.18
   3  -4   3    0.93    0.21
   3  -4   3    1.39    0.20
   3  -4   3    0.91    0.18
   3  -4   3    0.96    0.17
   3  -4   3    1.03    0.19
  -3   4  -3    1.16    0.23
  -3   4  -3    0.78    0.18
  -3   4  -3    1.12    0.16
  -3   4  -3    1.11    0.18
  -3   4  -3    0.79    0.17
  -3   4  -3    1.18    0.18
  -3   4  -3    0.92    0.18
   2  -4   3    0.80    0.13
   2  -4   3    0.83    0.13
   2  -4   3    0.72    0.15
   2  -4   3    0.87    0.13
   2  -4   3    0.74    0.17
   2  -4   3    0.45    0.11
  -2   4  -3    0.48    0.15
  -2   4  -3    1.01    0.20
  -2   4  -3    0.79    0.14
  -2   4  -3    0.58    0.10
  -2   4  -3    0.76    0.12
  -2   4  -3    0.54    0.11
  -2   4  -3    0.46    0.12
  -2   4  -3    0.55    0.14
   1  -4   3   35.61    1.60
   1  -4   3   35.61    1.57
   1  -4   3   34.82    1.56
   1  -4   3   33.23    1.56
   1  -4   3   33.62    1.56
  -1   4  -3   34.76    1.62
  -1   4  -3   34.35    1.57
  -1   4  -3   35.17    1.60
  -1   4  -3   34.35    1.57
  -1   4  -3   34.89    1.61
  -1   4  -3   33.49    1.56
  -1   4  -3   34.05    1.56
   0  -4   3    2.59    0.16
   0  -4   3    2.56    0.17
   0  -4   3    2.51    0.16
   0  -4   3    2.69    0.17
   0  -4   3    2.48    0.21
   0  -4   3    2.70    0.17
   0   4  -3    2.51    0.22
   0   4  -3    2.58    0.16
   0   4  -3    2.64    0.16
   0   4  -3    2.43    0.21
   0   4  -3    2.51    0.16
  -1  -4   3   15.50    0.76
  -1  -4   3   16.03    0.75
  -1  -4   3   15.61    0.75
  -1  -4   3   16.33    0.75
  -1  -4   3   16.01    0.76
   1   4  -3   16.73    0.76
   1   4  -3   16.27    0.76
   1   4  -3   15.90    0.78
   1   4  -3   16.47    0.75
   1   4  -3   16.32    0.75
   1   4  -3   16.22    0.83
   1   4  -3   15.86    0.75
  -2  -4   3    7.20    0.39
  -2  -4   3    6.66    0.38
  -2  -4   3    6.78    0.40
  -2  -4   3    7.33    0.39
   2   4  -3    7.16    0.39
   2   4  -3    7.16    0.45
   2   4  -3    7.65    0.38
   2   4  -3    7.09    0.40
   2   4  -3    7.72    0.39
   2   4  -3    6.60    0.37
   2   4  -3    6.27    0.40
  -3  -4   3   13.82    0.74
  -3  -4   3   14.41    0.74
  -3  -4   3   14.17    0.76
  -3  -4   3   14.66    0.75
  -3  -4   3   14.66    0.76
  -3  -4   3   13.47    0.79
   3   4  -3   15.14    0.73
   3   4  -3   14.25    0.75
   3   4  -3   14.22    0.73
   3   4  -3   14.65    0.79
   3   4  -3   14.40    0.76
   3   4  -3   13.97    0.75
   3   4  -3   15.98    0.73
  -4  -4   3   22.24    1.10
  -4  -4   3   21.91    1.10
  -4  -4   3   21.89    1.12
  -4  -4   3   22.33    1.12
  -4  -4   3   20.45    1.14
  -4  -4   3   22.04    1.13
   4   4  -3   20.40    1.11
   4   4  -3   23.21    1.09
   4   4  -3   22.15    1.14
   4   4  -3   22.61    1.12
   4   4  -3   21.55    1.11
  -5  -4   3    1.56    0.25
  -5  -4   3    1.82    0.27
  -5  -4   3    1.22    0.28
  -5  -4   3    1.00    0.23
  -5  -4   3    1.10    0.27
  -5  -4   3    1.42    0.27
   5   4  -3    1.23    0.24
   5   4  -3    1.20    0.29
   5   4  -3    1.73    0.26
   5   4  -3    1.41    0.27
   5   4  -3    1.29    0.23
   5   4  -3    1.22    0.23
  -6  -4   3    4.74    0.49
  -6  -4   3    4.55    0.55
  -6  -4   3    5.84    0.57
  -6  -4   3    4.85    0.52
  -6  -4   3    5.68    0.48
  -6  -4   3    6.77    0.54
   6   4  -3    6.00    0.50
   6   4  -3    5.40    0.49
   6   4  -3    4.65    0.44
   6   4  -3    4.05    0.47
  -7  -4   3    0.17    0.24
  -7  -4   3   -0.11    0.28
  -7  -4   3   -0.03    0.26
   7   4  -3    0.28    0.21
   7   4  -3   -0.01    0.23
   7  -3   3    0.34    0.30
   7  -3   3    1.07    0.38
   7  -3   3    0.51    0.29
  -7   3  -3    1.15    0.37
  -7   3  -3    1.13    0.31
   6  -3   3    0.71    0.26
   6  -3   3    0.52    0.24
   6  -3   3    0.39    0.27
   6  -3   3    0.57    0.25
   6  -3   3    0.93    0.34
  -6   3  -3    0.65    0.27
  -6   3  -3    0.58    0.31
  -6   3  -3    0.53    0.26
  -6   3  -3    0.65    0.24
   5  -3   3    2.60    0.33
   5  -3   3    2.84    0.35
   5  -3   3    1.95    0.29
   5  -3   3    2.74    0.33
   5  -3   3    2.45    0.32
   5  -3   3    2.52    0.36
   5  -3   3    2.28    0.38
  -5   3  -3    1.89    0.29
  -5   3  -3    2.46    0.32
  -5   3  -3    2.72    0.40
  -5   3  -3    2.80    0.39
  -5   3  -3    2.51    0.34
  -5   3  -3    2.77    0.34
  -5   3  -3    2.16    0.31
   4  -3   3    3.53    0.33
   4  -3   3    2.99    0.32
   4  -3   3    2.89    0.37
   4  -3   3    2.90    0.30
   4  -3   3    3.00    0.34
   4  -3   3    2.78    0.30
   4  -3   3    3.70    0.34
  -4   3  -3    2.84    0.31
  -4   3  -3    2.98    0.33
  -4   3  -3    2.69    0.28
  -4   3  -3    2.85    0.35
  -4   3  -3    3.53    0.34
  -4   3  -3    3.20    0.29
  -4   3  -3    2.51    0.34
  -4   3  -3    2.07    0.27
   3  -3   3    1.16    0.22
   3  -3   3    1.40    0.20
   3  -3   3    1.72    0.21
   3  -3   3    1.58    0.20
   3  -3   3    1.10    0.19
   3  -3   3    1.74    0.21
   3  -3   3    1.54    0.21
  -3   3  -3    1.60    0.20
  -3   3  -3    1.50    0.20
  -3   3  -3    1.98    0.20
  -3   3  -3    1.64    0.21
  -3   3  -3    1.84    0.21
  -3   3  -3    1.47    0.23
  -3   3  -3    1.53    0.24
  -3   3  -3    1.57    0.24
   2  -3   3    4.48    0.31
   2  -3   3    4.82    0.32
   2  -3   3    5.25    0.33
   2  -3   3    4.98    0.37
   2  -3   3    5.23    0.32
   2  -3   3    4.91    0.32
  -2   3  -3    5.09    0.31
  -2   3  -3    4.94    0.32
  -2   3  -3    5.42    0.30
  -2   3  -3    5.39    0.32
  -2   3  -3    4.68    0.31
  -2   3  -3    4.98    0.34
  -2   3  -3    5.99    0.29
  -2   3  -3    5.52    0.37
   1  -3   3   10.83    0.50
   1  -3   3    9.85    0.50
   1  -3   3    9.83    0.50
   1  -3   3   10.12    0.52
   1  -3   3   10.33    0.56
   1  -3   3   10.36    0.50
  -1   3  -3   10.66    0.49
  -1   3  -3   10.81    0.49
  -1   3  -3   10.90    0.57
  -1   3  -3   10.36    0.55
  -1   3  -3    9.96    0.52
  -1   3  -3    9.69    0.50
  -1   3  -3   10.48    0.53
   0  -3   3  115.04    5.15
   0  -3   3  114.14    5.15
   0  -3   3  114.51    5.15
   0  -3   3  118.04    5.15
   0  -3   3  117.67    5.19
   0   3  -3  114.18    5.14
   0   3  -3  115.26    5.19
   0   3  -3  117.24    5.21
   0   3  -3  118.90    5.15
   0   3  -3  109.71    5.14
   0   3  -3  119.56    5.20
   0   3  -3  126.30    5.14
  -1  -3   3   10.96    0.52
  -1  -3   3   10.40    0.54
  -1  -3   3   11.87    0.53
  -1  -3   3    9.95    0.52
  -1  -3   3   11.66    0.52
   1   3  -3   11.10    0.54
   1   3  -3   11.04    0.53
   1   3  -3   10.82    0.53
   1   3  -3   11.36    0.52
   1   3  -3   11.33    0.53
   1   3  -3   11.58    0.59
  -2  -3   3    0.17    0.08
  -2  -3   3    0.15    0.08
  -2  -3   3    0.08    0.08
  -2  -3   3    0.32    0.11
  -2  -3   3    0.19    0.09
   2   3  -3    0.10    0.08
   2   3  -3    0.11    0.07
   2   3  -3    0.06    0.11
   2   3  -3    0.24    0.11
   2   3  -3    0.35    0.10
   2   3  -3    0.14    0.08
  -3  -3   3    3.47    0.27
  -3  -3   3    2.60    0.26
  -3  -3   3    3.63    0.31
  -3  -3   3    3.23    0.29
  -3  -3   3    3.23    0.27
  -3  -3   3    3.66    0.29
   3   3  -3    3.82    0.29
   3   3  -3    3.38    0.26
   3   3  -3    3.42    0.28
   3   3  -3    3.33    0.25
   3   3  -3    3.68    0.31
   3   3  -3    3.80    0.29
  -4  -3   3    1.15    0.20
  -4  -3   3    0.98    0.21
  -4  -3   3    1.21    0.24
  -4  -3   3    0.91    0.19
  -4  -3   3    1.13    0.20
  -4  -3   3    1.17    0.19
   4   3  -3    0.82    0.19
   4   3  -3    1.04    0.21
   4   3  -3    1.01    0.20
   4   3  -3    0.99    0.23
   4   3  -3    0.96    0.17
   4   3  -3    0.64    0.17
  -5  -3   3    0.89    0.23
  -5  -3   3    1.06    0.23
  -5  -3   3    0.93    0.23
  -5  -3   3    1.02    0.23
  -5  -3   3    1.22    0.27
  -5  -3   3    1.06    0.24
   5   3  -3    0.90    0.21
   5   3  -3    0.98    0.21
   5   3  -3    1.14    0.24
   5   3  -3    1.09    0.28
   5   3  -3    1.03    0.26
  -6  -3   3   14.70    0.95
  -6  -3   3   14.43    0.93
  -6  -3   3   13.90    0.97
  -6  -3   3   17.56    0.95
  -6  -3   3   17.42    0.98
  -6  -3   3   17.71    0.95
   6   3  -3   16.28    0.92
   6   3  -3   16.56    0.92
   6   3  -3   15.02    0.94
   6   3  -3   16.12    0.90
  -7  -3   3    0.34    0.31
  -7  -3   3    0.95    0.32
  -7  -3   3    0.25    0.38
  -7  -3   3    0.56    0.27
   7   3  -3    0.65    0.29
   7   3  -3    0.47    0.21
   7   3  -3    0.59    0.27
  -8  -3   3   15.25    1.00
  -8  -3   3   14.50    1.01
   8   3  -3   13.06    0.86
   8   3  -3   14.15    0.96
   7  -2   3    0.84    0.32
   7  -2   3    0.17    0.28
   7  -2   3    0.43    0.33
  -7   2  -3    1.20    0.31
  -7   2  -3    0.85    0.33
   6  -2   3    1.61    0.40
   6  -2   3    1.80    0.32
   6  -2   3    1.30    0.30
   6  -2   3    1.21    0.31
   6  -2   3    1.13    0.30
  -6   2  -3    1.20    0.31
  -6   2  -3    1.43    0.32
  -6   2  -3    1.59    0.32
  -6   2  -3    1.47    0.31
  -6   2  -3    1.60    0.30
   5  -2   3    1.18    0.25
   5  -2   3    1.54    0.31
   5  -2   3    1.81    0.27
   5  -2   3    2.08    0.31
   5  -2   3    1.93    0.29
   5  -2   3    1.74    0.32
   5  -2   3    1.57    0.28
  -5   2  -3    2.00    0.33
  -5   2  -3    1.76    0.26
  -5   2  -3    1.83    0.29
  -5   2  -3    1.93    0.27
  -5   2  -3    2.33    0.30
  -5   2  -3    1.80    0.28
  -5   2  -3    1.43    0.30
  -5   2  -3    1.30    0.26
   4  -2   3   21.24    1.12
   4  -2   3   21.79    1.14
   4  -2   3   21.30    1.12
   4  -2   3   22.83    1.13
   4  -2   3   22.10    1.20
   4  -2   3   22.11    1.11
   4  -2   3   20.09    1.12
  -4   2  -3   22.68    1.18
  -4   2  -3   23.48    1.13
  -4   2  -3   22.24    1.12
  -4   2  -3   22.87    1.10
  -4   2  -3   22.53    1.15
  -4   2  -3   22.86    1.12
  -4   2  -3   21.08    1.12
   3  -2   3    0.85    0.16
   3  -2   3    0.40    0.12
   3  -2   3    0.29    0.12
   3  -2   3    0.57    0.14
   3  -2   3    0.75    0.19
   3  -2   3    0.73    0.17
   3  -2   3    0.52    0.15
  -3   2  -3    0.36    0.13
  -3   2  -3    0.35    0.13
  -3   2  -3    0.23    0.12
  -3   2  -3    0.32    0.12
  -3   2  -3    0.35    0.13
  -3   2  -3    0.41    0.17
  -3   2  -3    0.44    0.15
  -3   2  -3    0.35    0.14
   2  -2   3   59.06    2.76
   2  -2   3   58.46    2.76
   2  -2   3   59.15    2.81
   2  -2   3   58.64    2.76
   2  -2   3   62.28    2.76
   2  -2   3   60.70    2.76
  -2   2  -3   60.99    2.75
  -2   2  -3   61.34    2.75
  -2   2  -3   61.16    2.76
  -2   2  -3   62.39    2.79
  -2   2  -3   60.98    2.75
  -2   2  -3   64.45    2.76
  -2   2  -3   62.80    2.81
  -2   2  -3   63.69    2.81
   1  -2   3   15.69    0.74
   1  -2   3   15.31    0.74
   1  -2   3   15.10    0.73
   1  -2   3   15.18    0.73
   1  -2   3   15.42    0.74
   1  -2   3   15.82    0.78
  -1   2  -3   15.52    0.77
  -1   2  -3   16.45    0.73
  -1   2  -3   16.28    0.75
  -1   2  -3   15.90    0.73
  -1   2  -3   16.02    0.74
  -1   2  -3   15.96    0.79
  -1   2  -3   16.03    0.73
   0  -2   3    1.84    0.10
   0  -2   3    1.85    0.10
   0  -2   3    1.91    0.10
   0  -2   3    1.57    0.14
   0   2  -3    1.95    0.16
   0   2  -3    1.81    0.16
   0   2  -3    1.82    0.16
  -1  -2   3    3.50    0.20
  -1  -2   3    3.46    0.20
  -1  -2   3    3.47    0.21
  -1  -2   3    3.32    0.20
   1   2  -3    3.77    0.19
   1   2  -3    3.40    0.20
   1   2  -3    3.51    0.22
   1   2  -3    3.40    0.20
   1   2  -3    3.71    0.20
   1   2  -3    3.65    0.20
   1   2  -3    3.71    0.25
  -2  -2   3   10.45    0.56
  -2  -2   3   11.50    0.55
  -2  -2   3    9.94    0.54
  -2  -2   3   10.88    0.55
  -2  -2   3   10.37    0.55
   2   2  -3   11.05    0.58
   2   2  -3   11.16    0.55
   2   2  -3   11.24    0.55
   2   2  -3   11.23    0.55
   2   2  -3   10.37    0.53
   2   2  -3   10.72    0.55
  -3  -2   3    0.32    0.12
  -3  -2   3    0.28    0.12
  -3  -2   3    0.45    0.12
  -3  -2   3    0.34    0.13
  -3  -2   3    0.14    0.12
  -3  -2   3    0.70    0.16
   3   2  -3    0.27    0.12
   3   2  -3    0.41    0.13
   3   2  -3    0.15    0.14
   3   2  -3    0.34    0.13
   3   2  -3    0.28    0.13
  -4  -2   3    3.08    0.32
  -4  -2   3    3.25    0.31
  -4  -2   3    2.99    0.30
  -4  -2   3    3.64    0.32
  -4  -2   3    3.00    0.32
  -4  -2   3    2.82    0.30
   4   2  -3    2.92    0.30
   4   2  -3    3.69    0.35
   4   2  -3    2.92    0.27
   4   2  -3    3.36    0.31
   4   2  -3    3.60    0.33
  -5  -2   3    0.46    0.19
  -5  -2   3    0.76    0.21
  -5  -2   3    0.31    0.18
  -5  -2   3    0.16    0.16
  -5  -2   3    0.26    0.21
  -5  -2   3    0.55    0.19
   5   2  -3    0.66    0.20
   5   2  -3    0.50    0.17
   5   2  -3    0.87    0.24
   5   2  -3    0.60    0.24
   5   2  -3    0.46    0.19
   5   2  -3    0.60    0.22
  -6  -2   3    9.51    0.69
  -6  -2   3    9.75    0.69
  -6  -2   3   10.28    0.70
  -6  -2   3    9.40    0.72
  -6  -2   3   11.97    0.74
  -6  -2   3    9.49    0.77
  -6  -2   3   11.00    0.72
   6   2  -3   11.26    0.72
   6   2  -3   10.30    0.71
   6   2  -3    9.50    0.62
   6   2  -3   10.24    0.71
  -7  -2   3    0.30    0.29
  -7  -2   3   -0.20    0.22
  -7  -2   3    0.29    0.31
  -7  -2   3   -0.02    0.28
   7   2  -3    0.31    0.25
   7   2  -3    0.63    0.30
   7   2  -3    0.10    0.16
   7   2  -3    0.15    0.25
  -8  -2   3    2.23    0.42
  -8  -2   3    2.31    0.48
  -8  -2   3    1.85    0.43
   8   2  -3    1.00    0.38
   8   2  -3    1.64    0.31
   7  -1   3    0.47    0.33
  -7   1  -3    0.67    0.25
  -7   1  -3    0.67    0.30
  -7   1  -3    0.60    0.31
   6  -1   3    4.48    0.49
   6  -1   3    4.12    0.53
   6  -1   3    4.37    0.47
   6  -1   3    5.94    0.57
  -6   1  -3    4.68    0.51
  -6   1  -3    3.93    0.44
  -6   1  -3    4.65    0.45
  -6   1  -3    4.48    0.49
  -6   1  -3    4.05    0.46
  -6   1  -3    5.48    0.51
   5  -1   3    0.54    0.20
   5  -1   3    0.49    0.23
   5  -1   3    0.68    0.23
   5  -1   3    0.36    0.22
   5  -1   3    0.59    0.20
   5  -1   3    0.36    0.22
  -5   1  -3    0.78    0.20
  -5   1  -3    0.46    0.21
  -5   1  -3    0.71    0.21
  -5   1  -3    0.47    0.21
  -5   1  -3    0.41    0.21
  -5   1  -3    0.36    0.20
  -5   1  -3    0.81    0.22
  -5   1  -3    0.63    0.24
   4  -1   3    1.24    0.21
   4  -1   3    1.83    0.25
   4  -1   3    1.38    0.22
   4  -1   3    1.50    0.24
   4  -1   3    1.72    0.27
   4  -1   3    1.27    0.27
  -4   1  -3    1.52    0.24
  -4   1  -3    1.82    0.25
  -4   1  -3    1.79    0.24
  -4   1  -3    1.34    0.22
  -4   1  -3    1.36    0.26
  -4   1  -3    1.35    0.20
  -4   1  -3    1.22    0.21
  -4   1  -3    1.60    0.24
   3  -1   3    2.42    0.30
   3  -1   3    2.05    0.23
   3  -1   3    2.30    0.24
   3  -1   3    2.65    0.28
   3  -1   3    2.28    0.24
   3  -1   3    2.48    0.26
   3  -1   3    2.68    0.24
  -3   1  -3    2.17    0.26
  -3   1  -3    2.09    0.20
  -3   1  -3    2.60    0.25
  -3   1  -3    2.88    0.27
  -3   1  -3    2.54    0.25
  -3   1  -3    2.83    0.27
  -3   1  -3    2.39    0.29
   2  -1   3   12.09    0.59
   2  -1   3   11.97    0.61
   2  -1   3   11.07    0.60
   2  -1   3   11.97    0.61
   2  -1   3   12.65    0.67
   2  -1   3   11.98    0.60
  -2   1  -3   11.70    0.65
  -2   1  -3   11.59    0.58
  -2   1  -3   12.28    0.64
  -2   1  -3   12.01    0.60
  -2   1  -3   12.28    0.60
  -2   1  -3   11.83    0.61
  -2   1  -3   11.48    0.59
  -2   1  -3   11.86    0.61
   1  -1   3   12.45    0.62
   1  -1   3   12.58    0.62
   1  -1   3   13.23    0.62
   1  -1   3   13.37    0.62
   1  -1   3   12.93    0.67
   1  -1   3   13.32    0.63
  -1   1  -3   13.59    0.66
  -1   1  -3   12.62    0.62
  -1   1  -3   13.37    0.65
  -1   1  -3   13.80    0.67
  -1   1  -3   13.04    0.62
  -1   1  -3   13.06    0.63
  -1   1  -3   14.60    0.63
  -1   1  -3   13.22    0.62
  -1   1  -3   13.15    0.62
   0  -1   3    1.11    0.07
   0  -1   3    1.22    0.07
   0  -1   3    1.19    0.07
   0  -1   3    1.23    0.07
   0  -1   3    1.34    0.13
   0   1  -3    1.17    0.13
   0   1  -3    1.12    0.13
   0   1  -3    1.02    0.12
  -1  -1   3   40.95    1.84
  -1  -1   3   40.63    1.84
  -1  -1   3   43.70    1.86
  -1  -1   3   40.88    1.84
  -1  -1   3   41.79    1.84
   1   1  -3   44.79    1.86
   1   1  -3   43.46    1.84
   1   1  -3   40.05    1.84
   1   1  -3   38.98    1.84
   1   1  -3   42.84    1.84
   1   1  -3   35.55    1.87
  -2  -1   3    0.18    0.08
  -2  -1   3    0.40    0.11
  -2  -1   3    0.23    0.09
  -2  -1   3    0.23    0.10
  -2  -1   3    0.16    0.09
  -2  -1   3    0.09    0.08
   2   1  -3    0.28    0.09
   2   1  -3    0.12    0.10
   2   1  -3    0.08    0.11
   2   1  -3    0.32    0.11
   2   1  -3    0.33    0.09
   2   1  -3    0.16    0.10
  -3  -1   3    1.37    0.18
  -3  -1   3    1.29    0.17
  -3  -1   3    1.41    0.18
  -3  -1   3    0.95    0.18
  -3  -1   3    1.22    0.17
  -3  -1   3    1.17    0.16
   3   1  -3    1.34    0.18
   3   1  -3    1.28    0.20
   3   1  -3    1.50    0.19
   3   1  -3    1.44    0.18
   3   1  -3    1.62    0.20
   3   1  -3    1.46    0.17
   3   1  -3    1.58    0.19
  -4  -1   3    8.11    0.52
  -4  -1   3    7.82    0.53
  -4  -1   3    8.45    0.41
  -4  -1   3    8.29    0.52
  -4  -1   3    8.04    0.52
  -4  -1   3    9.39    0.54
  -4  -1   3    8.26    0.52
   4   1  -3    8.10    0.52
   4   1  -3    8.70    0.52
   4   1  -3    8.43    0.48
   4   1  -3    8.69    0.52
   4   1  -3    8.58    0.53
   4   1  -3    7.57    0.51
   4   1  -3    8.25    0.53
  -5  -1   3    0.07    0.17
  -5  -1   3    0.05    0.16
  -5  -1   3    0.02    0.08
  -5  -1   3    0.01    0.16
  -5  -1   3    0.06    0.15
  -5  -1   3    0.03    0.17
  -5  -1   3    0.02    0.19
  -5  -1   3   -0.23    0.16
   5   1  -3    0.03    0.17
   5   1  -3    0.11    0.11
   5   1  -3    0.27    0.17
   5   1  -3    0.00    0.16
   5   1  -3    0.12    0.17
   5   1  -3    0.04    0.21
   5   1  -3   -0.11    0.13
  -6  -1   3    4.51    0.45
  -6  -1   3    4.45    0.28
  -6  -1   3    3.50    0.41
  -6  -1   3    5.46    0.52
  -6  -1   3    3.61    0.43
  -6  -1   3    4.91    0.52
  -6  -1   3    4.50    0.46
  -6  -1   3    4.07    0.45
   6   1  -3    4.53    0.35
   6   1  -3    4.15    0.44
   6   1  -3    4.80    0.48
   6   1  -3    4.05    0.45
   6   1  -3    3.60    0.50
   6   1  -3    4.50    0.46
  -7  -1   3    0.17    0.26
  -7  -1   3    0.56    0.30
  -7  -1   3    0.13    0.30
  -7  -1   3    0.21    0.28
  -7  -1   3    0.19    0.25
   7   1  -3    0.19    0.23
   7   1  -3    0.16    0.28
   7   1  -3    0.07    0.26
   7   1  -3    0.20    0.15
   7   1  -3    0.03    0.30
  -8  -1   3   -0.13    0.29
  -8  -1   3   -0.27    0.32
  -8  -1   3    0.26    0.35
   8   1  -3   -0.22    0.29
   8   1  -3    0.36    0.36
   7   0   3    0.39    0.35
   7   0   3    0.71    0.27
   7   0   3    0.30    0.26
  -7   0  -3    0.35    0.29
  -7   0  -3    0.81    0.39
  -7   0  -3    0.42    0.23
  -7   0  -3    0.24    0.22
   6   0   3    0.10    0.27
   6   0   3    0.03    0.26
   6   0   3    0.07    0.22
   6   0   3    0.51    0.22
  -6   0  -3    0.34    0.27
  -6   0  -3   -0.05    0.21
  -6   0  -3    0.31    0.18
  -6   0  -3    0.15    0.19
  -6   0  -3    0.21    0.25
  -6   0  -3   -0.04    0.21
   5   0   3    0.28    0.21
   5   0   3    0.25    0.19
   5   0   3    0.24    0.10
   5   0   3    0.13    0.20
   5   0   3    0.48    0.24
  -5   0  -3   -0.09    0.17
  -5   0  -3    0.04    0.16
  -5   0  -3    0.13    0.14
  -5   0  -3    0.09    0.18
  -5   0  -3    0.37    0.20
  -5   0  -3   -0.01    0.17
  -5   0  -3    0.08    0.20
  -5   0  -3   -0.10    0.20
   4   0   3   -0.15    0.16
   4   0   3   -0.12    0.14
   4   0   3    0.13    0.13
   4   0   3    0.01    0.14
  -4   0  -3    0.15    0.15
  -4   0  -3    0.03    0.15
  -4   0  -3    0.02    0.13
  -4   0  -3   -0.12    0.13
  -4   0  -3   -0.03    0.17
  -4   0  -3    0.00    0.12
  -4   0  -3    0.02    0.13
  -4   0  -3   -0.12    0.10
   3   0   3    7.00    0.45
   3   0   3    6.66    0.43
   3   0   3    7.39    0.50
   3   0   3    7.05    0.44
  -3   0  -3    7.22    0.45
  -3   0  -3    6.91    0.44
  -3   0  -3    7.46    0.43
  -3   0  -3    7.08    0.40
  -3   0  -3    7.45    0.45
  -3   0  -3    7.22    0.43
  -3   0  -3    7.14    0.50
  -3   0  -3    7.28    0.43
   2   0   3    1.39    0.16
   2   0   3    1.54    0.19
   2   0   3    1.55    0.17
   2   0   3    1.49    0.14
  -2   0  -3    1.22    0.16
  -2   0  -3    1.32    0.18
  -2   0  -3    1.41    0.13
  -2   0  -3    1.77    0.17
  -2   0  -3    1.57    0.21
  -2   0  -3    1.19    0.16
  -2   0  -3    1.51    0.17
   1   0   3  154.41    6.84
   1   0   3  151.79    6.84
   1   0   3  146.82    6.82
   1   0   3  151.74    6.84
   1   0   3  153.46    6.84
   1   0   3  149.90    6.88
  -1   0  -3  161.09    6.84
  -1   0  -3  156.04    6.85
  -1   0  -3  152.94    6.88
  -1   0  -3  163.18    6.88
  -1   0  -3  154.73    6.86
  -1   0  -3  161.04    6.84
  -1   0  -3  155.97    6.84
   0   0   3    0.63    0.07
   0   0   3    0.39    0.09
   0   0   3    0.74    0.07
   0   0   3    0.65    0.07
   0   0   3    0.91    0.08
   0   0  -3    0.77    0.11
   0   0  -3    0.69    0.10
   0   0  -3    0.80    0.08
   0   0  -3    0.74    0.08
   0   0  -3    0.78    0.07
   0   0  -3    0.73    0.12
   0   0  -3    0.59    0.09
  -1   0   3    9.00    0.41
  -1   0   3    8.74    0.41
  -1   0   3    8.43    0.42
  -1   0   3    8.87    0.41
  -1   0   3    8.18    0.41
   1   0  -3    7.17    0.43
   1   0  -3    8.81    0.43
   1   0  -3    8.37    0.41
   1   0  -3    7.92    0.41
   1   0  -3    8.80    0.41
   1   0  -3    8.94    0.41
  -2   0   3    0.77    0.11
  -2   0   3    0.91    0.14
  -2   0   3    0.88    0.13
  -2   0   3    0.85    0.14
  -2   0   3    1.14    0.16
  -2   0   3    0.85    0.13
   2   0  -3    0.89    0.14
   2   0  -3    1.15    0.15
   2   0  -3    1.15    0.16
   2   0  -3    0.52    0.13
   2   0  -3    0.90    0.13
   2   0  -3    0.85    0.10
  -3   0   3   14.51    0.78
  -3   0   3   14.75    0.77
  -3   0   3   14.99    0.77
  -3   0   3   14.16    0.79
  -3   0   3   14.31    0.77
  -3   0   3   15.44    0.78
  -3   0   3   14.83    0.70
  -3   0   3   15.70    0.76
   3   0  -3   15.88    0.75
   3   0  -3   15.16    0.77
   3   0  -3   16.14    0.78
   3   0  -3   15.51    0.78
   3   0  -3   15.06    0.77
   3   0  -3   15.09    0.78
   3   0  -3   15.07    0.76
  -4   0   3    0.29    0.14
  -4   0   3    0.22    0.14
  -4   0   3    0.23    0.08
  -4   0   3    0.15    0.14
  -4   0   3    0.26    0.18
  -4   0   3    0.26    0.17
  -4   0   3    0.09    0.15
  -4   0   3   -0.15    0.14
   4   0  -3   -0.05    0.15
   4   0  -3    0.07    0.10
   4   0  -3   -0.10    0.13
   4   0  -3    0.09    0.14
   4   0  -3    0.11    0.14
   4   0  -3    0.38    0.17
   4   0  -3    0.20    0.15
  -5   0   3   -0.04    0.14
  -5   0   3    0.09    0.15
  -5   0   3    0.17    0.10
  -5   0   3   -0.15    0.13
  -5   0   3    0.15    0.20
  -5   0   3    0.64    0.21
  -5   0   3    0.23    0.20
  -5   0   3    0.33    0.16
   5   0  -3    0.37    0.23
   5   0  -3    0.27    0.17
   5   0  -3   -0.01    0.16
   5   0  -3    0.11    0.17
   5   0  -3    0.08    0.09
   5   0  -3    0.22    0.17
   5   0  -3    0.07    0.15
  -6   0   3   -0.11    0.22
  -6   0   3   -0.21    0.20
  -6   0   3    0.01    0.20
  -6   0   3    0.04    0.24
  -6   0   3    0.01    0.26
  -6   0   3   -0.15    0.21
  -6   0   3    0.12    0.12
  -6   0   3   -0.16    0.19
   6   0  -3    0.11    0.11
   6   0  -3   -0.02    0.18
   6   0  -3   -0.05    0.23
   6   0  -3    0.05    0.21
   6   0  -3   -0.18    0.21
   6   0  -3    0.28    0.21
  -7   0   3    0.03    0.24
  -7   0   3   -0.04    0.24
  -7   0   3   -0.03    0.23
  -7   0   3   -0.03    0.26
  -7   0   3    0.05    0.15
  -7   0   3    0.10    0.29
   7   0  -3    0.06    0.26
   7   0  -3    0.06    0.14
   7   0  -3   -0.25    0.21
   7   0  -3   -0.19    0.27
   7   0  -3    0.21    0.27
  -8   0   3    0.57    0.34
  -8   0   3   -0.05    0.34
  -8   0   3   -0.22    0.33
   8   0  -3   -0.25    0.26
   8   0  -3   -0.52    0.30
   7   1   3    0.94    0.33
   7   1   3    0.91    0.37
   7   1   3    0.59    0.26
  -7  -1  -3    0.85    0.28
  -7  -1  -3    1.11    0.27
  -7  -1  -3    1.05    0.40
  -7  -1  -3    0.49    0.30
   6   1   3    4.18    0.53
   6   1   3    4.72    0.50
   6   1   3    4.32    0.49
   6   1   3    4.51    0.46
   6   1   3    3.54    0.41
   6   1   3    3.65    0.30
  -6  -1  -3    2.96    0.41
  -6  -1  -3    3.42    0.40
  -6  -1  -3    3.96    0.44
  -6  -1  -3    3.26    0.40
  -6  -1  -3    4.49    0.46
   5   1   3    0.78    0.20
   5   1   3    0.85    0.27
   5   1   3    0.70    0.21
   5   1   3    0.66    0.25
   5   1   3    0.96    0.16
   5   1   3    0.84    0.23
   5   1   3    0.75    0.23
  -5  -1  -3    1.21    0.27
  -5  -1  -3    0.84    0.21
  -5  -1  -3    0.92    0.27
  -5  -1  -3    1.23    0.24
  -5  -1  -3    1.36    0.26
  -5  -1  -3    1.20    0.24
  -5  -1  -3    0.86    0.19
  -5  -1  -3    1.17    0.25
   4   1   3    1.31    0.23
   4   1   3    1.35    0.24
   4   1   3    1.44    0.21
   4   1   3    1.34    0.27
   4   1   3    0.88    0.20
   4   1   3    1.42    0.22
  -4  -1  -3    1.32    0.26
  -4  -1  -3    1.15    0.21
  -4  -1  -3    1.61    0.21
  -4  -1  -3    1.19    0.21
  -4  -1  -3    0.96    0.21
  -4  -1  -3    0.92    0.18
  -4  -1  -3    2.05    0.26
  -4  -1  -3    1.29    0.19
   3   1   3    1.25    0.18
   3   1   3    1.32    0.23
   3   1   3    1.27    0.19
   3   1   3    1.35    0.21
   3   1   3    1.65    0.19
   3   1   3    0.98    0.15
  -3  -1  -3    1.20    0.17
  -3  -1  -3    1.27    0.19
  -3  -1  -3    1.19    0.18
  -3  -1  -3    1.40    0.16
  -3  -1  -3    1.27    0.18
  -3  -1  -3    1.33    0.19
  -3  -1  -3    1.34    0.17
  -3  -1  -3    1.39    0.22
   2   1   3   10.31    0.51
   2   1   3   10.58    0.52
   2   1   3    9.67    0.51
   2   1   3    9.99    0.57
   2   1   3    8.77    0.51
  -2  -1  -3    9.84    0.51
  -2  -1  -3   10.21    0.53
  -2  -1  -3    9.18    0.48
  -2  -1  -3    9.65    0.58
  -2  -1  -3   10.09    0.51
  -2  -1  -3    9.52    0.53
  -2  -1  -3   10.53    0.53
  -2  -1  -3   10.27    0.51
   1   1   3   13.76    0.66
   1   1   3   15.06    0.72
   1   1   3   15.38    0.67
   1   1   3   14.04    0.66
   1   1   3   14.61    0.67
  -1  -1  -3   14.22    0.67
  -1  -1  -3   14.14    0.67
  -1  -1  -3   15.16    0.69
  -1  -1  -3   11.80    0.62
  -1  -1  -3   13.91    0.66
  -1  -1  -3   13.39    0.67
  -1  -1  -3   13.29    0.71
   0   1   3    1.45    0.13
   0   1   3    1.50    0.12
   0   1   3    1.49    0.13
   0   1   3    1.68    0.14
   0   1   3    1.29    0.10
   0   1   3    1.33    0.12
   0  -1  -3    1.67    0.13
   0  -1  -3    1.60    0.13
   0  -1  -3    1.45    0.15
   0  -1  -3    1.57    0.14
   0  -1  -3    1.15    0.11
   0  -1  -3    1.50    0.13
  -1   1   3   40.80    1.85
  -1   1   3   40.96    1.84
  -1   1   3   40.42    1.84
  -1   1   3   40.74    1.85
  -1   1   3   41.93    1.84
   1  -1  -3   41.30    1.85
   1  -1  -3   40.16    1.85
   1  -1  -3   41.96    1.84
   1  -1  -3   41.15    1.84
  -2   1   3    0.22    0.11
  -2   1   3    0.03    0.08
  -2   1   3   -0.01    0.08
  -2   1   3    0.06    0.10
  -2   1   3    0.08    0.09
  -2   1   3    0.10    0.09
  -2   1   3    0.18    0.06
   2  -1  -3    0.18    0.07
   2  -1  -3    0.17    0.09
   2  -1  -3    0.01    0.07
   2  -1  -3    0.14    0.09
   2  -1  -3    0.32    0.10
   2  -1  -3   -0.05    0.10
   2  -1  -3    0.09    0.09
  -3   1   3    1.38    0.20
  -3   1   3    1.28    0.17
  -3   1   3    1.07    0.14
  -3   1   3    1.41    0.14
  -3   1   3    1.69    0.20
  -3   1   3    1.43    0.18
  -3   1   3    1.23    0.19
  -3   1   3    1.30    0.18
   3  -1  -3    1.49    0.20
   3  -1  -3    1.36    0.18
   3  -1  -3    1.25    0.16
   3  -1  -3    1.44    0.16
   3  -1  -3    1.48    0.19
   3  -1  -3    1.28    0.17
   3  -1  -3    1.03    0.16
  -4   1   3   10.92    0.63
  -4   1   3   10.04    0.58
  -4   1   3   10.07    0.59
  -4   1   3    9.29    0.60
  -4   1   3    9.64    0.53
  -4   1   3    9.46    0.59
  -4   1   3    9.69    0.60
  -4   1   3    9.74    0.61
   4  -1  -3   10.46    0.59
   4  -1  -3   10.21    0.61
   4  -1  -3   10.52    0.61
   4  -1  -3   10.33    0.61
   4  -1  -3   11.34    0.55
   4  -1  -3   10.29    0.60
   4  -1  -3   10.39    0.60
  -5   1   3   -0.11    0.18
  -5   1   3    0.10    0.16
  -5   1   3    0.22    0.16
  -5   1   3   -0.08    0.15
  -5   1   3    0.11    0.11
  -5   1   3    0.17    0.20
  -5   1   3   -0.13    0.13
  -5   1   3   -0.11    0.14
   5  -1  -3   -0.04    0.17
   5  -1  -3    0.10    0.10
   5  -1  -3   -0.02    0.19
   5  -1  -3   -0.02    0.15
   5  -1  -3   -0.08    0.16
   5  -1  -3    0.06    0.17
   5  -1  -3    0.07    0.16
  -6   1   3    4.27    0.47
  -6   1   3    4.72    0.46
  -6   1   3    5.81    0.56
  -6   1   3    4.77    0.48
  -6   1   3    4.52    0.34
  -6   1   3    4.08    0.43
  -6   1   3    4.90    0.50
  -6   1   3    5.06    0.52
   6  -1  -3    4.65    0.47
   6  -1  -3    3.32    0.41
   6  -1  -3    3.66    0.43
   6  -1  -3    5.33    0.62
   6  -1  -3    3.80    0.44
   6  -1  -3    5.07    0.49
   6  -1  -3    5.20    0.33
  -7   1   3    0.12    0.25
  -7   1   3    0.32    0.31
  -7   1   3    0.55    0.19
  -7   1   3    0.25    0.26
  -7   1   3    0.35    0.27
  -7   1   3    0.32    0.26
   7  -1  -3    0.39    0.26
   7  -1  -3   -0.06    0.26
   7  -1  -3    0.43    0.28
   7  -1  -3    0.26    0.27
  -8   1   3    0.23    0.35
  -8   1   3   -0.02    0.33
  -8   1   3    0.12    0.37
   8  -1  -3   -0.09    0.28
   8  -1  -3    0.09    0.32
   7   2   3    1.13    0.32
   7   2   3    0.86    0.33
   7   2   3    0.91    0.28
   7   2   3    0.76    0.33
  -7  -2  -3    0.76    0.32
  -7  -2  -3    0.71    0.26
  -7  -2  -3    0.94    0.40
   6   2   3    1.36    0.33
   6   2   3    1.17    0.29
   6   2   3    1.80    0.24
   6   2   3    1.55    0.29
   6   2   3    1.79    0.33
  -6  -2  -3    1.56    0.34
  -6  -2  -3    1.43    0.27
  -6  -2  -3    0.91    0.27
  -6  -2  -3    1.04    0.30
  -6  -2  -3    1.44    0.30
   5   2   3    2.07    0.26
   5   2   3    3.33    0.35
   5   2   3    1.95    0.30
   5   2   3    2.79    0.41
   5   2   3    2.22    0.34
   5   2   3    2.38    0.37
   5   2   3    2.36    0.30
  -5  -2  -3    2.03    0.29
  -5  -2  -3    2.03    0.29
  -5  -2  -3    2.17    0.33
  -5  -2  -3    1.79    0.35
  -5  -2  -3    1.85    0.29
  -5  -2  -3    2.05    0.30
  -5  -2  -3    3.07    0.35
   4   2   3   18.58    1.04
   4   2   3   21.10    1.12
   4   2   3   20.82    1.03
   4   2   3   19.36    1.05
   4   2   3   20.62    1.03
   4   2   3   19.81    1.06
  -4  -2  -3   18.98    1.05
  -4  -2  -3   20.42    1.03
  -4  -2  -3   21.07    1.01
  -4  -2  -3   19.46    1.05
  -4  -2  -3   21.13    1.04
  -4  -2  -3   20.48    1.12
  -4  -2  -3   19.56    1.03
   3   2   3    0.64    0.15
   3   2   3    1.06    0.19
   3   2   3    1.06    0.17
   3   2   3    0.86    0.18
   3   2   3    0.84    0.17
   3   2   3    0.83    0.20
  -3  -2  -3    0.42    0.16
  -3  -2  -3    0.74    0.16
  -3  -2  -3    0.84    0.16
  -3  -2  -3    0.74    0.15
  -3  -2  -3    0.71    0.17
  -3  -2  -3    0.96    0.23
   2   2   3   58.60    2.75
   2   2   3   62.44    2.74
   2   2   3   61.58    2.80
   2   2   3   61.39    2.74
   2   2   3   61.88    2.75
  -2  -2  -3   60.52    2.81
  -2  -2  -3   54.98    2.74
  -2  -2  -3   57.49    2.74
  -2  -2  -3   64.36    2.76
  -2  -2  -3   63.80    2.75
  -2  -2  -3   61.18    2.75
   1   2   3   17.94    0.84
   1   2   3   18.92    0.84
   1   2   3   18.81    0.85
   1   2   3   16.92    0.87
   1   2   3   17.41    0.84
  -1  -2  -3   17.75    0.89
  -1  -2  -3   19.36    0.86
  -1  -2  -3   17.34    0.84
  -1  -2  -3   17.96    0.84
  -1  -2  -3   17.12    0.84
  -1  -2  -3   16.66    0.84
  -1  -2  -3   17.39    0.80
   0   2   3    2.27    0.17
   0   2   3    2.17    0.17
   0   2   3    2.15    0.17
   0   2   3    1.92    0.16
   0   2   3    2.26    0.14
   0  -2  -3    2.36    0.17
   0  -2  -3    2.17    0.14
   0  -2  -3    2.16    0.17
   0  -2  -3    2.36    0.19
   0  -2  -3    2.10    0.17
   0  -2  -3    1.82    0.16
  -1   2   3    4.26    0.25
  -1   2   3    4.31    0.25
  -1   2   3    4.20    0.25
  -1   2   3    4.16    0.24
  -1   2   3    4.22    0.25
  -1   2   3    4.29    0.25
   1  -2  -3    3.63    0.25
   1  -2  -3    4.26    0.26
   1  -2  -3    3.95    0.25
   1  -2  -3    4.28    0.25
   1  -2  -3    4.30    0.25
   1  -2  -3    4.12    0.24
  -2   2   3    9.89    0.54
  -2   2   3   10.33    0.53
  -2   2   3   10.92    0.53
  -2   2   3    9.44    0.53
  -2   2   3   10.22    0.53
  -2   2   3   10.94    0.53
   2  -2  -3   10.12    0.52
   2  -2  -3   10.13    0.53
   2  -2  -3    9.22    0.54
   2  -2  -3   10.61    0.53
   2  -2  -3   10.44    0.53
   2  -2  -3   10.22    0.50
   2  -2  -3   10.41    0.53
  -3   2   3    0.42    0.15
  -3   2   3    0.65    0.11
  -3   2   3    0.59    0.12
  -3   2   3    0.55    0.14
  -3   2   3    0.61    0.13
  -3   2   3    0.57    0.14
  -3   2   3    0.54    0.14
  -3   2   3    0.55    0.15
   3  -2  -3    0.79    0.16
   3  -2  -3    0.78    0.14
   3  -2  -3    0.51    0.15
   3  -2  -3    0.56    0.15
   3  -2  -3    0.47    0.13
   3  -2  -3    0.30    0.12
   3  -2  -3    0.55    0.14
  -4   2   3    3.23    0.27
  -4   2   3    3.93    0.37
  -4   2   3    4.15    0.37
  -4   2   3    3.46    0.33
  -4   2   3    3.47    0.34
  -4   2   3    3.80    0.30
  -4   2   3    3.91    0.31
  -4   2   3    3.99    0.36
   4  -2  -3    4.29    0.26
   4  -2  -3    3.79    0.35
   4  -2  -3    4.16    0.34
   4  -2  -3    4.22    0.35
   4  -2  -3    3.85    0.36
   4  -2  -3    3.47    0.34
   4  -2  -3    4.01    0.35
  -5   2   3    0.96    0.17
  -5   2   3    0.80    0.18
  -5   2   3    0.85    0.21
  -5   2   3    0.90    0.23
  -5   2   3    1.19    0.26
  -5   2   3    0.84    0.20
  -5   2   3    0.63    0.24
  -5   2   3    1.13    0.25
   5  -2  -3    0.89    0.24
   5  -2  -3    0.64    0.21
   5  -2  -3    0.68    0.22
   5  -2  -3    1.14    0.23
   5  -2  -3    1.00    0.22
   5  -2  -3    0.82    0.13
   5  -2  -3    0.85    0.23
  -6   2   3   12.83    1.10
  -6   2   3   11.20    0.74
  -6   2   3   10.22    0.64
  -6   2   3   11.79    0.73
  -6   2   3   11.23    0.76
  -6   2   3   11.21    0.71
  -6   2   3   12.67    0.81
  -6   2   3   11.13    0.75
   6  -2  -3   10.36    0.74
   6  -2  -3   12.38    0.91
   6  -2  -3   11.35    0.76
   6  -2  -3   11.67    0.77
   6  -2  -3   11.69    0.76
   6  -2  -3   12.12    0.76
  -7   2   3    0.05    0.30
  -7   2   3    0.17    0.18
  -7   2   3   -0.08    0.21
  -7   2   3   -0.07    0.24
  -7   2   3    0.43    0.29
  -7   2   3   -0.15    0.24
   7  -2  -3    0.00    0.25
   7  -2  -3    0.04    0.27
   7  -2  -3    0.34    0.25
   7  -2  -3   -0.03    0.26
  -8   2   3    2.24    0.49
  -8   2   3    2.08    0.32
  -8   2   3    1.76    0.43
   8  -2  -3    1.50    0.41
   8  -2  -3    1.54    0.46
   8  -2  -3    2.13    0.48
   7   3   3    0.51    0.30
   7   3   3    0.55    0.27
   7   3   3    0.61    0.32
   7   3   3    1.04    0.25
  -7  -3  -3    0.71    0.25
  -7  -3  -3    0.76    0.31
   6   3   3    0.63    0.26
   6   3   3    0.75    0.24
   6   3   3    0.70    0.29
   6   3   3    0.70    0.27
   6   3   3    0.59    0.19
  -6  -3  -3    0.66    0.32
  -6  -3  -3    0.70    0.26
  -6  -3  -3    0.76    0.29
  -6  -3  -3    0.48    0.25
  -6  -3  -3    0.69    0.21
   5   3   3    2.33    0.33
   5   3   3    2.55    0.37
   5   3   3    2.07    0.36
   5   3   3    2.19    0.33
   5   3   3    2.60    0.30
   5   3   3    3.07    0.35
   5   3   3    2.47    0.33
  -5  -3  -3    2.81    0.35
  -5  -3  -3    2.54    0.33
  -5  -3  -3    1.63    0.28
  -5  -3  -3    2.63    0.31
  -5  -3  -3    2.05    0.34
  -5  -3  -3    2.95    0.34
  -5  -3  -3    2.82    0.42
   4   3   3    2.73    0.27
   4   3   3    2.75    0.35
   4   3   3    2.38    0.27
   4   3   3    3.22    0.34
   4   3   3    2.55    0.33
   4   3   3    2.29    0.29
  -4  -3  -3    2.75    0.30
  -4  -3  -3    2.83    0.33
  -4  -3  -3    2.33    0.30
  -4  -3  -3    3.00    0.31
  -4  -3  -3    2.46    0.36
  -4  -3  -3    2.76    0.29
   3   3   3    1.94    0.21
   3   3   3    1.12    0.21
   3   3   3    1.23    0.22
   3   3   3    0.70    0.15
   3   3   3    1.68    0.20
   3   3   3    1.65    0.21
  -3  -3  -3    1.63    0.27
  -3  -3  -3    1.48    0.19
  -3  -3  -3    1.56    0.20
  -3  -3  -3    1.23    0.18
   2   3   3    5.27    0.33
   2   3   3    5.18    0.33
   2   3   3    5.23    0.38
   2   3   3    5.03    0.34
   2   3   3    5.17    0.33
  -2  -3  -3    5.29    0.40
  -2  -3  -3    5.23    0.33
  -2  -3  -3    4.90    0.33
  -2  -3  -3    5.10    0.33
  -2  -3  -3    5.39    0.33
  -2  -3  -3    4.99    0.33
   1   3   3   10.97    0.57
   1   3   3   11.61    0.58
   1   3   3   11.34    0.57
   1   3   3   11.22    0.58
  -1  -3  -3   11.17    0.57
  -1  -3  -3   10.90    0.58
  -1  -3  -3   11.55    0.61
  -1  -3  -3   10.83    0.56
  -1  -3  -3   11.39    0.54
  -1  -3  -3   12.32    0.58
  -1  -3  -3   10.67    0.57
   0   3   3  106.71    4.94
   0   3   3  114.06    4.94
   0   3   3  110.70    4.91
   0   3   3  108.96    4.94
   0   3   3  106.96    4.93
   0  -3  -3  113.24    4.92
   0  -3  -3  109.75    4.93
   0  -3  -3  112.19    4.94
   0  -3  -3  113.16    4.94
   0  -3  -3  113.20    4.94
  -1   3   3    8.42    0.43
  -1   3   3    8.41    0.43
  -1   3   3    7.87    0.42
  -1   3   3    7.98    0.40
  -1   3   3    8.01    0.43
  -1   3   3    8.17    0.42
   1  -3  -3    7.76    0.43
   1  -3  -3    8.28    0.43
   1  -3  -3    8.29    0.43
   1  -3  -3    7.62    0.42
   1  -3  -3    7.38    0.42
   1  -3  -3    7.79    0.40
  -2   3   3    0.52    0.12
  -2   3   3    0.29    0.11
  -2   3   3    0.42    0.13
  -2   3   3    0.35    0.10
  -2   3   3    0.45    0.11
  -2   3   3    0.46    0.12
   2  -3  -3    0.57    0.13
   2  -3  -3    0.47    0.11
   2  -3  -3    0.50    0.11
   2  -3  -3    0.45    0.11
   2  -3  -3    0.41    0.09
   2  -3  -3    0.30    0.13
   2  -3  -3    0.37    0.11
  -3   3   3    2.48    0.23
  -3   3   3    2.14    0.23
  -3   3   3    2.94    0.27
  -3   3   3    2.41    0.23
  -3   3   3    2.73    0.25
  -3   3   3    2.69    0.21
  -3   3   3    2.17    0.26
   3  -3  -3    1.98    0.23
   3  -3  -3    2.03    0.21
   3  -3  -3    2.59    0.28
   3  -3  -3    2.98    0.25
   3  -3  -3    2.05    0.22
   3  -3  -3    2.96    0.26
   3  -3  -3    2.35    0.23
  -4   3   3    0.60    0.18
  -4   3   3    1.02    0.19
  -4   3   3    1.31    0.22
  -4   3   3    1.10    0.22
  -4   3   3    0.94    0.18
  -4   3   3    0.83    0.21
  -4   3   3    1.23    0.21
   4  -3  -3    1.17    0.22
   4  -3  -3    0.93    0.20
   4  -3  -3    0.82    0.19
   4  -3  -3    1.06    0.19
   4  -3  -3    1.06    0.23
   4  -3  -3    1.12    0.21
   4  -3  -3    0.62    0.19
  -5   3   3    0.30    0.17
  -5   3   3    0.79    0.25
  -5   3   3    0.53    0.18
  -5   3   3    0.40    0.16
  -5   3   3    0.54    0.16
  -5   3   3    0.76    0.17
  -5   3   3    0.96    0.24
  -5   3   3    0.62    0.24
   5  -3  -3    0.87    0.24
   5  -3  -3    0.74    0.21
   5  -3  -3    0.87    0.23
   5  -3  -3    0.43    0.18
   5  -3  -3    0.53    0.21
   5  -3  -3    0.78    0.22
  -6   3   3   15.83    0.90
  -6   3   3   18.39    0.97
  -6   3   3   15.52    0.99
  -6   3   3   17.01    1.01
  -6   3   3   17.33    0.97
  -6   3   3   17.11    1.01
   6  -3  -3   17.81    1.00
   6  -3  -3   16.09    1.00
   6  -3  -3   17.88    1.01
   6  -3  -3   16.91    1.00
   6  -3  -3   17.91    1.02
  -7   3   3    0.28    0.28
  -7   3   3    0.59    0.31
  -7   3   3    0.77    0.24
  -7   3   3    1.08    0.29
  -7   3   3    0.74    0.27
  -7   3   3    0.81    0.35
   7  -3  -3    0.72    0.32
   7  -3  -3    0.43    0.26
   7  -3  -3    0.65    0.30
   7  -3  -3    0.55    0.31
  -8   3   3   16.49    1.07
  -8   3   3   15.03    0.89
  -8   3   3   14.40    1.05
   8  -3  -3   12.93    1.01
   8  -3  -3   14.77    1.04
   8  -3  -3   14.18    1.05
   7   4   3    0.21    0.27
   7   4   3   -0.35    0.28
   7   4   3   -0.09    0.28
   7   4   3    0.36    0.23
  -7  -4  -3    0.23    0.27
  -7  -4  -3    0.18    0.20
   6   4   3    0.26    0.19
   6   4   3    0.02    0.21
   6   4   3    0.14    0.26
   6   4   3    0.08    0.19
   6   4   3    0.16    0.26
  -6  -4  -3    0.16    0.21
  -6  -4  -3    0.56    0.34
  -6  -4  -3   -0.03    0.15
  -6  -4  -3   -0.05    0.24
  -6  -4  -3    0.11    0.25
   5   4   3    0.62    0.24
   5   4   3    1.03    0.23
   5   4   3    0.42    0.23
   5   4   3    1.08    0.31
   5   4   3    1.10    0.24
   5   4   3    0.37    0.20
   5   4   3    0.73    0.23
  -5  -4  -3    1.18    0.27
  -5  -4  -3    0.36    0.20
  -5  -4  -3    1.02    0.29
  -5  -4  -3    0.65    0.26
  -5  -4  -3    0.92    0.21
   4   4   3    0.13    0.16
   4   4   3    0.27    0.14
   4   4   3    0.17    0.16
   4   4   3   -0.04    0.19
   4   4   3   -0.05    0.14
   4   4   3    0.21    0.20
  -4  -4  -3    0.12    0.15
  -4  -4  -3   -0.25    0.19
  -4  -4  -3    0.15    0.16
  -4  -4  -3    0.28    0.16
  -4  -4  -3   -0.07    0.11
  -4  -4  -3    0.10    0.17
   3   4   3    1.28    0.19
   3   4   3    1.19    0.20
   3   4   3    1.24    0.20
   3   4   3    1.41    0.21
   3   4   3    0.89    0.19
   3   4   3    1.50    0.25
  -3  -4  -3    1.36    0.20
  -3  -4  -3    1.22    0.20
  -3  -4  -3    1.54    0.21
  -3  -4  -3    1.19    0.18
  -3  -4  -3    0.96    0.23
  -3  -4  -3    1.43    0.20
   2   4   3    1.52    0.19
   2   4   3    1.83    0.20
   2   4   3    1.57    0.19
   2   4   3    1.11    0.16
  -2  -4  -3    1.17    0.16
  -2  -4  -3    1.96    0.21
  -2  -4  -3    1.13    0.17
  -2  -4  -3    1.22    0.23
  -2  -4  -3    1.41    0.19
  -2  -4  -3    1.48    0.15
  -2  -4  -3    1.56    0.19
   1   4   3   31.44    1.44
   1   4   3   30.85    1.44
   1   4   3   30.47    1.44
   1   4   3   31.12    1.44
  -1  -4  -3   30.37    1.48
  -1  -4  -3   30.16    1.44
  -1  -4  -3   31.02    1.44
  -1  -4  -3   31.42    1.41
  -1  -4  -3   29.24    1.43
  -1  -4  -3   31.54    1.45
   0   4   3    2.62    0.22
   0   4   3    2.51    0.22
   0   4   3    2.87    0.23
   0   4   3    2.33    0.18
   0   4   3    2.45    0.21
   0  -4  -3    2.44    0.22
   0  -4  -3    2.22    0.21
   0  -4  -3    2.74    0.23
   0  -4  -3    2.81    0.23
   0  -4  -3    2.57    0.19
  -1   4   3   15.34    0.77
  -1   4   3   15.84    0.78
  -1   4   3   16.00    0.78
  -1   4   3   15.89    0.77
  -1   4   3   15.87    0.74
  -1   4   3   15.82    0.77
   1  -4  -3   16.85    0.79
   1  -4  -3   15.37    0.77
   1  -4  -3   14.17    0.77
   1  -4  -3   16.05    0.78
   1  -4  -3   16.12    0.77
  -2   4   3    6.29    0.38
  -2   4   3    6.55    0.40
  -2   4   3    7.15    0.40
  -2   4   3    6.50    0.39
  -2   4   3    6.99    0.41
  -2   4   3    5.96    0.39
   2  -4  -3    6.59    0.40
   2  -4  -3    7.03    0.41
   2  -4  -3    6.92    0.39
   2  -4  -3    6.41    0.39
   2  -4  -3    7.07    0.43
   2  -4  -3    6.62    0.36
  -3   4   3   10.72    0.61
  -3   4   3   11.15    0.62
  -3   4   3   11.42    0.61
  -3   4   3   11.17    0.61
  -3   4   3   11.39    0.60
  -3   4   3   12.84    0.64
  -3   4   3   10.74    0.60
   3  -4  -3    9.87    0.61
   3  -4  -3   10.64    0.64
   3  -4  -3   11.78    0.62
   3  -4  -3   11.29    0.60
   3  -4  -3   11.36    0.61
   3  -4  -3   11.07    0.60
   3  -4  -3   10.51    0.61
  -4   4   3   25.97    1.22
  -4   4   3   23.21    1.20
  -4   4   3   22.79    1.23
  -4   4   3   26.18    1.25
  -4   4   3   23.25    1.23
  -4   4   3   24.94    1.24
  -4   4   3   25.95    1.22
   4  -4  -3   25.09    1.22
   4  -4  -3   26.58    1.23
   4  -4  -3   22.46    1.22
   4  -4  -3   24.40    1.22
   4  -4  -3   22.73    1.25
   4  -4  -3   26.25    1.24
   4  -4  -3   22.28    1.22
  -5   4   3    1.74    0.30
  -5   4   3    1.36    0.29
  -5   4   3    1.22    0.23
  -5   4   3    0.96    0.22
  -5   4   3    1.87    0.30
  -5   4   3    1.43    0.24
  -5   4   3    1.38    0.26
   5  -4  -3    1.63    0.31
   5  -4  -3    1.51    0.26
   5  -4  -3    1.40    0.24
   5  -4  -3    1.89    0.29
   5  -4  -3    1.09    0.26
   5  -4  -3    1.54    0.27
   5  -4  -3    1.48    0.28
  -6   4   3    5.14    0.48
  -6   4   3    5.63    0.55
  -6   4   3    5.29    0.44
  -6   4   3    3.95    0.44
  -6   4   3    6.69    0.59
   6  -4  -3    4.96    0.50
   6  -4  -3    5.29    0.77
   6  -4  -3    5.33    0.51
   6  -4  -3    5.05    0.50
   6  -4  -3    3.49    0.44
  -7   4   3    0.08    0.22
  -7   4   3    0.10    0.30
  -7   4   3   -0.16    0.24
  -7   4   3   -0.11    0.26
  -7   4   3   -0.29    0.31
   7  -4  -3   -0.14    0.31
   7  -4  -3    0.45    0.28
   7  -4  -3   -0.13    0.23
   7  -4  -3    0.36    0.31
  -8   4   3    0.85    0.31
  -8   4   3    1.38    0.42
   7   5   3    0.72    0.29
   7   5   3    0.28    0.29
  -7  -5  -3    0.90    0.34
  -7  -5  -3    0.38    0.22
   6   5   3   -0.04    0.24
   6   5   3    0.58    0.24
   6   5   3    0.38    0.31
   6   5   3    0.28    0.24
   6   5   3    0.24    0.28
  -6  -5  -3    0.60    0.20
  -6  -5  -3    0.29    0.35
  -6  -5  -3    0.14    0.24
  -6  -5  -3    0.43    0.31
  -6  -5  -3    0.30    0.26
   5   5   3    0.32    0.30
   5   5   3    0.26    0.19
   5   5   3    0.38    0.24
   5   5   3    0.52    0.23
   5   5   3    0.47    0.21
  -5  -5  -3    0.22    0.19
  -5  -5  -3    0.29    0.23
  -5  -5  -3    0.16    0.24
  -5  -5  -3    0.35    0.17
   4   5   3    2.74    0.32
   4   5   3    1.83    0.28
   4   5   3    2.28    0.30
   4   5   3    2.38    0.34
   4   5   3    2.45    0.31
  -4  -5  -3    3.23    0.34
  -4  -5  -3    3.15    0.31
  -4  -5  -3    2.75    0.35
  -4  -5  -3    3.10    0.34
  -4  -5  -3    2.34    0.40
   3   5   3    3.15    0.30
   3   5   3    2.15    0.26
   3   5   3    2.69    0.29
   3   5   3    2.77    0.28
   3   5   3    3.50    0.30
  -3  -5  -3    2.47    0.27
  -3  -5  -3    2.92    0.29
  -3  -5  -3    1.95    0.32
  -3  -5  -3    2.58    0.27
  -3  -5  -3    2.76    0.29
  -3  -5  -3    2.78    0.25
   2   5   3    0.68    0.14
   2   5   3    1.04    0.18
   2   5   3    0.97    0.17
   2   5   3    1.08    0.18
   2   5   3    0.94    0.17
  -2  -5  -3    0.47    0.19
  -2  -5  -3    1.08    0.17
  -2  -5  -3    0.48    0.13
  -2  -5  -3    0.70    0.14
  -2  -5  -3    0.88    0.13
  -2  -5  -3    0.83    0.17
  -2  -5  -3    0.88    0.17
   1   5   3    3.91    0.29
   1   5   3    3.44    0.29
   1   5   3    3.84    0.29
   1   5   3    4.11    0.29
  -1  -5  -3    4.03    0.35
  -1  -5  -3    3.87    0.30
  -1  -5  -3    3.71    0.28
  -1  -5  -3    3.66    0.28
  -1  -5  -3    3.35    0.27
  -1  -5  -3    3.67    0.25
   0   5   3   55.66    2.47
   0   5   3   54.23    2.47
   0   5   3   53.69    2.45
   0   5   3   53.65    2.47
   0   5   3   52.16    2.46
   0  -5  -3   55.52    2.45
   0  -5  -3   53.72    2.47
   0  -5  -3   52.24    2.46
   0  -5  -3   53.53    2.47
   0  -5  -3   55.22    2.47
  -1   5   3   11.51    0.63
  -1   5   3   11.69    0.63
  -1   5   3   12.48    0.62
  -1   5   3   11.70    0.62
  -1   5   3   11.16    0.57
  -1   5   3   12.24    0.62
   1  -5  -3   12.17    0.63
   1  -5  -3   11.60    0.62
   1  -5  -3   12.55    0.63
   1  -5  -3   11.35    0.62
   1  -5  -3   12.51    0.63
  -2   5   3   12.87    0.67
  -2   5   3   13.29    0.67
  -2   5   3   12.64    0.66
  -2   5   3   12.04    0.63
  -2   5   3   12.10    0.66
  -2   5   3   13.03    0.67
   2  -5  -3   12.50    0.61
   2  -5  -3   12.01    0.65
   2  -5  -3   12.71    0.67
   2  -5  -3   11.99    0.66
   2  -5  -3   12.35    0.65
   2  -5  -3   12.50    0.69
  -3   5   3    3.10    0.28
  -3   5   3    3.29    0.31
  -3   5   3    2.36    0.27
  -3   5   3    2.48    0.25
  -3   5   3    3.29    0.29
  -3   5   3    2.66    0.29
  -3   5   3    3.04    0.31
   3  -5  -3    2.68    0.27
   3  -5  -3    2.43    0.29
   3  -5  -3    2.67    0.27
   3  -5  -3    3.01    0.29
   3  -5  -3    2.67    0.28
   3  -5  -3    2.70    0.24
   3  -5  -3    2.50    0.28
  -4   5   3    0.20    0.16
  -4   5   3    0.03    0.17
  -4   5   3   -0.03    0.13
  -4   5   3    0.07    0.14
  -4   5   3   -0.08    0.16
  -4   5   3   -0.12    0.13
  -4   5   3   -0.04    0.14
   4  -5  -3    0.03    0.15
   4  -5  -3   -0.02    0.15
   4  -5  -3    0.05    0.16
   4  -5  -3    0.15    0.15
   4  -5  -3    0.06    0.14
   4  -5  -3    0.02    0.14
   4  -5  -3    0.05    0.14
  -5   5   3    0.70    0.26
  -5   5   3    0.96    0.23
  -5   5   3    0.74    0.30
  -5   5   3    0.82    0.24
  -5   5   3    0.90    0.22
  -5   5   3    0.19    0.23
  -5   5   3    0.89    0.23
   5  -5  -3    1.06    0.26
   5  -5  -3    0.73    0.23
   5  -5  -3    1.13    0.27
   5  -5  -3    0.94    0.24
   5  -5  -3    0.97    0.25
   5  -5  -3    0.53    0.22
   5  -5  -3    0.61    0.23
  -6   5   3    0.03    0.23
  -6   5   3    0.31    0.23
  -6   5   3    0.22    0.20
  -6   5   3   -0.10    0.22
  -6   5   3   -0.34    0.23
   6  -5  -3    0.16    0.22
   6  -5  -3    0.18    0.23
   6  -5  -3    0.07    0.23
   6  -5  -3    0.00    0.24
   6  -5  -3    0.00    0.20
  -7   5   3   -0.04    0.23
  -7   5   3   -0.07    0.31
  -7   5   3    0.03    0.29
   7  -5  -3    0.01    0.26
   7  -5  -3    0.15    0.31
   7  -5  -3   -0.22    0.23
   6   6   3    5.41    0.57
   6   6   3    7.06    0.60
   6   6   3    6.62    0.58
   6   6   3    6.48    0.66
  -6  -6  -3    7.37    0.65
  -6  -6  -3    5.77    0.59
  -6  -6  -3    5.63    0.48
   5   6   3    0.68    0.24
   5   6   3    1.20    0.29
   5   6   3    0.97    0.27
   5   6   3    0.69    0.40
   5   6   3    0.92    0.25
  -5  -6  -3    0.87    0.25
  -5  -6  -3    0.66    0.26
  -5  -6  -3    0.62    0.24
  -5  -6  -3    0.66    0.19
   4   6   3    1.31    0.27
   4   6   3    2.21    0.30
   4   6   3    1.99    0.33
   4   6   3    1.59    0.27
   4   6   3    2.50    0.33
  -4  -6  -3    2.66    0.29
  -4  -6  -3    1.77    0.29
  -4  -6  -3    1.53    0.25
  -4  -6  -3    2.09    0.31
   3   6   3    0.96    0.20
   3   6   3    1.26    0.23
   3   6   3    0.98    0.20
   3   6   3    0.96    0.20
   3   6   3    0.94    0.20
  -3  -6  -3    1.23    0.20
  -3  -6  -3    0.97    0.21
  -3  -6  -3    0.92    0.20
  -3  -6  -3    0.75    0.25
  -3  -6  -3    1.00    0.17
  -3  -6  -3    0.41    0.17
  -3  -6  -3    0.72    0.17
   2   6   3   14.43    0.76
   2   6   3   13.80    0.78
   2   6   3   16.01    0.80
   2   6   3   13.76    0.78
   2   6   3   14.14    0.79
  -2  -6  -3   15.33    0.79
  -2  -6  -3   16.46    0.81
  -2  -6  -3   14.02    0.80
  -2  -6  -3   14.56    0.75
  -2  -6  -3   15.44    0.88
  -2  -6  -3   15.72    0.77
  -2  -6  -3   14.80    0.78
   1   6   3    0.26    0.12
   1   6   3    0.51    0.14
   1   6   3    0.27    0.14
   1   6   3    0.33    0.13
  -1  -6  -3    0.17    0.10
  -1  -6  -3    0.26    0.13
  -1  -6  -3    0.20    0.12
  -1  -6  -3    0.11    0.16
  -1  -6  -3    0.55    0.14
  -1  -6  -3    0.17    0.13
   0   6   3    9.88    0.55
   0   6   3   10.01    0.56
   0   6   3    9.78    0.48
   0   6   3   10.82    0.57
   0   6   3    9.61    0.56
   0   6   3    9.89    0.56
   0  -6  -3   10.88    0.55
   0  -6  -3   10.06    0.56
   0  -6  -3    9.70    0.56
   0  -6  -3   10.15    0.56
   0  -6  -3   10.02    0.57
  -1   6   3    2.52    0.25
  -1   6   3    3.06    0.27
  -1   6   3    3.14    0.28
  -1   6   3    3.38    0.30
  -1   6   3    2.46    0.18
  -1   6   3    2.24    0.24
   1  -6  -3    2.17    0.23
   1  -6  -3    3.21    0.28
   1  -6  -3    3.11    0.28
   1  -6  -3    3.09    0.28
   1  -6  -3    2.25    0.26
  -2   6   3    0.86    0.18
  -2   6   3    0.79    0.15
  -2   6   3    0.99    0.14
  -2   6   3    1.32    0.20
  -2   6   3    1.07    0.18
  -2   6   3    0.71    0.16
   2  -6  -3    1.37    0.21
   2  -6  -3    1.24    0.20
   2  -6  -3    0.89    0.12
   2  -6  -3    1.04    0.17
   2  -6  -3    0.78    0.18
   2  -6  -3    0.99    0.17
  -3   6   3    2.83    0.26
  -3   6   3    2.59    0.28
  -3   6   3    2.65    0.29
  -3   6   3    2.47    0.28
  -3   6   3    2.20    0.27
  -3   6   3    2.48    0.29
  -3   6   3    1.98    0.26
   3  -6  -3    2.25    0.26
   3  -6  -3    2.24    0.26
   3  -6  -3    1.98    0.27
   3  -6  -3    2.60    0.28
   3  -6  -3    2.03    0.28
   3  -6  -3    2.31    0.22
   3  -6  -3    2.53    0.29
  -4   6   3    0.37    0.19
  -4   6   3    0.43    0.19
  -4   6   3    0.38    0.20
  -4   6   3    0.20    0.17
  -4   6   3    0.36    0.19
  -4   6   3    0.53    0.20
  -4   6   3    0.18    0.17
   4  -6  -3    0.18    0.19
   4  -6  -3    0.40    0.17
   4  -6  -3    0.19    0.18
   4  -6  -3    0.01    0.17
   4  -6  -3    0.26    0.17
   4  -6  -3    0.54    0.18
   4  -6  -3    0.48    0.19
  -5   6   3    0.13    0.19
  -5   6   3    0.24    0.21
  -5   6   3    0.12    0.20
  -5   6   3   -0.07    0.17
  -5   6   3    0.08    0.20
   5  -6  -3    0.03    0.22
   5  -6  -3    0.02    0.21
   5  -6  -3    0.12    0.21
   5  -6  -3   -0.13    0.18
   5  -6  -3   -0.02    0.20
   5  -6  -3    0.31    0.20
   5  -6  -3    0.05    0.18
  -6   6   3    0.19    0.23
  -6   6   3    0.02    0.25
  -6   6   3    0.07    0.24
  -6   6   3    0.39    0.23
  -6   6   3   -0.09    0.24
   6  -6  -3    0.07    0.27
   6  -6  -3    0.13    0.23
   6  -6  -3    0.23    0.24
   6  -6  -3    0.12    0.27
   6  -6  -3   -0.04    0.21
  -7   6   3    0.51    0.28
  -7   6   3    0.03    0.32
   7  -6  -3    0.44    0.30
   7  -6  -3    0.18    0.34
   7  -6  -3    0.47    0.32
   7  -6  -3    0.33    0.26
   6   7   3    4.85    0.54
   6   7   3    4.93    0.57
  -6  -7  -3    5.36    0.47
  -6  -7  -3    4.71    0.54
  -6  -7  -3    5.25    0.56
   5   7   3    2.25    0.34
   5   7   3    1.77    0.32
   5   7   3    2.13    0.37
   5   7   3    2.19    0.40
  -5  -7  -3    2.07    0.29
  -5  -7  -3    2.30    0.39
  -5  -7  -3    1.50    0.34
  -5  -7  -3    2.41    0.38
   4   7   3   30.58    1.52
   4   7   3   27.66    1.52
   4   7   3   31.89    1.53
   4   7   3   31.04    1.57
   4   7   3   27.52    1.51
  -4  -7  -3   30.64    1.48
  -4  -7  -3   30.84    1.46
  -4  -7  -3   25.59    1.49
  -4  -7  -3   32.03    1.54
  -4  -7  -3   31.60    1.54
   3   7   3    0.80    0.23
   3   7   3    0.57    0.20
   3   7   3    0.59    0.19
   3   7   3    0.74    0.22
   3   7   3    0.47    0.20
  -3  -7  -3    0.63    0.19
  -3  -7  -3    0.98    0.24
  -3  -7  -3    0.47    0.17
  -3  -7  -3    0.93    0.32
  -3  -7  -3    0.58    0.20
  -3  -7  -3    0.47    0.18
  -3  -7  -3    0.68    0.18
   2   7   3   14.92    0.83
   2   7   3   15.37    0.80
   2   7   3   16.48    0.86
   2   7   3   15.49    0.84
   2   7   3   15.79    0.86
  -2  -7  -3   16.07    0.87
  -2  -7  -3   15.31    0.84
  -2  -7  -3   15.66    0.85
  -2  -7  -3   15.47    0.83
  -2  -7  -3   15.35    0.94
  -2  -7  -3   16.32    0.82
   1   7   3    2.24    0.26
   1   7   3    2.20    0.27
   1   7   3    2.11    0.27
   1   7   3    1.99    0.19
   1   7   3    2.34    0.26
  -1  -7  -3    2.00    0.25
  -1  -7  -3    2.67    0.30
  -1  -7  -3    2.40    0.26
  -1  -7  -3    2.13    0.24
  -1  -7  -3    2.82    0.29
   0   7   3    0.34    0.12
   0   7   3    0.18    0.11
   0   7   3    0.30    0.14
   0   7   3    0.30    0.07
   0   7   3    0.26    0.14
   0   7   3    0.19    0.13
   0  -7  -3    0.35    0.14
   0  -7  -3    0.28    0.13
   0  -7  -3    0.17    0.13
   0  -7  -3    0.31    0.14
   0  -7  -3    0.07    0.12
  -1   7   3    0.20    0.07
  -1   7   3    0.13    0.12
  -1   7   3    0.19    0.12
  -1   7   3    0.09    0.12
  -1   7   3    0.18    0.13
  -1   7   3    0.03    0.12
   1  -7  -3    0.16    0.14
   1  -7  -3    0.16    0.14
   1  -7  -3    0.15    0.13
   1  -7  -3    0.20    0.13
   1  -7  -3    0.37    0.14
  -2   7   3    0.17    0.15
  -2   7   3    0.18    0.14
  -2   7   3    0.27    0.10
  -2   7   3    0.28    0.14
  -2   7   3    0.15    0.13
  -2   7   3    0.21    0.13
   2  -7  -3    0.25    0.14
   2  -7  -3    0.38    0.14
   2  -7  -3    0.35    0.15
   2  -7  -3    0.09    0.14
   2  -7  -3    0.22    0.12
  -3   7   3    5.20    0.35
  -3   7   3    4.52    0.38
  -3   7   3    3.73    0.37
  -3   7   3    4.85    0.40
  -3   7   3    4.99    0.40
  -3   7   3    3.97    0.40
  -3   7   3    4.77    0.41
   3  -7  -3    4.47    0.38
   3  -7  -3    4.17    0.39
   3  -7  -3    4.64    0.38
   3  -7  -3    4.27    0.31
   3  -7  -3    4.56    0.37
   3  -7  -3    4.87    0.41
   3  -7  -3    4.83    0.41
  -4   7   3    0.47    0.19
  -4   7   3    0.21    0.18
  -4   7   3    0.55    0.22
  -4   7   3    0.33    0.19
  -4   7   3    0.69    0.22
   4  -7  -3    0.18    0.20
   4  -7  -3    0.41    0.20
   4  -7  -3    0.44    0.20
   4  -7  -3    0.08    0.19
   4  -7  -3    0.48    0.21
   4  -7  -3    0.59    0.20
   4  -7  -3    0.45    0.17
  -5   7   3    1.48    0.29
  -5   7   3    1.71    0.33
  -5   7   3    1.75    0.30
  -5   7   3    2.10    0.35
  -5   7   3    1.58    0.32
   5  -7  -3    1.80    0.32
   5  -7  -3    1.43    0.31
   5  -7  -3    1.90    0.32
   5  -7  -3    1.69    0.33
   5  -7  -3    1.46    0.28
   5  -7  -3    1.81    0.32
   5  -7  -3    1.03    0.26
  -6   7   3    0.10    0.29
  -6   7   3   -0.02    0.21
  -6   7   3    0.25    0.28
   6  -7  -3    0.02    0.23
   6  -7  -3    0.16    0.23
   6  -7  -3    0.23    0.27
   6  -7  -3   -0.26    0.25
  -7   7   3   -0.10    0.22
  -7   7   3    0.01    0.32
   7  -7  -3   -0.31    0.47
   7  -7  -3   -0.06    0.28
   7  -7  -3   -0.14    0.34
   6   8   3    1.72    0.43
  -6  -8  -3    1.43    0.30
  -6  -8  -3    1.70    0.33
   5   8   3    2.71    0.41
   5   8   3    4.65    0.53
  -5  -8  -3    3.40    0.38
  -5  -8  -3    3.62    0.45
  -5  -8  -3    3.22    0.45
  -5  -8  -3    4.18    0.42
   4   8   3    2.96    0.42
   4   8   3    2.49    0.36
   4   8   3    2.98    0.43
   4   8   3    3.12    0.39
   4   8   3    3.23    0.39
  -4  -8  -3    3.45    0.36
  -4  -8  -3    3.99    0.44
  -4  -8  -3    2.34    0.34
  -4  -8  -3    2.66    0.32
  -4  -8  -3    1.94    0.33
   3   8   3    4.59    0.40
   3   8   3    3.64    0.39
   3   8   3    3.86    0.40
   3   8   3    3.51    0.39
  -3  -8  -3    4.19    0.40
  -3  -8  -3    4.01    0.44
  -3  -8  -3    3.80    0.39
  -3  -8  -3    4.21    0.36
  -3  -8  -3    4.30    0.42
  -3  -8  -3    5.16    0.39
   2   8   3   41.40    1.87
   2   8   3   38.16    1.86
   2   8   3   36.38    1.79
   2   8   3   39.27    1.87
   2   8   3   36.80    1.86
  -2  -8  -3   38.23    1.96
  -2  -8  -3   38.56    1.85
  -2  -8  -3   35.60    1.84
  -2  -8  -3   38.94    1.87
  -2  -8  -3   41.18    1.84
  -2  -8  -3   38.30    1.88
   1   8   3    0.79    0.13
   1   8   3    1.53    0.25
   1   8   3    0.86    0.19
   1   8   3    0.98    0.20
   1   8   3    1.00    0.21
  -1  -8  -3    0.94    0.20
  -1  -8  -3    1.22    0.23
  -1  -8  -3    0.77    0.19
  -1  -8  -3    0.66    0.18
  -1  -8  -3    0.68    0.20
   0   8   3   12.32    0.70
   0   8   3   12.05    0.58
   0   8   3   12.00    0.70
   0   8   3   11.84    0.70
   0   8   3   13.29    0.72
   0   8   3   12.65    0.71
   0  -8  -3   12.86    0.72
   0  -8  -3   12.37    0.70
   0  -8  -3   13.42    0.71
   0  -8  -3   12.50    0.71
   0  -8  -3   12.18    0.69
  -1   8   3    6.15    0.46
  -1   8   3    6.78    0.46
  -1   8   3    6.37    0.44
  -1   8   3    6.41    0.45
  -1   8   3    6.65    0.33
  -1   8   3    6.78    0.47
   1  -8  -3    6.73    0.46
   1  -8  -3    7.25    0.47
   1  -8  -3    6.62    0.45
   1  -8  -3    6.16    0.47
   1  -8  -3    6.42    0.47
  -2   8   3    0.99    0.14
  -2   8   3    0.95    0.20
  -2   8   3    0.76    0.19
  -2   8   3    0.78    0.22
  -2   8   3    1.27    0.24
  -2   8   3    0.64    0.21
  -2   8   3    0.62    0.20
   2  -8  -3    1.15    0.21
   2  -8  -3    1.09    0.23
   2  -8  -3    1.10    0.23
   2  -8  -3    0.79    0.21
   2  -8  -3    0.70    0.19
  -3   8   3    0.23    0.19
  -3   8   3    0.29    0.18
  -3   8   3    0.56    0.19
  -3   8   3    0.19    0.19
  -3   8   3    0.53    0.15
   3  -8  -3    0.12    0.11
   3  -8  -3    0.16    0.19
   3  -8  -3    0.37    0.17
   3  -8  -3    0.54    0.18
   3  -8  -3    0.37    0.19
   3  -8  -3    0.28    0.21
  -4   8   3    0.08    0.18
  -4   8   3    0.01    0.17
  -4   8   3    0.46    0.23
  -4   8   3    0.28    0.24
  -4   8   3    0.37    0.21
   4  -8  -3    0.00    0.18
   4  -8  -3   -0.12    0.18
   4  -8  -3    0.08    0.17
   4  -8  -3    0.25    0.21
   4  -8  -3    0.31    0.22
   4  -8  -3    0.46    0.21
   4  -8  -3    0.51    0.20
  -5   8   3    0.22    0.27
  -5   8   3    0.73    0.26
  -5   8   3    0.58    0.26
  -5   8   3    1.08    0.31
   5  -8  -3    0.73    0.27
   5  -8  -3    0.64    0.28
   5  -8  -3    1.04    0.30
   5  -8  -3    0.73    0.26
   5  -8  -3    1.08    0.25
   5  -8  -3    0.83    0.44
  -6   8   3    3.04    0.45
  -6   8   3    2.99    0.47
   6  -8  -3    3.13    0.46
   6  -8  -3    2.79    0.45
   6  -8  -3    2.41    0.41
   6  -8  -3    2.62    0.45
   5   9   3    0.22    0.27
   5   9   3    0.07    0.25
  -5  -9  -3   -0.29    0.21
  -5  -9  -3   -0.11    0.18
  -5  -9  -3   -0.09    0.30
  -5  -9  -3    0.03    0.24
   4   9   3    1.64    0.38
   4   9   3    1.86    0.39
   4   9   3    1.91    0.34
  -4  -9  -3    1.76    0.37
  -4  -9  -3    1.53    0.30
  -4  -9  -3    2.08    0.31
  -4  -9  -3    1.63    0.29
   3   9   3    2.91    0.35
   3   9   3    2.33    0.35
   3   9   3    2.84    0.38
   3   9   3    2.46    0.36
  -3  -9  -3    2.53    0.31
  -3  -9  -3    1.93    0.32
  -3  -9  -3    2.47    0.36
  -3  -9  -3    2.32    0.39
  -3  -9  -3    2.72    0.37
  -3  -9  -3    2.89    0.33
   2   9   3    2.32    0.33
   2   9   3    2.74    0.27
   2   9   3    2.00    0.31
   2   9   3    2.49    0.34
  -2  -9  -3    2.51    0.34
  -2  -9  -3    2.60    0.32
  -2  -9  -3    2.08    0.29
  -2  -9  -3    2.63    0.31
  -2  -9  -3    2.68    0.35
   1   9   3    6.26    0.34
   1   9   3    6.09    0.49
   1   9   3    5.61    0.47
   1   9   3    5.76    0.48
   1   9   3    5.51    0.32
  -1  -9  -3    6.78    0.52
  -1  -9  -3    5.78    0.46
  -1  -9  -3    5.72    0.47
  -1  -9  -3    6.46    0.53
  -1  -9  -3    6.60    0.47
   0   9   3   32.94    1.61
   0   9   3   32.00    1.61
   0   9   3   32.89    1.60
   0   9   3   31.88    1.61
   0  -9  -3   33.39    1.62
   0  -9  -3   30.79    1.59
   0  -9  -3   33.88    1.61
   0  -9  -3   32.94    1.61
   0  -9  -3   32.95    1.61
  -1   9   3    5.31    0.45
  -1   9   3    5.61    0.45
  -1   9   3    5.35    0.44
  -1   9   3    5.83    0.47
   1  -9  -3    6.52    0.46
   1  -9  -3    5.69    0.47
   1  -9  -3    5.13    0.48
   1  -9  -3    5.90    0.45
   1  -9  -3    6.20    0.48
  -2   9   3    2.86    0.37
  -2   9   3    2.13    0.27
  -2   9   3    2.43    0.31
  -2   9   3    2.35    0.31
   2  -9  -3    2.19    0.28
   2  -9  -3    2.18    0.27
   2  -9  -3    1.96    0.30
   2  -9  -3    2.93    0.36
   2  -9  -3    2.02    0.30
  -3   9   3    1.39    0.28
  -3   9   3    1.91    0.30
  -3   9   3    0.87    0.28
  -3   9   3    1.43    0.29
   3  -9  -3    1.50    0.27
   3  -9  -3    1.26    0.26
   3  -9  -3    1.16    0.27
   3  -9  -3    1.28    0.26
   3  -9  -3    1.24    0.30
  -4   9   3    4.73    0.49
  -4   9   3    4.79    0.46
  -4   9   3    4.69    0.51
   4  -9  -3    4.20    0.46
   4  -9  -3    4.08    0.48
   4  -9  -3    4.07    0.44
   4  -9  -3    4.25    0.36
   4  -9  -3    3.73    0.45
   4  -9  -3    4.44    0.48
   4  -9  -3    4.16    0.46
  -5   9   3    0.56    0.32
  -5   9   3    0.28    0.26
   5  -9  -3    0.04    0.23
   5  -9  -3    0.01    0.25
   5  -9  -3    0.27    0.28
   5  -9  -3    0.26    0.25
  -6   9   3    0.04    0.26
  -6   9   3    0.14    0.33
   6  -9  -3    0.01    0.31
   6  -9  -3   -0.05    0.30
   4  10   3    0.13    0.28
   4  10   3    0.05    0.28
  -4 -10  -3    0.25    0.23
  -4 -10  -3    0.09    0.25
  -4 -10  -3    0.00    0.18
  -4 -10  -3    0.35    0.34
   3  10   3    0.69    0.30
   3  10   3    0.22    0.25
  -3 -10  -3    0.83    0.22
  -3 -10  -3    0.40    0.22
  -3 -10  -3    0.40    0.28
  -3 -10  -3    0.18    0.25
   2  10   3    0.05    0.22
   2  10   3   -0.04    0.20
   2  10   3    0.06    0.26
  -2 -10  -3    0.25    0.23
  -2 -10  -3    0.15    0.20
  -2 -10  -3    0.01    0.19
  -2 -10  -3    0.30    0.19
  -2 -10  -3    0.05    0.19
   1  10   3   -0.02    0.18
   1  10   3    0.01    0.20
  -1 -10  -3    0.14    0.19
  -1 -10  -3   -0.01    0.21
  -1 -10  -3    0.20    0.19
  -1 -10  -3    0.04    0.19
  -1 -10  -3    0.47    0.20
   0  10   3    6.66    0.53
   0  10   3    7.16    0.71
   0  10   3    7.18    0.54
   0 -10  -3    7.28    0.55
   0 -10  -3    7.36    0.54
   0 -10  -3    6.52    0.52
   0 -10  -3    6.61    0.52
   0 -10  -3    7.67    0.54
  -1  10   3    4.36    0.49
  -1  10   3    4.79    0.45
  -1  10   3    4.70    0.44
   1 -10  -3    5.18    0.44
   1 -10  -3    4.69    0.47
   1 -10  -3    5.01    0.47
   1 -10  -3    3.14    0.37
   1 -10  -3    4.63    0.44
  -2  10   3   20.76    1.18
  -2  10   3   22.99    1.18
  -2  10   3   23.27    1.24
   2 -10  -3   22.86    1.21
   2 -10  -3   23.80    1.24
   2 -10  -3   20.82    1.21
   2 -10  -3   21.93    1.17
   2 -10  -3   21.48    1.17
  -3  10   3    5.81    0.52
  -3  10   3    5.00    0.54
   3 -10  -3    4.75    0.50
   3 -10  -3    4.93    0.47
   3 -10  -3    5.07    0.53
   3 -10  -3    5.12    0.48
  -4  10   3    3.37    0.47
  -4  10   3    3.27    0.41
   4 -10  -3    5.18    0.55
   4 -10  -3    3.07    0.41
   4 -10  -3    2.76    0.41
   4 -10  -3    2.90    0.39
  -5  10   3    0.42    0.31
  -5  10   3    0.71    0.32
   5 -10  -3    0.43    0.29
   5 -10  -3    0.15    0.30
   5 -10  -3    0.25    0.30
   5 -10  -3    0.35    0.31
   3  11   3    0.07    0.27
   3  11   3   -0.05    0.28
  -3 -11  -3    0.08    0.18
  -3 -11  -3    0.07    0.23
  -3 -11  -3    0.42    0.31
  -3 -11  -3    0.22    0.28
   2  11   3    3.17    0.51
   2  11   3    5.20    0.52
  -2 -11  -3    4.69    0.52
  -2 -11  -3    3.70    0.44
  -2 -11  -3    4.19    0.49
   1  11   3    0.60    0.25
  -1 -11  -3    0.94    0.31
  -1 -11  -3    0.83    0.30
  -1 -11  -3    0.45    0.24
  -1 -11  -3    1.62    0.32
   0  11   3    2.09    0.35
   0 -11  -3    2.54    0.36
   0 -11  -3    1.77    0.32
   0 -11  -3    2.51    0.35
   0 -11  -3    1.90    0.31
  -1  11   3    0.65    0.30
  -1  11   3    0.67    0.23
   1 -11  -3    1.12    0.29
   1 -11  -3    0.72    0.25
   1 -11  -3    0.72    0.28
   1 -11  -3    0.51    0.23
  -2  11   3    0.08    0.22
  -2  11   3    0.27    0.28
   2 -11  -3   -0.24    0.17
   2 -11  -3    0.31    0.30
   2 -11  -3    0.70    0.27
   2 -11  -3    0.07    0.21
  -3  11   3    0.59    0.32
  -3  11   3    0.87    0.28
   3 -11  -3    0.66    0.25
   3 -11  -3    0.52    0.27
   3 -11  -3    0.60    0.29
  -4  11   3    1.68    0.32
  -4  11   3    1.06    0.33
  -4  11   3    1.33    0.37
   4 -11  -3    1.82    0.40
   4 -11  -3    1.50    0.38
   4 -11  -3    1.66    0.43
   4 -11  -3    1.68    0.38
   2  12   3    1.17    0.36
   2  12   3    1.50    0.43
  -2 -12  -3    1.01    0.36
  -2 -12  -3    0.71    0.33
   1  12   3    0.31    0.25
   1  12   3   -0.11    0.28
  -1 -12  -3   -0.15    0.23
  -1 -12  -3    0.12    0.27
  -1 -12  -3   -0.10    0.22
   0  12   3   -0.19    0.24
   0  12   3    0.14    0.29
   0  12   3    0.02    0.22
   0 -12  -3   -0.04    0.23
   0 -12  -3    0.21    0.23
   0 -12  -3    0.05    0.26
  -1  12   3    0.34    0.30
  -1  12   3    0.16    0.24
  -1  12   3   -0.01    0.25
   1 -12  -3   -0.15    0.25
   1 -12  -3   -0.09    0.22
   1 -12  -3    0.10    0.21
  -2  12   3    0.00    0.27
  -2  12   3   -0.42    0.25
  -2  12   3    0.30    0.27
   2 -12  -3   -0.42    0.17
   2 -12  -3    0.13    0.25
   2 -12  -3   -0.05    0.25
   3 -12  -3    0.41    0.29
   1 -12   4    0.05    0.18
   1 -12   4   -0.24    0.20
   1 -12   4    0.09    0.19
  -1  12  -4    0.00    0.25
  -1  12  -4   -0.25    0.28
   0 -12   4    0.05    0.19
   0 -12   4   -0.32    0.20
   0 -12   4   -0.12    0.14
   0  12  -4   -0.19    0.28
   0  12  -4    0.03    0.23
  -1 -12   4    0.28    0.25
  -1 -12   4    0.44    0.20
  -1 -12   4    0.60    0.20
   1  12  -4    0.56    0.30
   1  12  -4    0.56    0.36
  -2 -12   4   -0.10    0.25
  -2 -12   4    0.04    0.18
  -2 -12   4   -0.08    0.20
   2  12  -4    0.39    0.27
   2  12  -4   -0.03    0.35
   3 -11   4    0.12    0.23
   3 -11   4   -0.12    0.23
   3 -11   4   -0.12    0.29
   3 -11   4    0.52    0.23
  -3  11  -4    0.11    0.29
   2 -11   4    1.67    0.33
   2 -11   4    2.09    0.30
   2 -11   4    2.38    0.30
   2 -11   4    1.83    0.37
  -2  11  -4    2.46    0.40
  -2  11  -4    2.17    0.37
   1 -11   4    0.76    0.19
   1 -11   4    0.46    0.20
   1 -11   4    0.59    0.24
  -1  11  -4    0.57    0.29
  -1  11  -4    0.59    0.29
   0 -11   4    0.06    0.15
   0 -11   4    0.02    0.19
   0 -11   4    0.06    0.16
   0 -11   4    0.22    0.17
   0  11  -4    0.01    0.23
   0  11  -4    0.56    0.30
  -1 -11   4   -0.05    0.14
  -1 -11   4   -0.09    0.15
  -1 -11   4   -0.11    0.21
   1  11  -4    0.18    0.24
   1  11  -4    0.13    0.28
  -2 -11   4    0.14    0.24
  -2 -11   4   -0.04    0.16
  -2 -11   4    0.00    0.18
   2  11  -4   -0.16    0.22
   2  11  -4   -0.10    0.29
  -3 -11   4    2.19    0.35
  -3 -11   4    2.74    0.35
  -3 -11   4    3.10    0.43
   3  11  -4    3.43    0.55
   3  11  -4    3.49    0.41
  -4 -11   4    1.73    0.36
  -4 -11   4    0.68    0.33
  -4 -11   4    1.14    0.28
   4  11  -4    1.53    0.47
   4 -10   4    0.46    0.27
   4 -10   4    0.36    0.25
   4 -10   4    0.38    0.34
   4 -10   4    0.53    0.25
  -4  10  -4    0.31    0.29
   3 -10   4    0.55    0.22
   3 -10   4    0.57    0.26
   3 -10   4    0.85    0.24
   3 -10   4    0.64    0.27
  -3  10  -4    0.51    0.27
  -3  10  -4    0.58    0.25
   2 -10   4    3.06    0.32
   2 -10   4    2.61    0.38
   2 -10   4    2.82    0.32
   2 -10   4    3.05    0.32
   2 -10   4    2.39    0.38
  -2  10  -4    2.26    0.35
  -2  10  -4    3.11    0.42
  -2  10  -4    2.21    0.35
  -2  10  -4    3.11    0.42
   1 -10   4    0.83    0.19
   1 -10   4    0.98    0.19
   1 -10   4    1.07    0.26
   1 -10   4    1.31    0.21
   1 -10   4    1.20    0.20
  -1  10  -4    1.59    0.32
  -1  10  -4    1.70    0.25
  -1  10  -4    0.82    0.26
  -1  10  -4    0.91    0.24
   0 -10   4    6.43    0.44
   0 -10   4    6.18    0.43
   0 -10   4    6.11    0.43
   0 -10   4    5.95    0.42
   0 -10   4    6.43    0.51
   0  10  -4    6.93    0.52
   0  10  -4    6.95    0.58
   0  10  -4    6.23    0.53
   0  10  -4    6.32    0.43
   0  10  -4    6.33    0.46
  -1 -10   4    7.30    0.54
  -1 -10   4    6.96    0.45
  -1 -10   4    6.93    0.48
  -1 -10   4    6.35    0.46
  -1 -10   4    6.39    0.45
   1  10  -4    7.53    0.54
   1  10  -4    7.27    0.46
   1  10  -4    7.18    0.63
   1  10  -4    5.50    0.46
  -2 -10   4    2.41    0.31
  -2 -10   4    2.77    0.30
  -2 -10   4    2.37    0.27
  -2 -10   4    2.24    0.27
  -2 -10   4    2.32    0.35
   2  10  -4    2.46    0.30
   2  10  -4    2.10    0.29
   2  10  -4    2.59    0.45
   2  10  -4    2.22    0.33
  -3 -10   4    3.40    0.37
  -3 -10   4    3.42    0.36
  -3 -10   4    2.63    0.39
   3  10  -4    3.59    0.54
   3  10  -4    3.18    0.38
   3  10  -4    3.36    0.36
  -4 -10   4    8.23    0.65
  -4 -10   4    7.96    0.63
  -4 -10   4    8.42    0.60
   4  10  -4    9.04    0.75
  -5 -10   4    0.09    0.21
  -5 -10   4   -0.01    0.24
  -5 -10   4    0.14    0.25
   5  10  -4   -0.19    0.36
   5  -9   4    1.22    0.31
   5  -9   4    0.66    0.32
   5  -9   4    1.20    0.37
   5  -9   4    1.13    0.33
  -5   9  -4    0.85    0.32
   4  -9   4    0.83    0.27
   4  -9   4    1.37    0.39
   4  -9   4    0.78    0.27
   4  -9   4    0.83    0.24
  -4   9  -4    0.50    0.31
   3  -9   4    0.47    0.21
   3  -9   4    0.64    0.21
   3  -9   4    0.82    0.20
   3  -9   4    1.00    0.26
   3  -9   4    0.51    0.25
   3  -9   4    0.90    0.22
   3  -9   4    0.79    0.22
  -3   9  -4    0.77    0.23
  -3   9  -4    0.76    0.25
  -3   9  -4    0.79    0.29
  -3   9  -4    0.67    0.27
   2  -9   4   -0.01    0.17
   2  -9   4    0.07    0.14
   2  -9   4    0.18    0.20
   2  -9   4   -0.08    0.11
   2  -9   4   -0.14    0.14
   2  -9   4   -0.17    0.12
   2  -9   4   -0.03    0.14
  -2   9  -4   -0.12    0.19
  -2   9  -4   -0.05    0.18
  -2   9  -4    0.03    0.17
  -2   9  -4    0.01    0.20
  -2   9  -4   -0.23    0.19
   1  -9   4    6.87    0.44
   1  -9   4    6.72    0.32
   1  -9   4    7.52    0.52
   1  -9   4    6.75    0.45
   1  -9   4    6.41    0.32
   1  -9   4    6.71    0.44
   1  -9   4    7.00    0.44
  -1   9  -4    6.68    0.53
  -1   9  -4    6.43    0.44
  -1   9  -4    6.91    0.46
  -1   9  -4    7.35    0.53
  -1   9  -4    6.53    0.45
   0  -9   4   15.82    0.86
   0  -9   4   16.33    0.87
   0  -9   4   16.99    0.96
   0  -9   4   17.59    0.87
   0  -9   4   16.90    0.88
   0   9  -4   18.34    0.98
   0   9  -4   17.92    0.87
   0   9  -4   16.82    0.87
   0   9  -4   18.11    0.88
   0   9  -4   18.39    1.01
  -1  -9   4    1.62    0.21
  -1  -9   4    1.46    0.22
  -1  -9   4    1.38    0.20
  -1  -9   4    1.82    0.29
  -1  -9   4    1.46    0.20
   1   9  -4    1.39    0.32
   1   9  -4    1.48    0.27
   1   9  -4    1.42    0.22
   1   9  -4    1.46    0.21
   1   9  -4    1.24    0.20
  -2  -9   4   36.35    1.74
  -2  -9   4   35.16    1.81
  -2  -9   4   38.35    1.68
  -2  -9   4   36.63    1.75
  -2  -9   4   35.77    1.73
  -2  -9   4   35.84    1.73
   2   9  -4   37.03    1.76
   2   9  -4   36.60    1.73
   2   9  -4   35.53    1.73
   2   9  -4   37.95    1.89
   2   9  -4   36.99    1.77
  -3  -9   4   -0.10    0.17
  -3  -9   4    0.28    0.15
  -3  -9   4    0.00    0.12
  -3  -9   4    0.00    0.16
  -3  -9   4   -0.16    0.16
   3   9  -4    0.12    0.16
   3   9  -4    0.16    0.18
   3   9  -4    0.02    0.19
   3   9  -4    0.92    0.36
   3   9  -4    0.16    0.19
  -4  -9   4   10.25    0.71
  -4  -9   4   11.00    0.68
  -4  -9   4   10.89    0.75
  -4  -9   4   10.30    0.66
  -4  -9   4   10.85    0.70
   4   9  -4   10.85    0.68
   4   9  -4   10.82    0.81
   4   9  -4   11.27    0.70
   4   9  -4   11.41    0.68
  -5  -9   4    0.47    0.25
  -5  -9   4    0.06    0.19
   5   9  -4    1.36    0.41
   5   9  -4    0.03    0.24
   5  -8   4    1.21    0.33
   5  -8   4    1.03    0.39
   5  -8   4    0.89    0.30
   5  -8   4    0.86    0.34
   5  -8   4    1.38    0.31
  -5   8  -4    0.70    0.30
   4  -8   4    1.72    0.29
   4  -8   4    1.44    0.27
   4  -8   4    1.42    0.29
   4  -8   4    0.99    0.30
   4  -8   4    1.40    0.28
   4  -8   4    1.28    0.30
   4  -8   4    1.53    0.27
  -4   8  -4    1.66    0.31
  -4   8  -4    1.29    0.33
   3  -8   4    7.64    0.50
   3  -8   4    7.39    0.51
   3  -8   4    6.90    0.55
   3  -8   4    7.63    0.48
   3  -8   4    6.65    0.59
   3  -8   4    7.72    0.50
   3  -8   4    6.79    0.50
  -3   8  -4    7.46    0.51
  -3   8  -4    7.06    0.56
  -3   8  -4    6.92    0.51
  -3   8  -4    6.39    0.52
  -3   8  -4    6.80    0.46
   2  -8   4   12.86    0.70
   2  -8   4   13.33    0.71
   2  -8   4   12.67    0.66
   2  -8   4   13.06    0.70
   2  -8   4   13.46    0.81
   2  -8   4   14.33    0.78
   2  -8   4   12.33    0.69
  -2   8  -4   12.29    0.73
  -2   8  -4   12.77    0.71
  -2   8  -4   12.29    0.81
  -2   8  -4   12.39    0.71
  -2   8  -4   12.15    0.79
  -2   8  -4   12.56    0.69
   1  -8   4    8.77    0.47
   1  -8   4    9.83    0.61
   1  -8   4    9.06    0.53
   1  -8   4    9.64    0.52
   1  -8   4    8.98    0.53
   1  -8   4    9.51    0.46
   1  -8   4    9.47    0.52
  -1   8  -4   10.25    0.63
  -1   8  -4    9.37    0.53
  -1   8  -4    9.49    0.53
  -1   8  -4    9.48    0.59
  -1   8  -4    8.88    0.50
  -1   8  -4    9.10    0.52
  -1   8  -4    8.96    0.61
   0  -8   4   13.93    0.66
   0  -8   4   15.01    0.72
   0  -8   4   14.97    0.81
   0  -8   4   13.70    0.72
   0  -8   4   13.36    0.71
   0  -8   4   14.48    0.72
   0   8  -4   14.91    0.71
   0   8  -4   13.88    0.80
   0   8  -4   13.90    0.82
   0   8  -4   13.11    0.71
   0   8  -4   14.99    0.72
   0   8  -4   13.88    0.72
  -1  -8   4   -0.12    0.07
  -1  -8   4   -0.05    0.10
  -1  -8   4   -0.12    0.11
  -1  -8   4    0.09    0.15
  -1  -8   4   -0.02    0.12
  -1  -8   4   -0.04    0.09
   1   8  -4    0.12    0.16
   1   8  -4    0.04    0.11
   1   8  -4    0.04    0.11
   1   8  -4    0.15    0.11
   1   8  -4    0.16    0.21
   1   8  -4   -0.10    0.12
  -2  -8   4    3.46    0.31
  -2  -8   4    2.62    0.26
  -2  -8   4    3.13    0.29
  -2  -8   4    3.02    0.27
  -2  -8   4    3.27    0.25
  -2  -8   4    2.96    0.34
   2   8  -4    2.78    0.40
   2   8  -4    2.70    0.27
   2   8  -4    2.52    0.26
   2   8  -4    2.62    0.30
   2   8  -4    2.74    0.29
   2   8  -4    3.50    0.29
  -3  -8   4   -0.23    0.13
  -3  -8   4   -0.14    0.11
  -3  -8   4   -0.04    0.14
  -3  -8   4   -0.06    0.13
  -3  -8   4    0.06    0.16
   3   8  -4   -0.04    0.20
   3   8  -4    0.23    0.16
   3   8  -4   -0.25    0.13
   3   8  -4    0.33    0.19
   3   8  -4   -0.22    0.21
   3   8  -4    0.07    0.15
  -4  -8   4    1.18    0.27
  -4  -8   4    1.37    0.29
  -4  -8   4    1.07    0.24
  -4  -8   4    1.20    0.24
  -4  -8   4    1.37    0.23
   4   8  -4    0.90    0.23
   4   8  -4    1.15    0.23
   4   8  -4    1.59    0.38
   4   8  -4    1.28    0.23
   4   8  -4    1.24    0.26
  -5  -8   4    0.39    0.24
  -5  -8   4    0.01    0.25
  -5  -8   4    0.29    0.22
  -5  -8   4    0.32    0.20
   5   8  -4    0.46    0.32
   5   8  -4    0.02    0.19
   5   8  -4    0.32    0.32
  -6  -8   4    2.35    0.35
  -6  -8   4    3.12    0.42
   6   8  -4    2.67    0.38
   6   8  -4    3.34    0.51
   6  -7   4    0.94    0.30
   6  -7   4    0.58    0.31
   6  -7   4    0.04    0.32
   6  -7   4    1.27    0.36
  -6   7  -4    1.27    0.35
   5  -7   4    2.06    0.36
   5  -7   4    2.16    0.34
   5  -7   4    2.03    0.38
   5  -7   4    2.06    0.36
   5  -7   4    3.14    0.49
  -5   7  -4    2.70    0.40
  -5   7  -4    2.18    0.39
   4  -7   4    5.84    0.46
   4  -7   4    5.50    0.49
   4  -7   4    5.05    0.54
   4  -7   4    5.58    0.45
   4  -7   4    5.93    0.50
   4  -7   4    6.71    0.49
   4  -7   4    6.33    0.49
  -4   7  -4    6.22    0.51
  -4   7  -4    5.67    0.49
  -4   7  -4    5.63    0.56
   3  -7   4    7.59    0.61
   3  -7   4    8.78    0.51
   3  -7   4    8.67    0.49
   3  -7   4    7.62    0.50
   3  -7   4    7.31    0.51
   3  -7   4    7.74    0.51
   3  -7   4    7.96    0.54
  -3   7  -4    7.41    0.46
  -3   7  -4    7.08    0.55
  -3   7  -4    7.42    0.49
  -3   7  -4    7.20    0.55
  -3   7  -4    7.40    0.51
  -3   7  -4    8.15    0.52
   2  -7   4    3.27    0.30
   2  -7   4    3.70    0.36
   2  -7   4    2.41    0.31
   2  -7   4    3.34    0.28
   2  -7   4    3.40    0.29
   2  -7   4    3.34    0.29
   2  -7   4    3.58    0.29
  -2   7  -4    4.27    0.36
  -2   7  -4    3.67    0.31
  -2   7  -4    3.05    0.34
  -2   7  -4    3.07    0.27
  -2   7  -4    3.66    0.39
  -2   7  -4    3.68    0.29
  -2   7  -4    3.71    0.31
   1  -7   4    0.30    0.11
   1  -7   4    0.35    0.11
   1  -7   4    0.25    0.14
   1  -7   4    0.34    0.10
   1  -7   4    0.48    0.11
  -1   7  -4    0.26    0.18
  -1   7  -4    0.27    0.11
  -1   7  -4    0.38    0.12
  -1   7  -4    0.20    0.11
  -1   7  -4    0.23    0.16
  -1   7  -4    0.53    0.19
  -1   7  -4    0.27    0.10
   0  -7   4    0.42    0.10
   0  -7   4    0.55    0.11
   0  -7   4    0.54    0.11
   0  -7   4    0.60    0.12
   0  -7   4    0.69    0.09
   0  -7   4    0.47    0.16
   0   7  -4    0.48    0.12
   0   7  -4    0.21    0.15
   0   7  -4    0.35    0.10
   0   7  -4    0.38    0.09
   0   7  -4    0.20    0.16
   0   7  -4    0.50    0.11
  -1  -7   4    6.49    0.40
  -1  -7   4    7.29    0.39
  -1  -7   4    6.63    0.45
  -1  -7   4    6.85    0.39
  -1  -7   4    6.30    0.37
  -1  -7   4    7.42    0.41
   1   7  -4    6.52    0.50
   1   7  -4    7.47    0.41
   1   7  -4    7.37    0.46
   1   7  -4    7.49    0.40
   1   7  -4    6.55    0.39
   1   7  -4    7.04    0.39
  -2  -7   4    0.26    0.11
  -2  -7   4    0.33    0.12
  -2  -7   4    0.38    0.15
  -2  -7   4    0.30    0.11
  -2  -7   4    0.21    0.11
  -2  -7   4    0.20    0.10
   2   7  -4    0.21    0.12
   2   7  -4    0.23    0.15
   2   7  -4    0.46    0.13
   2   7  -4    0.26    0.19
   2   7  -4    0.17    0.12
   2   7  -4    0.37    0.14
   2   7  -4    0.34    0.11
  -3  -7   4    0.46    0.14
  -3  -7   4    0.62    0.15
  -3  -7   4    0.55    0.18
  -3  -7   4    0.81    0.18
  -3  -7   4    0.33    0.14
   3   7  -4    0.66    0.17
   3   7  -4    0.54    0.17
   3   7  -4    0.53    0.15
   3   7  -4    0.54    0.19
   3   7  -4    0.59    0.26
   3   7  -4    0.44    0.16
   3   7  -4    0.45    0.15
  -4  -7   4    0.05    0.19
  -4  -7   4    0.01    0.22
  -4  -7   4    0.16    0.19
  -4  -7   4   -0.06    0.15
  -4  -7   4   -0.09    0.13
  -4  -7   4    0.02    0.17
   4   7  -4    0.14    0.22
   4   7  -4   -0.02    0.14
   4   7  -4    0.08    0.16
   4   7  -4   -0.09    0.14
   4   7  -4   -0.11    0.24
   4   7  -4    0.00    0.21
  -5  -7   4    0.04    0.18
  -5  -7   4    0.17    0.23
  -5  -7   4    0.00    0.15
  -5  -7   4   -0.31    0.20
  -5  -7   4    0.16    0.23
   5   7  -4    0.18    0.28
   5   7  -4   -0.05    0.28
   5   7  -4   -0.03    0.17
   5   7  -4    0.15    0.20
  -6  -7   4    0.23    0.20
  -6  -7   4    0.00    0.24
  -6  -7   4   -0.12    0.29
  -6  -7   4    0.00    0.23
   6   7  -4   -0.14    0.21
   6   7  -4    0.37    0.31
  -7  -7   4   -0.09    0.28
   7   7  -4    0.27    0.29
   7   7  -4    0.08    0.27
   6  -6   4    2.52    0.40
   6  -6   4    2.91    0.49
   6  -6   4    2.76    0.39
   6  -6   4    2.66    0.41
  -6   6  -4    2.87    0.44
  -6   6  -4    2.99    0.46
   5  -6   4    1.42    0.29
   5  -6   4    1.26    0.30
   5  -6   4    1.53    0.29
   5  -6   4    1.58    0.34
   5  -6   4    1.53    0.30
   5  -6   4    1.18    0.27
   5  -6   4    0.75    0.32
  -5   6  -4    0.98    0.37
  -5   6  -4    1.37    0.32
  -5   6  -4    1.47    0.32
   4  -6   4    1.90    0.27
   4  -6   4    1.63    0.29
   4  -6   4    1.56    0.26
   4  -6   4    1.64    0.25
   4  -6   4    2.35    0.31
   4  -6   4    1.57    0.35
   4  -6   4    2.00    0.31
  -4   6  -4    1.69    0.29
  -4   6  -4    1.50    0.27
  -4   6  -4    1.72    0.30
  -4   6  -4    1.77    0.27
  -4   6  -4    1.22    0.31
   3  -6   4    0.52    0.15
   3  -6   4    0.38    0.14
   3  -6   4    0.78    0.19
   3  -6   4    0.64    0.17
   3  -6   4    0.36    0.20
   3  -6   4    0.58    0.17
   3  -6   4    0.37    0.16
  -3   6  -4    0.50    0.18
  -3   6  -4    0.54    0.13
  -3   6  -4    0.35    0.17
  -3   6  -4    0.49    0.20
  -3   6  -4    0.38    0.15
  -3   6  -4    0.38    0.13
  -3   6  -4    0.42    0.19
   2  -6   4    1.15    0.18
   2  -6   4    0.84    0.20
   2  -6   4    0.98    0.15
   2  -6   4    1.59    0.23
   2  -6   4    1.54    0.18
   2  -6   4    1.07    0.16
   2  -6   4    1.44    0.17
  -2   6  -4    1.03    0.15
  -2   6  -4    1.02    0.14
  -2   6  -4    1.22    0.17
  -2   6  -4    1.36    0.25
  -2   6  -4    1.40    0.20
  -2   6  -4    1.25    0.18
  -2   6  -4    0.89    0.19
   1  -6   4    2.85    0.22
   1  -6   4    2.87    0.21
   1  -6   4    3.13    0.27
   1  -6   4    2.87    0.21
   1  -6   4    2.52    0.21
  -1   6  -4    3.41    0.32
  -1   6  -4    2.90    0.22
  -1   6  -4    2.94    0.29
  -1   6  -4    2.37    0.27
  -1   6  -4    2.71    0.21
  -1   6  -4    2.61    0.20
  -1   6  -4    2.90    0.22
   0  -6   4    2.03    0.18
   0  -6   4    2.09    0.23
   0  -6   4    2.18    0.17
   0  -6   4    2.16    0.17
   0  -6   4    1.82    0.16
   0  -6   4    1.82    0.15
   0   6  -4    2.03    0.17
   0   6  -4    1.91    0.26
   0   6  -4    1.97    0.15
   0   6  -4    1.83    0.24
   0   6  -4    1.72    0.16
  -1  -6   4    0.20    0.08
  -1  -6   4    0.22    0.12
  -1  -6   4    0.11    0.08
  -1  -6   4    0.20    0.08
  -1  -6   4    0.22    0.08
  -1  -6   4    0.15    0.09
   1   6  -4    0.12    0.08
   1   6  -4    0.32    0.17
   1   6  -4    0.13    0.08
   1   6  -4    0.12    0.09
   1   6  -4    0.02    0.08
   1   6  -4    0.05    0.12
  -2  -6   4    8.44    0.47
  -2  -6   4    7.82    0.45
  -2  -6   4    7.99    0.45
  -2  -6   4    8.72    0.46
  -2  -6   4    8.42    0.46
   2   6  -4    8.61    0.47
   2   6  -4    8.28    0.45
   2   6  -4    8.27    0.45
   2   6  -4    8.39    0.47
   2   6  -4    7.82    0.45
   2   6  -4    8.59    0.48
   2   6  -4    7.94    0.55
  -3  -6   4    1.52    0.19
  -3  -6   4    1.28    0.19
  -3  -6   4    1.47    0.21
  -3  -6   4    1.73    0.22
   3   6  -4    1.28    0.18
   3   6  -4    1.48    0.22
   3   6  -4    1.30    0.18
   3   6  -4    1.37    0.27
   3   6  -4    1.26    0.20
   3   6  -4    1.25    0.18
   3   6  -4    0.81    0.18
  -4  -6   4    0.37    0.19
  -4  -6   4    0.73    0.24
  -4  -6   4    0.61    0.17
  -4  -6   4    0.69    0.19
  -4  -6   4    0.39    0.17
  -4  -6   4    0.65    0.16
   4   6  -4    0.26    0.21
   4   6  -4    0.45    0.16
   4   6  -4    0.60    0.17
   4   6  -4    0.61    0.25
   4   6  -4    0.30    0.20
   4   6  -4    0.58    0.13
   4   6  -4    0.38    0.18
  -5  -6   4   -0.03    0.20
  -5  -6   4    0.24    0.16
  -5  -6   4    0.22    0.20
  -5  -6   4   -0.22    0.23
  -5  -6   4    0.16    0.18
  -5  -6   4   -0.16    0.21
   5   6  -4   -0.31    0.15
   5   6  -4    0.43    0.25
   5   6  -4    0.12    0.17
   5   6  -4   -0.12    0.28
  -6  -6   4   -0.27    0.26
  -6  -6   4    0.15    0.19
  -6  -6   4    0.29    0.23
  -6  -6   4    0.27    0.25
   6   6  -4   -0.09    0.23
   6   6  -4   -0.06    0.20
  -7  -6   4   -0.22    0.30
  -7  -6   4    0.29    0.23
  -7  -6   4   -0.01    0.27
   7   6  -4    0.07    0.26
   7   6  -4    0.27    0.30
   6  -5   4   -0.20    0.24
   6  -5   4    0.03    0.27
   6  -5   4   -0.13    0.21
   6  -5   4   -0.22    0.26
   6  -5   4    0.15    0.21
  -6   5  -4   -0.05    0.25
  -6   5  -4    0.29    0.30
   5  -5   4   -0.01    0.20
   5  -5   4   -0.07    0.23
   5  -5   4    0.03    0.19
   5  -5   4    0.02    0.20
   5  -5   4   -0.09    0.18
   5  -5   4   -0.27    0.23
   5  -5   4   -0.26    0.17
  -5   5  -4    0.05    0.23
  -5   5  -4   -0.07    0.26
  -5   5  -4    0.00    0.22
  -5   5  -4    0.00    0.21
   4  -5   4    2.98    0.32
   4  -5   4    3.41    0.35
   4  -5   4    2.46    0.30
   4  -5   4    3.34    0.35
   4  -5   4    3.32    0.36
   4  -5   4    3.21    0.42
   4  -5   4    2.63    0.34
  -4   5  -4    2.15    0.33
  -4   5  -4    3.18    0.35
  -4   5  -4    2.88    0.33
  -4   5  -4    3.21    0.34
  -4   5  -4    2.70    0.28
  -4   5  -4    3.06    0.32
   3  -5   4    0.69    0.16
   3  -5   4    0.71    0.23
   3  -5   4    0.82    0.19
   3  -5   4    0.47    0.15
   3  -5   4    0.50    0.16
   3  -5   4    0.40    0.16
   3  -5   4    0.47    0.15
  -3   5  -4    0.21    0.16
  -3   5  -4    0.37    0.16
  -3   5  -4    0.42    0.13
  -3   5  -4    0.62    0.12
  -3   5  -4    0.55    0.20
  -3   5  -4    0.32    0.14
  -3   5  -4    0.72    0.18
   2  -5   4    1.11    0.16
   2  -5   4    0.95    0.15
   2  -5   4    1.39    0.16
   2  -5   4    1.19    0.20
   2  -5   4    1.21    0.18
   2  -5   4    0.95    0.14
  -2   5  -4    0.82    0.19
  -2   5  -4    1.15    0.19
  -2   5  -4    1.13    0.14
  -2   5  -4    0.89    0.16
  -2   5  -4    0.98    0.13
  -2   5  -4    0.97    0.16
  -2   5  -4    0.94    0.15
   1  -5   4    1.99    0.17
   1  -5   4    1.89    0.16
   1  -5   4    2.60    0.24
   1  -5   4    1.91    0.17
   1  -5   4    2.10    0.17
  -1   5  -4    1.89    0.17
  -1   5  -4    2.26    0.23
  -1   5  -4    2.67    0.26
  -1   5  -4    2.24    0.25
  -1   5  -4    1.79    0.16
  -1   5  -4    2.25    0.18
   0  -5   4    1.57    0.13
   0  -5   4    1.30    0.12
   0  -5   4    1.66    0.19
   0  -5   4    1.49    0.13
   0  -5   4    1.42    0.12
   0  -5   4    1.64    0.14
   0   5  -4    1.05    0.18
   0   5  -4    1.32    0.12
   0   5  -4    1.41    0.12
   0   5  -4    1.22    0.20
   0   5  -4    1.52    0.12
  -1  -5   4    2.41    0.18
  -1  -5   4    2.62    0.18
  -1  -5   4    2.61    0.20
  -1  -5   4    2.89    0.24
  -1  -5   4    2.79    0.18
  -1  -5   4    2.63    0.18
   1   5  -4    2.65    0.23
   1   5  -4    2.63    0.19
   1   5  -4    2.82    0.19
   1   5  -4    2.47    0.18
   1   5  -4    3.03    0.30
  -2  -5   4    9.82    0.53
  -2  -5   4   11.01    0.54
  -2  -5   4   10.53    0.54
  -2  -5   4   10.42    0.56
   2   5  -4   10.84    0.65
   2   5  -4   10.41    0.53
   2   5  -4   10.70    0.56
   2   5  -4   10.87    0.55
   2   5  -4   10.00    0.54
   2   5  -4   10.46    0.55
   2   5  -4   11.24    0.54
  -3  -5   4    3.83    0.31
  -3  -5   4    3.70    0.31
  -3  -5   4    4.36    0.30
  -3  -5   4    3.85    0.32
  -3  -5   4    4.49    0.30
   3   5  -4    3.95    0.26
   3   5  -4    3.89    0.31
   3   5  -4    3.76    0.33
   3   5  -4    4.16    0.32
   3   5  -4    4.30    0.37
   3   5  -4    4.26    0.30
   3   5  -4    4.16    0.29
  -4  -5   4    0.29    0.17
  -4  -5   4    0.10    0.16
  -4  -5   4    0.27    0.15
  -4  -5   4    0.07    0.15
  -4  -5   4    0.16    0.13
  -4  -5   4    0.30    0.19
   4   5  -4    0.28    0.21
   4   5  -4    0.30    0.14
   4   5  -4    0.13    0.15
   4   5  -4    0.26    0.17
   4   5  -4    0.32    0.14
   4   5  -4    0.22    0.18
  -5  -5   4   -0.05    0.20
  -5  -5   4    0.03    0.20
  -5  -5   4    0.47    0.19
  -5  -5   4    0.24    0.19
  -5  -5   4   -0.09    0.14
  -5  -5   4   -0.05    0.19
   5   5  -4    0.09    0.20
   5   5  -4    0.02    0.13
   5   5  -4    0.03    0.26
   5   5  -4   -0.06    0.15
   5   5  -4    0.07    0.36
   5   5  -4   -0.18    0.16
  -6  -5   4    0.91    0.26
  -6  -5   4    1.05    0.34
  -6  -5   4    1.03    0.30
  -6  -5   4    1.09    0.24
  -6  -5   4    1.12    0.29
   6   5  -4    0.93    0.25
   6   5  -4    1.09    0.29
   6   5  -4    0.80    0.25
  -7  -5   4   -0.08    0.25
  -7  -5   4    0.36    0.23
  -7  -5   4   -0.36    0.30
   7   5  -4    0.08    0.24
   7   5  -4    0.01    0.23
   7  -4   4    1.19    0.43
   7  -4   4    1.62    0.42
   7  -4   4    1.46    0.38
  -7   4  -4    1.41    0.35
  -7   4  -4    1.38    0.40
   6  -4   4    4.01    0.55
   6  -4   4    4.11    0.50
   6  -4   4    3.84    0.46
   6  -4   4    4.87    0.51
   6  -4   4    5.19    0.52
  -6   4  -4    4.52    0.49
  -6   4  -4    5.08    0.54
   5  -4   4    0.25    0.20
   5  -4   4    0.41    0.29
   5  -4   4   -0.03    0.19
   5  -4   4    0.21    0.20
   5  -4   4    0.36    0.28
   5  -4   4    0.24    0.18
   5  -4   4    0.20    0.19
  -5   4  -4    0.50    0.23
  -5   4  -4    0.50    0.25
  -5   4  -4    0.16    0.22
  -5   4  -4    0.30    0.22
   4  -4   4    0.49    0.19
   4  -4   4    0.02    0.15
   4  -4   4    0.30    0.16
   4  -4   4    0.10    0.20
   4  -4   4    0.10    0.16
   4  -4   4    0.22    0.18
   4  -4   4    0.40    0.18
  -4   4  -4    0.29    0.23
  -4   4  -4    0.21    0.18
  -4   4  -4    0.45    0.19
  -4   4  -4    0.05    0.18
  -4   4  -4    0.27    0.16
  -4   4  -4    0.30    0.18
  -4   4  -4   -0.07    0.16
  -4   4  -4    0.19    0.17
   3  -4   4    1.24    0.20
   3  -4   4    0.86    0.19
   3  -4   4    1.40    0.26
   3  -4   4    0.95    0.18
   3  -4   4    1.33    0.19
   3  -4   4    0.97    0.18
   3  -4   4    1.11    0.18
  -3   4  -4    1.39    0.17
  -3   4  -4    1.01    0.21
  -3   4  -4    1.15    0.18
  -3   4  -4    1.39    0.19
  -3   4  -4    1.44    0.20
  -3   4  -4    1.61    0.21
  -3   4  -4    1.29    0.25
   2  -4   4    5.91    0.36
   2  -4   4    5.72    0.43
   2  -4   4    6.05    0.37
   2  -4   4    5.26    0.35
   2  -4   4    5.74    0.35
   2  -4   4    6.03    0.35
  -2   4  -4    5.89    0.34
  -2   4  -4    6.07    0.33
  -2   4  -4    6.03    0.38
  -2   4  -4    5.78    0.36
  -2   4  -4    6.49    0.43
  -2   4  -4    5.94    0.36
  -2   4  -4    5.94    0.41
  -2   4  -4    5.88    0.34
   1  -4   4   32.46    1.42
   1  -4   4   31.08    1.42
   1  -4   4   31.59    1.46
   1  -4   4   31.66    1.42
   1  -4   4   31.92    1.41
   1  -4   4   30.48    1.49
  -1   4  -4   31.24    1.46
  -1   4  -4   30.79    1.50
  -1   4  -4   30.89    1.41
  -1   4  -4   30.41    1.48
  -1   4  -4   30.67    1.42
  -1   4  -4   31.49    1.47
  -1   4  -4   30.76    1.41
   0  -4   4    1.96    0.13
   0  -4   4    2.14    0.14
   0  -4   4    2.08    0.13
   0  -4   4    2.10    0.14
   0  -4   4    2.13    0.16
   0   4  -4    1.90    0.12
   0   4  -4    1.40    0.19
   0   4  -4    2.19    0.13
   0   4  -4    1.92    0.13
   0   4  -4    1.79    0.12
  -1  -4   4   16.00    0.72
  -1  -4   4   15.81    0.72
  -1  -4   4   15.65    0.75
  -1  -4   4   14.82    0.72
  -1  -4   4   15.24    0.72
   1   4  -4   15.47    0.72
   1   4  -4   15.74    0.81
   1   4  -4   15.84    0.73
   1   4  -4   15.61    0.72
   1   4  -4   15.39    0.76
  -2  -4   4   32.90    1.62
  -2  -4   4   35.13    1.62
  -2  -4   4   36.26    1.61
  -2  -4   4   35.36    1.61
   2   4  -4   35.96    1.60
   2   4  -4   35.88    1.60
   2   4  -4   35.48    1.60
   2   4  -4   35.49    1.69
   2   4  -4   34.87    1.62
   2   4  -4   34.34    1.61
   2   4  -4   34.71    1.62
  -3  -4   4    1.13    0.16
  -3  -4   4    0.82    0.15
  -3  -4   4    1.20    0.18
  -3  -4   4    1.18    0.19
  -3  -4   4    1.21    0.18
  -3  -4   4    1.05    0.19
   3   4  -4    0.84    0.14
   3   4  -4    1.18    0.15
   3   4  -4    1.01    0.22
   3   4  -4    0.96    0.17
   3   4  -4    0.96    0.16
   3   4  -4    0.85    0.17
  -4  -4   4   23.15    1.29
  -4  -4   4   25.94    1.26
  -4  -4   4   25.23    1.29
  -4  -4   4   25.26    1.27
  -4  -4   4   27.41    1.27
  -4  -4   4   25.63    1.28
   4   4  -4   24.72    1.31
   4   4  -4   25.65    1.28
   4   4  -4   24.88    1.28
   4   4  -4   26.45    1.26
   4   4  -4   25.75    1.28
   4   4  -4   27.90    1.26
  -5  -4   4    0.16    0.20
  -5  -4   4    0.45    0.20
  -5  -4   4    0.78    0.22
  -5  -4   4    0.32    0.21
  -5  -4   4    0.23    0.16
  -5  -4   4    0.74    0.21
   5   4  -4    0.37    0.19
   5   4  -4    0.15    0.22
   5   4  -4    0.64    0.26
   5   4  -4    0.60    0.19
   5   4  -4    0.13    0.14
   5   4  -4    0.42    0.20
  -6  -4   4    0.76    0.26
  -6  -4   4    0.95    0.23
  -6  -4   4    0.71    0.25
  -6  -4   4    0.92    0.30
  -6  -4   4    0.64    0.28
  -6  -4   4    0.79    0.24
   6   4  -4    0.78    0.25
   6   4  -4    0.86    0.26
   6   4  -4    0.86    0.25
  -7  -4   4   -0.28    0.28
  -7  -4   4   -0.06    0.21
  -7  -4   4    0.20    0.26
   7   4  -4    0.00    0.18
   7   4  -4    0.22    0.24
   7  -3   4    0.35    0.29
   7  -3   4    0.77    0.35
   7  -3   4    0.98    0.38
  -7   3  -4    0.16    0.26
  -7   3  -4    0.15    0.32
   6  -3   4    0.90    0.28
   6  -3   4    0.77    0.35
   6  -3   4    1.15    0.30
   6  -3   4    0.80    0.33
   6  -3   4    1.18    0.30
  -6   3  -4    1.21    0.33
  -6   3  -4    1.06    0.34
  -6   3  -4    1.20    0.32
  -6   3  -4    1.45    0.29
   5  -3   4    0.63    0.24
   5  -3   4    0.85    0.24
   5  -3   4    1.18    0.25
   5  -3   4    0.90    0.31
   5  -3   4    0.79    0.22
   5  -3   4    0.78    0.27
   5  -3   4    1.28    0.26
  -5   3  -4    1.27    0.27
  -5   3  -4    0.41    0.22
  -5   3  -4    0.58    0.24
  -5   3  -4    0.84    0.22
  -5   3  -4    0.71    0.24
  -5   3  -4    1.57    0.28
   4  -3   4   19.23    1.08
   4  -3   4   21.26    1.12
   4  -3   4   21.18    1.10
   4  -3   4   21.36    1.09
   4  -3   4   20.62    1.08
   4  -3   4   21.80    1.19
   4  -3   4   21.60    1.10
  -4   3  -4   20.80    1.08
  -4   3  -4   20.49    1.14
  -4   3  -4   21.45    1.07
  -4   3  -4   21.52    1.11
  -4   3  -4   21.57    1.16
  -4   3  -4   22.56    1.09
  -4   3  -4   22.30    1.10
  -4   3  -4   21.08    1.09
   3  -3   4   17.24    0.99
   3  -3   4   18.26    0.91
   3  -3   4   17.43    0.91
   3  -3   4   17.30    0.92
   3  -3   4   16.68    0.91
   3  -3   4   18.21    0.92
  -3   3  -4   18.46    0.98
  -3   3  -4   18.11    0.91
  -3   3  -4   18.07    0.92
  -3   3  -4   18.36    0.98
  -3   3  -4   19.73    0.91
  -3   3  -4   18.56    0.95
  -3   3  -4   19.43    0.92
  -3   3  -4   17.90    0.90
   2  -3   4   33.99    1.60
   2  -3   4   35.03    1.60
   2  -3   4   34.44    1.60
   2  -3   4   33.95    1.60
   2  -3   4   34.34    1.67
   2  -3   4   32.85    1.60
  -2   3  -4   34.20    1.59
  -2   3  -4   33.62    1.60
  -2   3  -4   35.86    1.66
  -2   3  -4   34.65    1.59
  -2   3  -4   35.80    1.58
  -2   3  -4   33.67    1.64
  -2   3  -4   33.62    1.59
  -2   3  -4   35.21    1.67
  -2   3  -4   37.26    1.58
   1  -3   4   13.48    0.63
   1  -3   4   12.97    0.63
   1  -3   4   13.34    0.65
   1  -3   4   12.87    0.62
   1  -3   4   13.03    0.63
   1  -3   4   13.40    0.70
  -1   3  -4   12.87    0.68
  -1   3  -4   13.01    0.66
  -1   3  -4   14.07    0.62
  -1   3  -4   12.86    0.70
  -1   3  -4   13.38    0.66
  -1   3  -4   13.71    0.61
  -1   3  -4   12.53    0.62
   0  -3   4    6.92    0.32
   0  -3   4    7.30    0.39
   0  -3   4    6.86    0.32
   0  -3   4    6.94    0.33
   0  -3   4    7.16    0.33
   0   3  -4    6.69    0.40
   0   3  -4    6.97    0.40
   0   3  -4    7.36    0.41
  -1  -3   4   55.01    2.43
  -1  -3   4   52.10    2.43
  -1  -3   4   59.20    2.43
  -1  -3   4   56.07    2.44
  -1  -3   4   55.79    2.46
   1   3  -4   54.66    2.42
   1   3  -4   55.21    2.46
   1   3  -4   55.45    2.43
   1   3  -4   53.63    2.51
   1   3  -4   53.24    2.43
   1   3  -4   54.83    2.46
   1   3  -4   53.38    2.43
   1   3  -4   52.35    2.45
  -2  -3   4   12.15    0.63
  -2  -3   4   12.85    0.63
  -2  -3   4   12.43    0.62
  -2  -3   4   12.58    0.62
  -2  -3   4   12.43    0.65
   2   3  -4   12.49    0.60
   2   3  -4   12.47    0.63
   2   3  -4   12.49    0.63
   2   3  -4   12.92    0.69
   2   3  -4   12.84    0.63
   2   3  -4   13.31    0.61
   2   3  -4   13.38    0.62
  -3  -3   4    1.18    0.18
  -3  -3   4    1.34    0.17
  -3  -3   4    1.10    0.16
  -3  -3   4    1.09    0.17
  -3  -3   4    1.48    0.20
  -3  -3   4    1.19    0.17
   3   3  -4    1.67    0.20
   3   3  -4    1.43    0.21
   3   3  -4    1.26    0.16
   3   3  -4    1.12    0.16
   3   3  -4    1.11    0.15
   3   3  -4    1.30    0.18
  -4  -3   4    2.00    0.25
  -4  -3   4    2.31    0.27
  -4  -3   4    1.93    0.24
  -4  -3   4    1.55    0.25
  -4  -3   4    1.63    0.24
  -4  -3   4    1.50    0.23
   4   3  -4    1.59    0.23
   4   3  -4    1.21    0.23
   4   3  -4    2.20    0.28
   4   3  -4    1.56    0.24
  -5  -3   4    0.39    0.22
  -5  -3   4    0.51    0.20
  -5  -3   4    0.55    0.19
  -5  -3   4    0.25    0.19
  -5  -3   4    0.60    0.21
  -5  -3   4    0.51    0.19
   5   3  -4    0.69    0.25
   5   3  -4    0.65    0.23
   5   3  -4    0.46    0.19
   5   3  -4    0.68    0.21
   5   3  -4    0.52    0.19
  -6  -3   4    4.32    0.47
  -6  -3   4    6.28    0.56
  -6  -3   4    4.67    0.49
  -6  -3   4    4.68    0.46
  -6  -3   4    4.57    0.48
  -6  -3   4    4.81    0.46
   6   3  -4    4.25    0.43
   6   3  -4    4.20    0.39
   6   3  -4    4.72    0.47
  -7  -3   4    0.11    0.28
  -7  -3   4    0.43    0.24
  -7  -3   4    0.22    0.25
   7   3  -4    0.03    0.24
   7   3  -4    0.20    0.21
   7   3  -4    0.08    0.38
  -8  -3   4    1.04    0.38
  -8  -3   4    1.67    0.43
  -8  -3   4    1.17    0.37
   8   3  -4    0.66    0.32
   8   3  -4    0.57    0.26
   7  -2   4    0.49    0.35
  -7   2  -4    0.20    0.30
  -7   2  -4    0.22    0.32
  -7   2  -4    0.27    0.27
   6  -2   4    3.56    0.45
   6  -2   4    3.15    0.41
   6  -2   4    2.66    0.40
   6  -2   4    3.24    0.42
   6  -2   4    3.75    0.54
  -6   2  -4    2.95    0.40
  -6   2  -4    3.18    0.46
  -6   2  -4    3.12    0.40
  -6   2  -4    3.38    0.42
  -6   2  -4    2.88    0.37
   5  -2   4    6.95    0.52
   5  -2   4    6.63    0.52
   5  -2   4    7.07    0.49
   5  -2   4    6.96    0.54
   5  -2   4    7.03    0.52
   5  -2   4    6.29    0.59
   5  -2   4    5.76    0.50
  -5   2  -4    6.55    0.60
  -5   2  -4    6.25    0.51
  -5   2  -4    6.99    0.52
  -5   2  -4    6.10    0.47
  -5   2  -4    6.98    0.49
  -5   2  -4    7.19    0.63
  -5   2  -4    6.94    0.52
   4  -2   4   13.36    0.78
   4  -2   4   13.84    0.76
   4  -2   4   13.94    0.78
   4  -2   4   14.47    0.78
   4  -2   4   14.40    0.87
   4  -2   4   12.95    0.79
   4  -2   4   12.62    0.77
  -4   2  -4   14.66    0.85
  -4   2  -4   14.79    0.83
  -4   2  -4   14.41    0.80
  -4   2  -4   14.97    0.79
  -4   2  -4   15.12    0.75
  -4   2  -4   14.10    0.78
  -4   2  -4   14.87    0.79
  -4   2  -4   13.44    0.76
   3  -2   4   16.03    0.80
   3  -2   4   14.57    0.80
   3  -2   4   15.20    0.88
   3  -2   4   14.76    0.80
   3  -2   4   16.31    0.81
   3  -2   4   16.07    0.81
  -3   2  -4   15.43    0.78
  -3   2  -4   15.93    0.80
  -3   2  -4   16.05    0.81
  -3   2  -4   16.07    0.83
  -3   2  -4   15.01    0.84
  -3   2  -4   15.29    0.80
  -3   2  -4   16.59    0.80
  -3   2  -4   15.92    0.87
   2  -2   4    6.99    0.41
   2  -2   4    7.36    0.41
   2  -2   4    7.28    0.48
   2  -2   4    7.44    0.41
   2  -2   4    6.73    0.41
   2  -2   4    8.09    0.40
  -2   2  -4    7.34    0.46
  -2   2  -4    7.40    0.40
  -2   2  -4    7.01    0.39
  -2   2  -4    7.19    0.47
  -2   2  -4    7.27    0.42
  -2   2  -4    7.44    0.45
  -2   2  -4    7.28    0.40
  -2   2  -4    7.40    0.41
   1  -2   4    0.99    0.15
   1  -2   4    1.24    0.12
   1  -2   4    1.28    0.12
   1  -2   4    1.08    0.11
   1  -2   4    1.32    0.12
   1  -2   4    1.12    0.11
  -1   2  -4    1.20    0.10
  -1   2  -4    1.07    0.12
  -1   2  -4    1.65    0.16
  -1   2  -4    0.95    0.16
  -1   2  -4    1.08    0.15
  -1   2  -4    1.07    0.17
  -1   2  -4    1.30    0.12
  -1   2  -4    1.25    0.11
   0  -2   4    7.16    0.36
   0   2  -4    6.18    0.38
   0   2  -4    6.76    0.38
   0   2  -4    7.47    0.39
  -1  -2   4    4.38    0.23
  -1  -2   4    4.24    0.23
  -1  -2   4    4.35    0.23
  -1  -2   4    4.37    0.23
  -1  -2   4    4.39    0.25
   1   2  -4    4.30    0.26
   1   2  -4    4.47    0.21
   1   2  -4    4.44    0.21
   1   2  -4    4.19    0.22
   1   2  -4    4.31    0.25
   1   2  -4    4.06    0.29
   1   2  -4    4.48    0.22
   1   2  -4    4.30    0.25
  -2  -2   4   28.12    1.37
  -2  -2   4   29.72    1.37
  -2  -2   4   30.11    1.37
  -2  -2   4   28.97    1.37
  -2  -2   4   30.55    1.39
   2   2  -4   31.96    1.37
   2   2  -4   30.53    1.41
   2   2  -4   29.80    1.37
   2   2  -4   28.28    1.32
   2   2  -4   29.96    1.38
   2   2  -4   29.04    1.36
  -3  -2   4    0.06    0.10
  -3  -2   4    0.06    0.10
  -3  -2   4   -0.01    0.11
  -3  -2   4    0.07    0.13
  -3  -2   4    0.37    0.11
  -3  -2   4    0.06    0.11
   3   2  -4    0.19    0.12
   3   2  -4    0.22    0.11
   3   2  -4    0.16    0.13
   3   2  -4    0.11    0.13
   3   2  -4    0.22    0.12
   3   2  -4    0.00    0.11
  -4  -2   4    0.25    0.14
  -4  -2   4    0.52    0.18
  -4  -2   4    0.36    0.15
  -4  -2   4    0.15    0.13
  -4  -2   4    0.25    0.14
  -4  -2   4    0.33    0.14
   4   2  -4    0.30    0.14
   4   2  -4    0.24    0.19
   4   2  -4    0.24    0.17
   4   2  -4    0.45    0.15
   4   2  -4    0.23    0.14
   4   2  -4    0.50    0.17
  -5  -2   4    0.02    0.16
  -5  -2   4    0.39    0.20
  -5  -2   4    0.26    0.16
  -5  -2   4    0.30    0.20
  -5  -2   4    0.31    0.18
  -5  -2   4    0.15    0.16
   5   2  -4    0.36    0.17
   5   2  -4    0.16    0.17
   5   2  -4    0.33    0.20
   5   2  -4    0.26    0.19
   5   2  -4    0.11    0.13
   5   2  -4   -0.04    0.22
  -6  -2   4    2.59    0.37
  -6  -2   4    2.78    0.38
  -6  -2   4    3.37    0.43
  -6  -2   4    1.85    0.31
  -6  -2   4    1.91    0.33
  -6  -2   4    2.63    0.48
  -6  -2   4    2.30    0.35
   6   2  -4    2.79    0.37
   6   2  -4    2.34    0.31
   6   2  -4    1.92    0.31
  -7  -2   4    0.42    0.28
  -7  -2   4    0.11    0.25
  -7  -2   4    0.48    0.31
  -7  -2   4    0.23    0.29
  -7  -2   4    0.13    0.28
   7   2  -4   -0.06    0.27
   7   2  -4    0.05    0.16
  -8  -2   4    5.44    0.63
  -8  -2   4    5.68    0.64
  -8  -2   4    3.61    0.51
   8   2  -4    5.02    0.45
   7  -1   4    1.73    0.47
   7  -1   4    1.04    0.32
  -7   1  -4    2.07    0.51
  -7   1  -4    1.36    0.30
  -7   1  -4    2.01    0.40
  -7   1  -4    1.55    0.37
   6  -1   4    6.51    0.58
   6  -1   4    6.93    0.72
   6  -1   4    7.31    0.64
  -6   1  -4    6.17    0.54
  -6   1  -4    6.30    0.51
  -6   1  -4    7.11    0.59
  -6   1  -4    6.45    0.56
  -6   1  -4    6.02    0.53
   5  -1   4    1.36    0.30
   5  -1   4    1.79    0.34
   5  -1   4    1.54    0.30
   5  -1   4    1.38    0.14
   5  -1   4    1.95    0.30
  -5   1  -4    1.20    0.26
  -5   1  -4    1.96    0.29
  -5   1  -4    1.08    0.23
  -5   1  -4    1.06    0.27
  -5   1  -4    1.86    0.29
  -5   1  -4    2.07    0.30
  -5   1  -4    1.50    0.25
  -5   1  -4    1.31    0.30
   4  -1   4    0.72    0.19
   4  -1   4    0.66    0.20
   4  -1   4    0.07    0.14
   4  -1   4    0.75    0.19
   4  -1   4    0.63    0.18
   4  -1   4    0.81    0.23
  -4   1  -4    0.66    0.15
  -4   1  -4    0.45    0.21
  -4   1  -4    0.64    0.19
  -4   1  -4    0.69    0.20
  -4   1  -4    0.48    0.17
  -4   1  -4    0.09    0.10
  -4   1  -4    0.19    0.18
  -4   1  -4    0.47    0.18
   3  -1   4    1.96    0.22
   3  -1   4    1.50    0.25
   3  -1   4    1.68    0.21
   3  -1   4    2.19    0.23
   3  -1   4    1.93    0.20
   3  -1   4    1.84    0.21
  -3   1  -4    2.23    0.30
  -3   1  -4    1.76    0.24
  -3   1  -4    1.79    0.21
  -3   1  -4    2.01    0.24
  -3   1  -4    1.66    0.17
  -3   1  -4    2.01    0.21
  -3   1  -4    1.55    0.20
  -3   1  -4    1.86    0.23
   2  -1   4    1.20    0.15
   2  -1   4    1.13    0.15
   2  -1   4    1.14    0.12
   2  -1   4    1.39    0.22
   2  -1   4    1.26    0.15
  -2   1  -4    1.26    0.14
  -2   1  -4    1.29    0.14
  -2   1  -4    1.04    0.11
  -2   1  -4    1.14    0.15
  -2   1  -4    1.42    0.20
  -2   1  -4    1.03    0.14
  -2   1  -4    1.08    0.19
  -2   1  -4    1.09    0.17
   1  -1   4    2.57    0.17
   1  -1   4    2.94    0.25
   1  -1   4    2.79    0.17
   1  -1   4    2.57    0.18
   1  -1   4    2.48    0.18
  -1   1  -4    2.77    0.17
  -1   1  -4    2.83    0.18
  -1   1  -4    2.80    0.19
  -1   1  -4    2.40    0.22
  -1   1  -4    3.07    0.17
  -1   1  -4    3.18    0.20
  -1   1  -4    2.95    0.22
  -1   1  -4    2.68    0.24
  -1   1  -4    2.60    0.17
   0  -1   4   26.66    1.19
   0  -1   4   26.06    1.23
   0  -1   4   26.79    1.19
   0  -1   4   27.48    1.19
   0  -1   4   26.63    1.19
   0   1  -4   26.84    1.19
   0   1  -4   27.48    1.18
   0   1  -4   25.56    1.24
  -1  -1   4   54.15    2.38
  -1  -1   4   55.85    2.41
  -1  -1   4   52.06    2.38
  -1  -1   4   54.20    2.38
  -1  -1   4   52.38    2.38
   1   1  -4   57.30    2.38
   1   1  -4   53.07    2.38
   1   1  -4   53.77    2.39
   1   1  -4   54.66    2.40
   1   1  -4   57.71    2.37
   1   1  -4   48.85    2.39
   1   1  -4   47.61    2.43
  -2  -1   4   11.06    0.56
  -2  -1   4   11.52    0.55
  -2  -1   4   11.77    0.57
  -2  -1   4   11.68    0.57
  -2  -1   4   11.75    0.58
  -2  -1   4   11.34    0.56
   2   1  -4   11.62    0.57
   2   1  -4   11.22    0.56
   2   1  -4   10.43    0.56
   2   1  -4   11.51    0.57
   2   1  -4    9.00    0.57
   2   1  -4   11.63    0.56
  -3  -1   4    0.60    0.14
  -3  -1   4    0.45    0.13
  -3  -1   4    0.58    0.17
  -3  -1   4    0.55    0.13
  -3  -1   4    0.71    0.14
  -3  -1   4    0.79    0.14
   3   1  -4    0.66    0.14
   3   1  -4    0.74    0.15
   3   1  -4    0.64    0.14
   3   1  -4    0.71    0.17
   3   1  -4    0.56    0.13
  -4  -1   4    0.07    0.13
  -4  -1   4    0.10    0.12
  -4  -1   4    0.19    0.18
  -4  -1   4    0.29    0.14
  -4  -1   4    0.09    0.12
  -4  -1   4    0.24    0.14
   4   1  -4    0.05    0.12
   4   1  -4    0.02    0.12
   4   1  -4    0.35    0.15
   4   1  -4    0.06    0.13
   4   1  -4    0.08    0.17
   4   1  -4    0.10    0.14
   4   1  -4   -0.09    0.14
  -5  -1   4    0.03    0.15
  -5  -1   4    0.28    0.20
  -5  -1   4    0.33    0.21
  -5  -1   4   -0.04    0.15
  -5  -1   4    0.17    0.16
  -5  -1   4   -0.02    0.16
  -5  -1   4    0.24    0.07
  -5  -1   4    0.15    0.16
   5   1  -4    0.42    0.19
   5   1  -4    0.30    0.18
   5   1  -4    0.19    0.12
   5   1  -4    0.46    0.24
   5   1  -4    0.34    0.20
   5   1  -4    0.14    0.17
   5   1  -4    0.32    0.17
  -6  -1   4    0.07    0.26
  -6  -1   4    0.21    0.28
  -6  -1   4    0.00    0.20
  -6  -1   4    0.12    0.09
  -6  -1   4   -0.02    0.20
  -6  -1   4    0.25    0.24
  -6  -1   4    0.26    0.20
  -6  -1   4   -0.02    0.19
   6   1  -4   -0.13    0.17
   6   1  -4   -0.05    0.21
   6   1  -4    0.02    0.22
   6   1  -4    0.17    0.15
   6   1  -4    0.09    0.22
  -7  -1   4   -0.06    0.24
  -7  -1   4    0.61    0.30
  -7  -1   4    0.40    0.26
  -7  -1   4   -0.14    0.24
  -7  -1   4    0.26    0.27
   7   1  -4   -0.31    0.22
   7   1  -4   -0.04    0.14
   7   1  -4   -0.08    0.26
   7   1  -4   -0.34    0.25
[truncated: 614,041 more chars]
