# Supplementary material for: Synthesis, crystal structure at 219 K and Hirshfeld surface analyses of 1,4,6-tri­methyl­quinoxaline-2,3(1H,4H)-dione monohydrate
Source: Acta Crystallogr E Crystallogr Commun. 2020 Jul 17;76(Pt 8):1296–301. doi: 10.1107/S2056989020009573 (PMC7405578; doi:10.1107/S2056989020009573)
Supplement: Supplementary file 2 [file e-76-01296-Isup2.hkl]

data_I                                                                          
_shelx_title ' ayz1 in P2(1)/n'                                                 
_shelx_refln_list_code          4                                               
_shelx_F_calc_maximum      149.74                                               
_exptl_crystal_F_000       472.00                                               
_reflns_d_resolution_high  0.8360                                               
                                                                                
loop_                                                                           
 _space_group_symop_operation_xyz                                               
 'x, y, z'                                                                      
 '-x+1/2, y+1/2, -z+1/2'                                                        
 '-x, -y, -z'                                                                   
 'x-1/2, -y-1/2, z-1/2'                                                         
                                                                                
_cell_length_a     7.0695                                                       
_cell_length_b    10.8321                                                       
_cell_length_c    14.4349                                                       
_cell_angle_alpha  90.000                                                       
_cell_angle_beta  101.556                                                       
_cell_angle_gamma  90.000                                                       
                                                                                
_shelx_F_squared_multiplier     1.000                                           
                                                                                
loop_                                                                           
 _refln_index_h                                                                 
 _refln_index_k                                                                 
 _refln_index_l                                                                 
 _refln_F_squared_calc                                                          
 _refln_F_squared_meas                                                          
 _refln_F_squared_sigma                                                         
 _refln_observed_status                                                         
   2   0   0      22421.47      23129.65       264.08 o                         
   4   0   0        273.38        263.20         3.74 o                         
   6   0   0         57.45         60.23         2.24 o                         
   8   0   0          0.64         -1.62         3.65 o                         
   1   1   0        170.45        171.09         2.15 o                         
   2   1   0      21441.26      22298.40       179.93 o                         
   3   1   0         61.82         77.26         1.13 o                         
   4   1   0       2258.83       2295.05        24.97 o                         
   5   1   0        149.52        148.33         2.05 o                         
   6   1   0          3.17          3.86         0.94 o                         
   7   1   0          7.02          9.25         1.41 o                         
   8   1   0          6.88          2.33         2.37 o                         
   0   2   0        434.75        418.48         6.79 o                         
   1   2   0        367.07        352.83         7.63 o                         
   2   2   0        163.76        178.08         2.27 o                         
   3   2   0        136.34        136.36         1.62 o                         
   4   2   0       1481.08       1553.10        13.51 o                         
   5   2   0          2.52         11.11         0.86 o                         
   6   2   0        341.57        335.47         7.06 o                         
   7   2   0          4.22          5.20         1.42 o                         
   8   2   0         17.13         13.06         2.80 o                         
   1   3   0         42.62         44.24         0.88 o                         
   2   3   0        208.99        221.10         2.96 o                         
   3   3   0         70.06         61.89         1.34 o                         
   4   3   0         79.52         90.66         1.50 o                         
   5   3   0          1.15          2.83         0.74 o                         
   6   3   0        199.56        221.26         3.34 o                         
   7   3   0          1.07          3.24         1.57 o                         
   8   3   0         70.87         61.04         4.87 o                         
   0   4   0       1469.24       1377.88        20.65 o                         
   1   4   0        172.74        186.95         2.19 o                         
   2   4   0          1.74          8.35         0.50 o                         
   3   4   0         79.23         87.99         2.70 o                         
   4   4   0         29.94         38.65         1.10 o                         
   5   4   0         89.96         77.68         2.25 o                         
   6   4   0          8.26          6.11         1.13 o                         
   7   4   0          2.69          1.09         1.55 o                         
   1   5   0        416.74        425.35         7.13 o                         
   2   5   0          8.19         17.30         0.99 o                         
   3   5   0         65.40         69.23         1.78 o                         
   4   5   0          2.23          4.29         0.70 o                         
   5   5   0         45.37         43.77         1.65 o                         
   6   5   0          3.18          1.78         1.17 o                         
   7   5   0         13.60          8.77         2.14 o                         
   0   6   0       1174.76       1188.38        17.20 o                         
   1   6   0         10.99         19.29         0.73 o                         
   2   6   0        192.01        203.00         2.43 o                         
   3   6   0         57.17         56.58         1.52 o                         
   4   6   0         15.72         21.09         0.99 o                         
   5   6   0          3.03          8.81         1.06 o                         
   6   6   0         77.13         73.24         2.95 o                         
   7   6   0          3.81          9.62         2.20 o                         
   1   7   0         23.62         26.73         0.84 o                         
   2   7   0         76.85         81.39         1.97 o                         
   3   7   0          0.75          6.67         0.65 o                         
   4   7   0         40.54         45.66         2.03 o                         
   5   7   0         18.20         32.96         1.65 o                         
   6   7   0          1.79          9.11         1.82 o                         
   0   8   0         10.36         14.87         1.09 o                         
   1   8   0         15.40         13.34         1.04 o                         
   2   8   0          9.61         10.97         1.05 o                         
   3   8   0         22.22         29.13         1.08 o                         
   4   8   0          6.57          9.27         1.04 o                         
   5   8   0          1.38          6.82         1.47 o                         
   6   8   0         71.01         64.47         4.99 o                         
   1   9   0          5.66          4.78         0.78 o                         
   2   9   0          5.56          6.39         0.85 o                         
   3   9   0          0.40          3.74         0.92 o                         
   4   9   0          7.75          6.08         1.27 o                         
   5   9   0          0.02         -1.50         1.50 o                         
   0  10   0         31.73         31.33         1.93 o                         
   1  10   0          0.06          2.98         0.95 o                         
   2  10   0          9.45          6.26         1.07 o                         
   3  10   0          1.57          1.46         1.24 o                         
   4  10   0          0.15         -0.04         1.36 o                         
   5  10   0          7.49          3.87         2.21 o                         
   1  11   0          4.15          6.47         1.29 o                         
   2  11   0         31.06         34.69         1.84 o                         
   3  11   0          1.63          1.90         1.45 o                         
   4  11   0         17.40         15.39         2.17 o                         
   0  12   0          5.60          9.23         2.38 o                         
   1  12   0          4.55          8.61         1.69 o                         
   2  12   0          0.71          0.81         1.70 o                         
   3  12   0          1.48          7.16         2.70 o                         
  -7   0   1          0.07          2.06         1.88 o                         
  -5   0   1         39.95         36.30         1.76 o                         
  -3   0   1        671.36        633.51         7.80 o                         
  -1   0   1        250.23        230.58         3.49 o                         
   1   0   1       2710.07       2778.19        34.03 o                         
   3   0   1        502.70        453.46         5.78 o                         
   5   0   1        124.69        123.15         2.60 o                         
   7   0   1          3.79          0.67         2.22 o                         
  -8   1   1          1.72          1.86         2.56 o                         
  -7   1   1          3.79          4.60         1.33 o                         
  -6   1   1         54.53         56.93         2.19 o                         
  -5   1   1        142.78        131.16         1.84 o                         
  -4   1   1       2403.80       2387.43        19.38 o                         
  -3   1   1         27.43         35.58         1.18 o                         
  -2   1   1      17287.54      17676.23       145.07 o                         
  -1   1   1       2155.09       2077.66        18.78 o                         
   0   1   1       5941.15       5256.26        59.94 o                         
   1   1   1         46.22         38.78         0.64 o                         
   2   1   1       1506.89       1536.26        18.98 o                         
   3   1   1        339.99        363.97         3.51 o                         
   4   1   1        550.38        547.87         9.12 o                         
   5   1   1          0.05          0.59         0.67 o                         
   6   1   1          2.27          4.51         1.00 o                         
   7   1   1         35.76         31.37         2.02 o                         
   8   1   1          0.83         -2.14         2.14 o                         
  -8   2   1         42.41         48.94         5.26 o                         
  -7   2   1         49.83         42.80         2.00 o                         
  -6   2   1        859.07        820.81        11.85 o                         
  -5   2   1          0.07          1.82         0.68 o                         
  -4   2   1       1876.25       1831.62        15.80 o                         
  -3   2   1       1079.65       1024.14         8.95 o                         
  -2   2   1        146.67        144.43         1.82 o                         
  -1   2   1          8.25         10.21         0.37 o                         
   0   2   1         45.02         43.57         0.81 o                         
   1   2   1         38.42         44.75         2.08 o                         
   2   2   1        179.91        182.07         3.02 o                         
   3   2   1        517.60        521.33         4.82 o                         
   4   2   1        630.80        643.20         6.50 o                         
   5   2   1         58.26         58.74         1.41 o                         
   6   2   1        106.60        119.13         3.45 o                         
   7   2   1          1.01          2.91         1.43 o                         
   8   2   1          0.20          1.68         3.23 o                         
  -8   3   1        293.35        258.20         9.08 o                         
  -7   3   1          0.04         -0.37         1.37 o                         
  -6   3   1        425.48        408.47         5.42 o                         
  -5   3   1         87.15         86.55         1.74 o                         
  -4   3   1         23.89         38.25         1.40 o                         
  -3   3   1         32.49         36.96         0.94 o                         
  -2   3   1        290.88        300.80         3.29 o                         
  -1   3   1        259.90        257.10         4.11 o                         
   0   3   1        101.79        107.02         2.62 o                         
   1   3   1         10.22         21.54         0.81 o                         
   2   3   1       1210.70       1192.30        11.55 o                         
   3   3   1          2.40         11.88         0.86 o                         
   4   3   1         10.48         16.22         0.81 o                         
   5   3   1         35.40         40.46         1.24 o                         
   6   3   1         44.94         49.06         2.31 o                         
   7   3   1         10.43         11.96         1.71 o                         
  -7   4   1          0.00         -1.74         1.74 o                         
  -6   4   1         26.06         32.89         1.47 o                         
  -5   4   1          0.68          1.83         0.74 o                         
  -4   4   1        229.13        251.24         2.97 o                         
  -3   4   1          1.00         12.70         0.69 o                         
  -2   4   1        386.08        426.64         4.32 o                         
  -1   4   1         70.12         82.24         3.04 o                         
   0   4   1       1645.50       1603.54        14.63 o                         
   1   4   1        234.04        239.80         2.54 o                         
   2   4   1        362.73        365.08         5.41 o                         
   3   4   1          8.10          6.70         0.55 o                         
   4   4   1         13.69         14.79         0.80 o                         
   5   4   1         26.88         30.06         1.15 o                         
   6   4   1          1.24         -0.99         1.10 o                         
   7   4   1          0.32          1.15         1.55 o                         
  -7   5   1          0.97          1.56         1.98 o                         
  -6   5   1         26.75         28.12         1.50 o                         
  -5   5   1          1.35          1.67         0.83 o                         
  -4   5   1         32.18         44.94         1.15 o                         
  -3   5   1        104.35         98.69         2.08 o                         
  -2   5   1        827.24        897.46        12.28 o                         
  -1   5   1         42.91         57.39         1.10 o                         
   0   5   1        498.12        513.32         4.95 o                         
   1   5   1        173.86        205.11         5.12 o                         
   2   5   1        244.94        251.08         2.68 o                         
   3   5   1        165.22        162.25         2.04 o                         
   4   5   1         40.22         43.01         1.72 o                         
   5   5   1          0.77          0.16         0.86 o                         
   6   5   1          0.36         -1.12         1.12 o                         
   7   5   1          2.75         -0.21         1.74 o                         
  -7   6   1         10.08          8.93         2.08 o                         
  -6   6   1          2.37         -0.70         1.35 o                         
  -5   6   1          2.50          2.54         0.92 o                         
  -4   6   1         97.48        109.04         3.44 o                         
  -3   6   1          2.47          7.42         0.62 o                         
  -2   6   1         91.02         87.30         1.52 o                         
  -1   6   1        525.15        524.19         6.62 o                         
   0   6   1        114.93        129.79         1.74 o                         
   1   6   1         70.30         68.29         1.63 o                         
   2   6   1        753.68        751.41         7.26 o                         
   3   6   1        104.95        112.11         2.07 o                         
   4   6   1        165.92        163.88         3.24 o                         
   5   6   1          6.25          8.56         1.14 o                         
   6   6   1         87.49         85.12         2.71 o                         
   7   6   1         19.16         25.50         2.61 o                         
  -7   7   1          0.74          5.90         3.76 o                         
  -6   7   1         63.78         59.89         2.98 o                         
  -5   7   1          9.80          6.45         1.21 o                         
  -4   7   1         77.20         78.39         2.41 o                         
  -3   7   1          1.18          1.40         0.60 o                         
  -2   7   1         32.07         29.93         0.90 o                         
  -1   7   1          3.28         12.77         0.70 o                         
   0   7   1        286.53        270.09         3.11 o                         
   1   7   1         93.85         94.17         1.51 o                         
   2   7   1          6.43         12.93         0.70 o                         
   3   7   1          6.44          8.54         0.73 o                         
   4   7   1        960.97        916.86        11.97 o                         
   5   7   1         22.95         28.13         1.47 o                         
   6   7   1        375.45        371.59         7.05 o                         
  -6   8   1         27.95         22.54         2.40 o                         
  -5   8   1          5.55          6.21         1.49 o                         
  -4   8   1          2.34          4.36         0.95 o                         
  -3   8   1          8.77          7.76         0.81 o                         
  -2   8   1         33.04         38.02         1.15 o                         
  -1   8   1          0.05          1.52         0.62 o                         
   0   8   1          0.85          2.35         0.62 o                         
   1   8   1         33.17         27.46         0.93 o                         
   2   8   1        337.79        334.98         3.71 o                         
   3   8   1         71.34         80.70         2.08 o                         
   4   8   1         64.52         70.22         1.88 o                         
   5   8   1         27.19         35.16         1.97 o                         
   6   8   1         26.96         31.32         2.63 o                         
  -5   9   1          0.53         -0.93         1.50 o                         
  -4   9   1         33.84         32.29         1.50 o                         
  -3   9   1          1.16          1.23         0.83 o                         
  -2   9   1          4.92          4.57         0.80 o                         
  -1   9   1         13.07         11.47         0.83 o                         
   0   9   1         18.46         25.78         1.09 o                         
   1   9   1          6.18         13.60         1.09 o                         
   2   9   1         39.16         42.77         1.43 o                         
   3   9   1          3.29          6.15         0.95 o                         
   4   9   1          0.44         -1.17         1.17 o                         
   5   9   1          0.19         -0.79         1.66 o                         
  -5  10   1          0.13         -0.53         1.84 o                         
  -4  10   1          0.08          1.27         1.46 o                         
  -3  10   1         31.84         25.10         1.61 o                         
  -2  10   1         34.48         37.49         1.58 o                         
  -1  10   1          0.00          2.06         0.91 o                         
   0  10   1         86.78         81.10         2.39 o                         
   1  10   1         12.63         10.57         1.10 o                         
   2  10   1         15.39         11.90         1.05 o                         
   3  10   1          0.00         -1.10         1.10 o                         
   4  10   1          5.34          7.78         1.65 o                         
   5  10   1          0.11         -2.35         2.35 o                         
  -4  11   1          1.55          1.27         1.85 o                         
  -3  11   1         11.32         16.93         1.74 o                         
  -2  11   1          6.47          9.79         1.44 o                         
  -1  11   1         22.34         19.01         1.49 o                         
   0  11   1          5.37          3.72         1.24 o                         
   1  11   1         13.41         13.61         1.42 o                         
   2  11   1         62.84         66.94         2.47 o                         
   3  11   1          0.16         -1.40         1.40 o                         
   4  11   1          4.60          6.06         2.12 o                         
  -3  12   1          9.38         10.99         2.50 o                         
  -2  12   1          6.69          5.77         1.77 o                         
  -1  12   1         28.63         33.88         2.24 o                         
   0  12   1          0.36         -1.27         1.54 o                         
   1  12   1          4.58          4.24         1.64 o                         
   2  12   1          7.34          6.44         1.81 o                         
  -8   0   2          5.94         -0.47         3.65 o                         
  -6   0   2         56.04         64.36         2.44 o                         
  -4   0   2        542.13        571.49         7.30 o                         
  -2   0   2       9477.08       9557.76       116.83 o                         
   0   0   2       9043.58       8498.89       118.42 o                         
   2   0   2        354.88        391.70         5.30 o                         
   4   0   2        150.40        151.84         2.64 o                         
   6   0   2          0.36         -1.29         1.29 o                         
  -8   1   2          6.87         10.10         2.61 o                         
  -7   1   2          3.08          3.63         1.21 o                         
  -6   1   2        135.02        137.36         2.30 o                         
  -5   1   2          2.51          2.40         0.64 o                         
  -4   1   2       3174.45       3247.96        27.04 o                         
  -3   1   2          0.21          4.14         0.49 o                         
  -2   1   2       4654.49       4567.67        38.14 o                         
  -1   1   2        498.35        483.77         4.52 o                         
   0   1   2        939.13        842.10        10.42 o                         
   1   1   2        247.30        236.71         6.54 o                         
   2   1   2       1015.63       1030.95         9.42 o                         
   3   1   2        362.14        335.70         3.24 o                         
   4   1   2          6.62          4.73         0.62 o                         
   5   1   2          5.49          8.67         0.82 o                         
   6   1   2         83.50         90.19         2.20 o                         
   7   1   2          8.27          6.77         1.66 o                         
  -8   2   2        226.79        200.30         7.49 o                         
  -7   2   2          0.00         -1.27         1.27 o                         
  -6   2   2       1351.72       1268.46        12.43 o                         
  -5   2   2         27.85         26.97         1.06 o                         
  -4   2   2       1740.23       1754.48        15.44 o                         
  -3   2   2          1.94          1.14         0.49 o                         
  -2   2   2       1348.53       1250.59        17.75 o                         
  -1   2   2        403.15        406.48         7.27 o                         
   0   2   2       1677.13       1534.30        15.39 o                         
   1   2   2        229.34        258.71         2.59 o                         
   2   2   2        894.72        908.26         8.35 o                         
   3   2   2         29.80         35.50         1.08 o                         
   4   2   2         49.27         71.81         2.08 o                         
   5   2   2         58.27         58.11         1.92 o                         
   6   2   2         23.10         24.50         1.41 o                         
   7   2   2         10.66         12.41         1.68 o                         
  -8   3   2        157.92        166.34         9.34 o                         
  -7   3   2          1.52          1.19         1.33 o                         
  -6   3   2         14.88         74.67         3.20 o                         
  -5   3   2         18.52         14.15         0.90 o                         
  -4   3   2        504.45        525.10         5.61 o                         
  -3   3   2         89.88         92.14         1.31 o                         
  -2   3   2        272.65        301.73         3.00 o                         
  -1   3   2        536.51        500.95         4.73 o                         
   0   3   2        130.45        138.73         3.65 o                         
   1   3   2       1576.86       1521.83        14.52 o                         
   2   3   2         50.02         60.60         1.01 o                         
   3   3   2          1.38          4.19         0.54 o                         
   4   3   2          3.72          8.38         0.77 o                         
   5   3   2          4.13          6.59         0.83 o                         
   6   3   2         19.19         18.20         1.37 o                         
   7   3   2          0.08          2.54         1.52 o                         
  -7   4   2         11.84         10.30         1.97 o                         
  -6   4   2          7.56         13.50         1.28 o                         
  -5   4   2         10.32         10.18         0.92 o                         
  -4   4   2        537.23        567.23         5.45 o                         
  -3   4   2         10.58         12.28         0.63 o                         
  -2   4   2        381.23        428.13         4.15 o                         
  -1   4   2         51.44         65.22         2.17 o                         
   0   4   2        769.02        756.40         7.22 o                         
   1   4   2         20.58         39.02         0.96 o                         
   2   4   2          2.60          4.24         0.50 o                         
   3   4   2         74.19         71.72         1.52 o                         
   4   4   2         32.85         28.21         1.00 o                         
   5   4   2          7.29          7.07         0.91 o                         
   6   4   2         15.28         18.31         1.42 o                         
   7   4   2          0.58         -1.14         1.60 o                         
  -7   5   2          0.67          1.04         1.97 o                         
  -6   5   2          4.65          6.54         1.21 o                         
  -5   5   2          0.08         -0.44         0.73 o                         
  -4   5   2         19.14         24.81         0.97 o                         
  -3   5   2         64.56         70.28         1.61 o                         
  -2   5   2       2231.01       2299.05        20.61 o                         
  -1   5   2         14.32         18.80         1.00 o                         
   0   5   2       1752.22       1759.59        16.11 o                         
   1   5   2          0.09          7.43         0.50 o                         
   2   5   2         13.24         11.40         0.68 o                         
   3   5   2        123.18        114.13         1.67 o                         
   4   5   2          0.04          1.34         0.72 o                         
   5   5   2          7.39          8.36         1.05 o                         
   6   5   2          0.02         -0.89         1.28 o                         
   7   5   2          7.11          8.43         1.98 o                         
  -7   6   2          0.71          2.35         1.96 o                         
  -6   6   2          1.31          2.36         1.39 o                         
  -5   6   2          0.53          0.59         0.94 o                         
  -4   6   2         18.33         27.12         1.00 o                         
  -3   6   2         42.27         40.79         1.04 o                         
  -2   6   2         71.33         68.05         1.34 o                         
  -1   6   2         47.71         51.60         1.53 o                         
   0   6   2        604.52        614.20         6.21 o                         
   1   6   2         67.34         80.23         2.21 o                         
   2   6   2        705.75        695.02         8.62 o                         
   3   6   2          4.81         10.82         0.77 o                         
   4   6   2         34.94         41.20         1.33 o                         
   5   6   2         31.82         31.59         1.60 o                         
   6   6   2        148.67        160.40         3.76 o                         
   7   6   2         57.94         62.03         3.58 o                         
  -7   7   2          0.57          1.09         2.47 o                         
  -6   7   2         13.31          9.42         1.84 o                         
  -5   7   2          1.63          2.91         1.09 o                         
  -4   7   2          4.83          3.94         0.79 o                         
  -3   7   2         16.68         15.32         0.77 o                         
  -2   7   2         12.65         17.40         0.72 o                         
  -1   7   2         24.96         18.14         0.72 o                         
   0   7   2          1.67          5.40         0.60 o                         
   1   7   2         37.66         36.46         1.20 o                         
   2   7   2         23.83         29.97         1.06 o                         
   3   7   2         10.51         12.46         1.01 o                         
   4   7   2         93.44        121.53         3.37 o                         
   5   7   2        129.11        133.42         3.41 o                         
   6   7   2         97.55        116.21         5.24 o                         
  -6   8   2          2.74          5.45         1.97 o                         
  -5   8   2          1.04          0.18         1.36 o                         
  -4   8   2         12.30         13.46         1.08 o                         
  -3   8   2          2.64          3.74         0.75 o                         
  -2   8   2         18.46         24.59         1.21 o                         
  -1   8   2         10.94         14.84         0.82 o                         
   0   8   2         64.90         66.82         1.98 o                         
   1   8   2          2.62          4.67         0.67 o                         
   2   8   2        621.40        607.34         6.15 o                         
   3   8   2        169.73        159.80         2.43 o                         
   4   8   2        250.14        251.60         3.67 o                         
   5   8   2         77.56         72.78         2.57 o                         
   6   8   2         16.03         17.39         2.54 o                         
  -6   9   2          0.48          1.13         3.50 o                         
  -5   9   2         22.51         20.18         2.33 o                         
  -4   9   2         41.88         41.11         1.65 o                         
  -3   9   2          5.77          7.81         0.96 o                         
  -2   9   2        231.06        217.91         4.60 o                         
  -1   9   2          1.31          1.67         0.80 o                         
   0   9   2        287.91        290.46         4.17 o                         
   1   9   2        273.65        263.90         3.69 o                         
   2   9   2         28.21         27.92         1.06 o                         
   3   9   2         84.22         81.00         1.89 o                         
   4   9   2          2.12          3.35         1.33 o                         
   5   9   2          0.34          0.44         1.61 o                         
  -5  10   2          0.30          0.69         1.94 o                         
  -4  10   2         41.46         48.03         3.40 o                         
  -3  10   2          7.40          7.96         1.36 o                         
  -2  10   2          0.60         20.03         1.65 o                         
  -1  10   2         37.22         43.42         1.59 o                         
   0  10   2         67.50         78.07         3.00 o                         
   1  10   2         42.47         36.29         1.55 o                         
   2  10   2          8.62          7.31         1.08 o                         
   3  10   2          3.41          4.43         1.31 o                         
   4  10   2          0.00         -0.92         1.59 o                         
  -4  11   2          8.75         12.75         2.03 o                         
  -3  11   2          0.00         -0.83         1.47 o                         
  -2  11   2          0.27         -0.41         1.34 o                         
  -1  11   2         14.23         13.88         1.43 o                         
   0  11   2         27.77         19.07         1.49 o                         
   1  11   2          0.79          0.68         1.29 o                         
   2  11   2         83.50         86.40         3.21 o                         
   3  11   2         28.35         30.96         2.22 o                         
   4  11   2         40.76         48.55        11.55 o                         
  -3  12   2          0.00         -1.43         2.07 o                         
  -2  12   2          0.02         -1.58         1.60 o                         
  -1  12   2          2.03          2.14         1.60 o                         
   0  12   2          1.95          1.26         1.54 o                         
   1  12   2         11.61         10.50         1.78 o                         
   2  12   2          0.05          2.79         1.87 o                         
  -7   0   3          1.57         -0.03         1.49 o                         
  -5   0   3          2.25          3.36         0.88 o                         
  -3   0   3        368.25        349.79         4.58 o                         
  -1   0   3        214.35        196.92         3.04 o                         
   1   0   3       3680.22       3618.37        44.36 o                         
   3   0   3        172.99        165.40         2.96 o                         
   5   0   3          3.52          3.25         1.08 o                         
   7   0   3         14.66         10.13         2.37 o                         
  -8   1   3          5.93          0.43         2.35 o                         
  -7   1   3          6.66          5.65         1.29 o                         
  -6   1   3         93.62        104.06         2.14 o                         
  -5   1   3          0.43          0.56         0.61 o                         
  -4   1   3        186.97        213.89         4.03 o                         
  -3   1   3          2.87         31.26         0.76 o                         
  -2   1   3          1.48          3.62         0.41 o                         
  -1   1   3       1010.43        955.98         9.57 o                         
   0   1   3          0.85         30.43         0.91 o                         
   1   1   3        336.01        314.55         3.07 o                         
   2   1   3        250.51        251.59         4.58 o                         
   3   1   3         34.66         43.37         2.57 o                         
   4   1   3         30.97         32.71         0.98 o                         
   5   1   3         17.56         18.43         0.98 o                         
   6   1   3         94.66         97.48         2.67 o                         
   7   1   3         18.94         17.67         2.09 o                         
  -8   2   3         12.34         43.47         2.82 o                         
  -7   2   3          3.27          2.60         1.31 o                         
  -6   2   3        214.27        252.76         4.11 o                         
  -5   2   3         10.93         17.35         0.96 o                         
  -4   2   3         90.42         83.18         1.75 o                         
  -3   2   3          1.81         11.37         0.67 o                         
  -2   2   3        260.74        242.94         2.54 o                         
  -1   2   3          1.74         88.60         1.64 o                         
   0   2   3         30.28         46.33         1.09 o                         
   1   2   3        404.94        385.88         4.84 o                         
   2   2   3       1427.40       1414.32        12.81 o                         
   3   2   3          9.68         14.74         1.00 o                         
   4   2   3        458.23        488.64         4.85 o                         
   5   2   3         42.20         47.18         1.46 o                         
   6   2   3         31.31         33.74         1.57 o                         
   7   2   3         15.28         18.57         2.08 o                         
  -8   3   3        379.91        334.81         7.21 o                         
  -7   3   3         15.79         14.32         1.60 o                         
  -6   3   3        415.15        383.76         5.41 o                         
  -5   3   3         12.51         18.97         0.98 o                         
  -4   3   3         10.76         23.33         0.90 o                         
  -3   3   3         54.76         67.67         2.39 o                         
  -2   3   3          4.58          7.22         0.64 o                         
  -1   3   3        204.99        216.91         7.60 o                         
   0   3   3       2721.15       2652.97        25.06 o                         
   1   3   3        265.86        248.25         2.55 o                         
   2   3   3        107.50        119.22         1.52 o                         
   3   3   3         34.27         35.54         0.97 o                         
   4   3   3         54.21         65.95         1.39 o                         
   5   3   3         42.95         57.61         1.46 o                         
   6   3   3          9.60         14.73         1.36 o                         
   7   3   3         16.74         17.78         2.07 o                         
  -8   4   3         14.60         25.12         6.12 o                         
  -7   4   3          1.64          0.82         1.58 o                         
  -6   4   3        122.61        120.24         3.31 o                         
  -5   4   3         33.90         33.01         1.18 o                         
  -4   4   3        523.33        539.43         7.14 o                         
  -3   4   3        269.31        292.27         7.54 o                         
  -2   4   3        146.52        158.94         1.90 o                         
  -1   4   3        367.79        368.93         3.69 o                         
   0   4   3         34.62         59.31         0.95 o                         
   1   4   3        771.44        757.72         9.37 o                         
   2   4   3          7.84         24.34         1.80 o                         
   3   4   3         29.81         26.61         0.86 o                         
   4   4   3          0.17          1.23         0.69 o                         
   5   4   3         14.08         17.83         1.24 o                         
   6   4   3          4.73          3.63         1.22 o                         
   7   4   3          6.39          2.84         1.84 o                         
  -7   5   3          0.79         -1.35         1.75 o                         
  -6   5   3          2.43          1.62         1.19 o                         
  -5   5   3         16.83         20.01         1.09 o                         
  -4   5   3          0.12         -0.45         0.60 o                         
  -3   5   3         43.60         49.78         2.97 o                         
  -2   5   3        267.67        280.66         2.97 o                         
  -1   5   3        288.06        308.45         6.93 o                         
   0   5   3       1196.55       1216.71        11.75 o                         
   1   5   3         78.37         88.69         1.33 o                         
   2   5   3         16.85         19.29         0.71 o                         
   3   5   3         71.48         73.66         1.98 o                         
   4   5   3         54.72         58.60         1.64 o                         
   5   5   3          5.97          4.43         1.10 o                         
   6   5   3          7.73          6.24         1.42 o                         
   7   5   3         12.33         13.94         2.23 o                         
  -7   6   3          3.16          4.73         2.05 o                         
  -6   6   3          1.49          1.85         1.33 o                         
  -5   6   3          2.90          2.24         0.94 o                         
  -4   6   3          2.29          5.88         0.77 o                         
  -3   6   3         49.91         60.52         1.35 o                         
  -2   6   3         27.68         23.19         0.74 o                         
  -1   6   3         42.44         57.24         1.63 o                         
   0   6   3        214.17        221.13         2.47 o                         
   1   6   3          0.67         11.32         0.80 o                         
   2   6   3        348.95        323.93         3.95 o                         
   3   6   3         13.98         20.22         0.84 o                         
   4   6   3         48.05         52.93         1.99 o                         
   5   6   3         17.49         21.70         1.41 o                         
   6   6   3        132.84        149.00         4.41 o                         
  -7   7   3          0.51          0.31         2.42 o                         
  -6   7   3          0.27          1.18         1.59 o                         
  -5   7   3         36.77         41.61         1.63 o                         
  -4   7   3          9.19          8.20         0.89 o                         
  -3   7   3        114.22        109.43         1.74 o                         
  -2   7   3          5.23          5.92         0.60 o                         
  -1   7   3          0.20          6.15         0.55 o                         
   0   7   3          0.98          5.68         0.49 o                         
   1   7   3         41.95         46.79         1.21 o                         
   2   7   3        370.04        362.42         3.84 o                         
   3   7   3         20.69         20.27         1.03 o                         
   4   7   3        703.15        685.23         7.75 o                         
   5   7   3         50.03         52.16         2.09 o                         
   6   7   3        129.45        126.07         4.22 o                         
  -6   8   3         72.74         70.46         3.26 o                         
  -5   8   3         24.55         22.20         1.66 o                         
  -4   8   3          5.78          5.07         0.98 o                         
  -3   8   3          5.29          6.59         0.81 o                         
  -2   8   3         15.64         18.10         0.94 o                         
  -1   8   3        159.09        147.93         2.09 o                         
   0   8   3        317.04        315.94         6.11 o                         
   1   8   3         25.98         21.72         0.75 o                         
   2   8   3        926.60        907.44         8.68 o                         
   3   8   3        113.35        111.67         3.46 o                         
   4   8   3         72.06         82.24         3.66 o                         
   5   8   3         81.85         88.60         3.14 o                         
   6   8   3         22.66         34.70         3.94 o                         
  -6   9   3         10.03          0.76         3.43 o                         
  -5   9   3          7.16          7.81         1.90 o                         
  -4   9   3         97.61         93.13         2.52 o                         
  -3   9   3         36.29         39.23         1.77 o                         
  -2   9   3         41.28         76.82         4.81 o                         
  -1   9   3        145.01        130.27         2.32 o                         
   0   9   3        765.70        775.39         8.64 o                         
   1   9   3        161.10        147.35         2.54 o                         
   2   9   3         49.39         55.00         1.51 o                         
   3   9   3         60.65         63.92         1.75 o                         
   4   9   3         37.14         40.21         2.12 o                         
   5   9   3          0.16          0.24         1.68 o                         
  -5  10   3          7.79         11.68         2.20 o                         
  -4  10   3        117.58        111.92        10.09 o                         
  -3  10   3        118.02        119.79         3.13 o                         
  -2  10   3        548.13        523.63         6.72 o                         
  -1  10   3        105.90        101.24         2.31 o                         
   0  10   3        179.21        155.32         2.82 o                         
   1  10   3          1.75          2.99         1.03 o                         
   2  10   3          1.43          3.05         1.10 o                         
   3  10   3         12.35         12.88         1.66 o                         
   4  10   3          1.13          1.10         1.67 o                         
  -4  11   3         34.52         43.64         3.20 o                         
  -3  11   3         10.49         14.66         1.99 o                         
  -2  11   3          0.29          1.18         1.50 o                         
  -1  11   3         12.57         14.12         1.60 o                         
   0  11   3         59.51         49.89         2.18 o                         
   1  11   3         14.05         17.90         1.97 o                         
   2  11   3         80.25         88.77         4.25 o                         
   3  11   3          1.73          2.64         1.63 o                         
  -3  12   3          4.71          9.47         6.70 o                         
  -2  12   3          3.16          0.64         1.67 o                         
  -1  12   3          1.89          1.19         1.60 o                         
   0  12   3          1.35         -0.54         1.57 o                         
   1  12   3          2.29          1.61         1.70 o                         
   2  12   3         23.74         25.34         2.65 o                         
  -8   0   4          0.25         -0.99         3.16 o                         
  -6   0   4         28.41         25.77         1.57 o                         
  -4   0   4        270.37        251.35         3.68 o                         
  -2   0   4        146.93        142.32         2.66 o                         
   0   0   4        110.64         86.30         1.43 o                         
   2   0   4          0.85          1.91         0.55 o                         
   4   0   4         42.76         40.92         1.87 o                         
   6   0   4          2.24          2.34         1.62 o                         
  -8   1   4          5.85          5.03         2.18 o                         
  -7   1   4          0.19          0.51         1.12 o                         
  -6   1   4          0.00         -0.51         0.80 o                         
  -5   1   4          4.79          5.53         0.65 o                         
  -4   1   4          1.20          3.59         0.60 o                         
  -3   1   4          6.53         13.88         0.63 o                         
  -2   1   4        254.04        266.55         2.72 o                         
  -1   1   4       1322.03       1227.19        11.68 o                         
   0   1   4        684.65        668.11        10.98 o                         
   1   1   4         55.52         54.18         2.49 o                         
   2   1   4         28.78         35.06         1.66 o                         
   3   1   4         38.48         39.00         0.97 o                         
   4   1   4          3.38         10.92         0.73 o                         
   5   1   4         33.87         34.76         1.16 o                         
   6   1   4        149.34        145.61         2.82 o                         
   7   1   4         44.18         40.91         2.48 o                         
  -8   2   4        134.20        103.73         5.21 o                         
  -7   2   4          0.23          1.88         1.33 o                         
  -6   2   4         70.46         62.53         2.01 o                         
  -5   2   4          1.18          6.34         0.76 o                         
  -4   2   4          4.89          7.75         0.66 o                         
  -3   2   4          2.25          5.03         0.55 o                         
  -2   2   4        683.50        721.89         7.03 o                         
  -1   2   4         65.92        101.13         1.17 o                         
   0   2   4        179.92        171.17         2.26 o                         
   1   2   4          6.92         23.33         1.07 o                         
   2   2   4        186.03        186.00         4.18 o                         
   3   2   4        351.09        365.18         3.73 o                         
   4   2   4        308.54        316.65         3.96 o                         
   5   2   4        165.76        160.21         2.40 o                         
   6   2   4         67.83         69.87         2.07 o                         
   7   2   4          3.84          4.64         2.14 o                         
  -8   3   4          2.23         25.24         2.58 o                         
  -7   3   4          0.31          3.55         1.45 o                         
  -6   3   4        103.73        109.62         2.47 o                         
  -5   3   4         12.21         13.25         0.92 o                         
  -4   3   4         12.62         27.93         2.54 o                         
  -3   3   4         35.93         36.03         1.44 o                         
  -2   3   4        332.56        295.56         3.03 o                         
  -1   3   4       1280.73       1300.03        11.91 o                         
   0   3   4        170.45        140.85         4.34 o                         
   1   3   4        290.03        312.05         3.08 o                         
   2   3   4        724.81        775.13         7.25 o                         
   3   3   4        437.85        448.51         8.26 o                         
   4   3   4        523.42        505.13         4.95 o                         
   5   3   4         16.33         18.54         1.13 o                         
   6   3   4         34.89         31.98         1.67 o                         
   7   3   4         15.87         11.49         2.03 o                         
  -8   4   4          0.66         12.25         8.09 o                         
  -7   4   4          0.13          0.28         1.51 o                         
  -6   4   4         18.28         22.34         1.47 o                         
  -5   4   4          6.97          6.16         0.85 o                         
  -4   4   4        604.13        578.63         5.66 o                         
  -3   4   4         16.58         23.91         0.79 o                         
  -2   4   4        722.10        760.00        10.35 o                         
  -1   4   4        426.38        388.56         6.77 o                         
   0   4   4          2.43         55.77         3.17 o                         
   1   4   4        788.50        757.46         8.51 o                         
   2   4   4        132.32        140.81         1.73 o                         
   3   4   4         17.48         32.10         0.95 o                         
   4   4   4          4.74          4.11         0.77 o                         
   5   4   4          4.25          5.75         1.05 o                         
   6   4   4        114.09        109.22         3.27 o                         
   7   4   4         28.19         27.77         2.48 o                         
  -7   5   4          0.13         -1.54         1.72 o                         
  -6   5   4         21.78         19.09         1.46 o                         
  -5   5   4          0.94          0.97         0.84 o                         
  -4   5   4          5.17          7.25         0.75 o                         
  -3   5   4         96.72         90.82         1.41 o                         
  -2   5   4        218.01        273.82         6.79 o                         
  -1   5   4         51.72         60.47         1.19 o                         
   0   5   4         26.58         35.54         1.02 o                         
   1   5   4         31.24         41.87         2.03 o                         
   2   5   4         30.73         24.47         0.79 o                         
   3   5   4          3.36          8.66         0.83 o                         
   4   5   4         64.31         65.92         1.99 o                         
   5   5   4          0.00         -1.06         1.06 o                         
   6   5   4          4.27          1.14         1.44 o                         
  -7   6   4          1.65          0.89         1.95 o                         
  -6   6   4          0.18         -0.23         1.31 o                         
  -5   6   4          0.14         -0.74         0.94 o                         
  -4   6   4         15.68         18.03         1.16 o                         
  -3   6   4         21.78         28.99         0.92 o                         
  -2   6   4        215.13        189.59         2.24 o                         
  -1   6   4          0.65          2.22         0.47 o                         
   0   6   4         49.09         53.11         2.16 o                         
   1   6   4         66.31         69.16         1.58 o                         
   2   6   4         28.01         27.94         0.99 o                         
   3   6   4          7.44          7.98         0.72 o                         
   4   6   4         38.72         38.45         1.38 o                         
   5   6   4         28.36         34.24         1.69 o                         
   6   6   4         60.99         61.29         2.75 o                         
  -7   7   4          2.67         -0.40         2.29 o                         
  -6   7   4          0.87          0.65         1.54 o                         
  -5   7   4          1.23          2.79         1.11 o                         
  -4   7   4          1.10          2.01         0.83 o                         
  -3   7   4         11.31         12.65         0.80 o                         
  -2   7   4          4.28          4.81         0.60 o                         
  -1   7   4        163.98        162.39         2.07 o                         
   0   7   4         14.69         11.79         0.60 o                         
   1   7   4          6.48          8.98         0.72 o                         
   2   7   4         68.58         67.55         3.08 o                         
   3   7   4        180.91        180.48         2.47 o                         
   4   7   4        113.56        121.46         3.79 o                         
   5   7   4         43.18         50.25         2.11 o                         
   6   7   4         15.19         16.97         2.43 o                         
  -6   8   4         65.15         69.43         3.05 o                         
  -5   8   4          4.90          4.06         1.34 o                         
  -4   8   4         29.03         26.71         1.25 o                         
  -3   8   4          0.92         -0.73         0.73 o                         
  -2   8   4         71.47         63.26         1.57 o                         
  -1   8   4          0.04          0.96         0.58 o                         
   0   8   4        329.59        316.60         3.52 o                         
   1   8   4        227.41        211.94         2.61 o                         
   2   8   4        297.97        284.17         3.34 o                         
   3   8   4        174.01        164.81         2.58 o                         
   4   8   4         25.09         31.01         1.56 o                         
   5   8   4         18.74         18.38         1.93 o                         
  -6   9   4          9.46          4.62         7.86 o                         
  -5   9   4          7.28          9.35         1.98 o                         
  -4   9   4        248.12        242.87         3.71 o                         
  -3   9   4          2.29          2.34         0.93 o                         
  -2   9   4        853.96        818.58         8.67 o                         
  -1   9   4         26.13         37.75         1.31 o                         
   0   9   4        393.60        389.61         4.63 o                         
   1   9   4        167.35        156.34         2.27 o                         
   2   9   4          0.13         -0.82         0.82 o                         
   3   9   4         16.26         16.31         1.22 o                         
   4   9   4         14.30         18.62         1.89 o                         
   5   9   4         24.13         22.36         2.24 o                         
  -5  10   4          1.19          0.85         2.00 o                         
  -4  10   4        115.06        152.13        11.94 o                         
  -3  10   4         50.95         62.41         5.12 o                         
  -2  10   4         31.67         55.51         1.83 o                         
  -1  10   4        150.02        143.28         4.92 o                         
   0  10   4        145.94        140.21         3.12 o                         
   1  10   4         28.05         25.26         1.38 o                         
   2  10   4         60.65         62.61         2.14 o                         
   3  10   4         11.94         14.05         1.77 o                         
   4  10   4         10.14         10.21         1.95 o                         
  -4  11   4         29.13         32.91         2.65 o                         
  -3  11   4         70.61         66.61         2.98 o                         
  -2  11   4          0.20         -1.49         1.49 o                         
  -1  11   4          0.22         -1.24         1.42 o                         
   0  11   4          4.22          4.87         1.48 o                         
   1  11   4         12.55         12.40         1.85 o                         
   2  11   4         48.45         51.53         2.59 o                         
   3  11   4          0.01          0.53         1.71 o                         
  -2  12   4          1.13          0.12         1.75 o                         
  -1  12   4         10.95         11.35         1.90 o                         
   0  12   4          0.11         -1.59         1.59 o                         
   1  12   4          0.00         -1.07         1.75 o                         
   2  12   4         10.95         11.32         7.86 o                         
  -7   0   5          2.28          1.30         1.69 o                         
  -5   0   5         46.59         50.54         1.63 o                         
  -3   0   5        730.71        732.55        10.39 o                         
  -1   0   5        101.61         98.25         2.22 o                         
   1   0   5       1993.35       1938.61        26.13 o                         
   3   0   5        169.54        159.05         2.93 o                         
   5   0   5          5.50          6.19         1.34 o                         
   7   0   5         23.25         25.94         3.17 o                         
  -8   1   5          1.01          2.82         2.28 o                         
  -7   1   5         13.41         12.65         1.34 o                         
  -6   1   5          4.64          6.98         1.01 o                         
  -5   1   5          9.65          9.33         0.78 o                         
  -4   1   5          9.73         29.85         0.96 o                         
  -3   1   5        224.81        243.89         2.58 o                         
  -2   1   5        915.09        878.28        16.61 o                         
  -1   1   5        797.79        774.55         7.33 o                         
   0   1   5       1766.54       1663.45        15.80 o                         
   1   1   5       1105.47       1125.71        10.18 o                         
   2   1   5         13.65         12.48         0.77 o                         
   3   1   5          2.88         10.05         0.65 o                         
   4   1   5         97.26         88.60         1.70 o                         
   5   1   5          1.14          3.25         0.97 o                         
   6   1   5         41.61         35.44         1.75 o                         
   7   1   5          4.87          4.40         1.84 o                         
  -8   2   5         10.14         14.33         2.63 o                         
  -7   2   5          0.01          0.84         1.32 o                         
  -6   2   5          3.67          4.91         1.03 o                         
  -5   2   5         88.03         89.96         2.01 o                         
  -4   2   5         16.56         21.91         1.06 o                         
  -3   2   5        104.81        118.92         1.57 o                         
  -2   2   5        495.94        465.24         4.50 o                         
  -1   2   5        602.57        615.14         7.04 o                         
   0   2   5        161.52        188.89         2.34 o                         
   1   2   5          1.49         32.21         2.19 o                         
   2   2   5       2233.17       2284.97        20.09 o                         
   3   2   5        261.06        276.25         4.22 o                         
   4   2   5        359.76        360.33         3.77 o                         
   5   2   5         12.65         15.19         1.23 o                         
   6   2   5          0.02          0.45         1.35 o                         
   7   2   5          9.62          9.41         2.34 o                         
  -8   3   5         54.37         39.37         3.28 o                         
  -7   3   5         15.95         12.12         1.66 o                         
  -6   3   5         26.29         24.44         1.43 o                         
  -5   3   5          8.01          7.58         0.87 o                         
  -4   3   5          5.16          5.67         0.71 o                         
  -3   3   5        100.74        103.02         1.71 o                         
  -2   3   5          0.52          1.97         0.41 o                         
  -1   3   5         16.31         30.85         2.57 o                         
   0   3   5       1427.53       1359.60        15.87 o                         
   1   3   5         14.48         26.93         2.85 o                         
   2   3   5        370.17        372.30         3.62 o                         
   3   3   5        413.55        443.71         4.76 o                         
   4   3   5        322.84        303.82         4.36 o                         
   5   3   5        152.65        152.37         3.33 o                         
   6   3   5         53.85         48.50         2.26 o                         
   7   3   5          4.42          3.38         2.16 o                         
  -7   4   5          1.03          0.49         1.53 o                         
  -6   4   5         29.96         28.33         1.61 o                         
  -5   4   5         27.94         29.78         1.32 o                         
  -4   4   5          8.95         27.28         1.37 o                         
  -3   4   5          4.13         15.71         0.72 o                         
  -2   4   5        771.88        763.95        13.64 o                         
  -1   4   5        225.96        242.27         2.78 o                         
   0   4   5        489.16        507.77         5.54 o                         
   1   4   5        707.87        731.79         6.82 o                         
   2   4   5         30.99         30.94         0.80 o                         
   3   4   5          7.08         12.22         0.73 o                         
   4   4   5         29.88         27.83         1.08 o                         
   5   4   5         34.31         37.95         1.84 o                         
   6   4   5        125.59        125.70         4.70 o                         
  -7   5   5          1.20          1.84         1.71 o                         
  -6   5   5         30.80         26.18         1.79 o                         
  -5   5   5         32.40         30.09         1.26 o                         
  -4   5   5        350.97        351.56         4.67 o                         
  -3   5   5          9.24          9.06         0.65 o                         
  -2   5   5        150.47        180.28         2.17 o                         
  -1   5   5          4.61          8.24         0.62 o                         
   0   5   5          3.46          2.53         0.47 o                         
   1   5   5          5.41         12.13         0.59 o                         
   2   5   5         14.01         20.80         0.81 o                         
   3   5   5          3.45          3.82         0.65 o                         
   4   5   5          0.14         -0.52         0.87 o                         
   5   5   5          0.97          1.85         1.18 o                         
   6   5   5         17.68         18.76         1.97 o                         
  -7   6   5          4.38          1.26         1.95 o                         
  -6   6   5         12.81         19.00         1.64 o                         
  -5   6   5          5.72          4.49         1.06 o                         
  -4   6   5         40.89         56.24         1.36 o                         
  -3   6   5         37.33         30.87         1.25 o                         
  -2   6   5          2.27          1.99         0.56 o                         
  -1   6   5         33.02         46.43         1.62 o                         
   0   6   5         74.16         84.51         1.81 o                         
   1   6   5        123.87        123.18         2.56 o                         
   2   6   5         27.85         25.69         0.87 o                         
   3   6   5          0.70          0.40         0.68 o                         
   4   6   5          0.92         -0.06         0.94 o                         
   5   6   5          5.95          2.71         1.43 o                         
   6   6   5          4.59          3.08         1.89 o                         
  -7   7   5         10.17          5.52         6.18 o                         
  -6   7   5          0.01          1.79         1.71 o                         
  -5   7   5          3.22          0.89         1.09 o                         
  -4   7   5         29.52         24.98         1.48 o                         
  -3   7   5          0.39         -0.26         0.70 o                         
  -2   7   5         72.97         71.65         1.44 o                         
  -1   7   5         43.48         37.14         1.69 o                         
   0   7   5         54.82         51.31         1.35 o                         
   1   7   5         30.96         32.68         1.38 o                         
   2   7   5         60.71         66.75         1.74 o                         
   3   7   5         38.45         43.16         2.04 o                         
   4   7   5         18.44         20.34         1.33 o                         
   5   7   5          6.10          5.89         1.66 o                         
   6   7   5          4.93          4.71         4.21 o                         
  -6   8   5         54.79         55.05         4.47 o                         
  -5   8   5         10.12          9.52         1.45 o                         
  -4   8   5          6.37          6.02         1.07 o                         
  -3   8   5         27.77         30.74         1.23 o                         
  -2   8   5          4.19          3.71         0.75 o                         
  -1   8   5         14.34         16.92         0.81 o                         
   0   8   5        132.90        122.93         1.86 o                         
   1   8   5         57.79         68.94         1.96 o                         
   2   8   5        206.34        194.76         2.68 o                         
   3   8   5         11.64         22.51         1.21 o                         
   4   8   5         83.61         71.95         2.34 o                         
   5   8   5         33.00         34.58         3.71 o                         
  -5   9   5          0.74          0.38         1.74 o                         
  -4   9   5          0.16         10.57         1.30 o                         
  -3   9   5         39.21         40.39         1.64 o                         
  -2   9   5         67.99         90.38         1.90 o                         
  -1   9   5        144.45        153.23         2.33 o                         
   0   9   5        139.31        138.40         2.33 o                         
   1   9   5         19.93         20.37         1.12 o                         
   2   9   5         19.27         18.42         1.36 o                         
   3   9   5          0.17          1.68         1.15 o                         
   4   9   5         35.13         35.61         2.41 o                         
  -5  10   5         36.17         38.97         2.90 o                         
  -4  10   5        264.58        257.27         7.04 o                         
  -3  10   5         51.35         57.36         2.60 o                         
  -2  10   5        149.81        137.16         2.80 o                         
  -1  10   5         31.00         28.30         1.25 o                         
   0  10   5          2.15          4.11         0.91 o                         
   1  10   5          0.32          0.62         1.03 o                         
   2  10   5          9.51         11.32         1.43 o                         
   3  10   5          4.21          2.99         1.65 o                         
   4  10   5          0.00         -1.14         1.89 o                         
  -4  11   5         27.80         27.00         3.98 o                         
  -3  11   5         10.28          7.46         1.92 o                         
  -2  11   5         26.33         22.35         2.01 o                         
  -1  11   5          2.82          3.48         1.64 o                         
   0  11   5         12.59         10.85         1.65 o                         
   1  11   5          6.20          6.04         1.72 o                         
   2  11   5          0.48         -1.35         1.55 o                         
   3  11   5          9.36          9.16         2.35 o                         
  -2  12   5          4.20          5.49         2.34 o                         
  -1  12   5          9.04          9.48         1.99 o                         
   0  12   5          0.12         -1.78         1.78 o                         
   1  12   5          6.41          6.36         2.51 o                         
  -8   0   6          1.90         -1.47         2.74 o                         
  -6   0   6        103.18         91.54         2.71 o                         
  -4   0   6       2431.33       2339.15        30.54 o                         
  -2   0   6        650.90        669.87         8.97 o                         
   0   0   6       2272.11       2134.15        26.35 o                         
   2   0   6          6.41          7.67         0.64 o                         
   4   0   6         81.29         82.25         2.37 o                         
   6   0   6         32.58         27.60         2.48 o                         
  -8   1   6         26.34         18.68         2.67 o                         
  -7   1   6          5.43          4.47         1.36 o                         
  -6   1   6        161.00        155.16         2.73 o                         
  -5   1   6         37.93         42.48         1.50 o                         
  -4   1   6          5.39         39.23         2.58 o                         
  -3   1   6         25.26         35.35         1.84 o                         
  -2   1   6       2283.68       2220.57        27.13 o                         
  -1   1   6          2.84         41.41         0.81 o                         
   0   1   6        364.51        390.50         6.08 o                         
   1   1   6       1092.01       1099.78        10.44 o                         
   2   1   6        257.06        241.85         3.01 o                         
   3   1   6          0.11          1.78         0.52 o                         
   4   1   6          9.07          9.76         0.81 o                         
   5   1   6         69.54         72.04         2.01 o                         
   6   1   6         27.08         22.40         1.63 o                         
   7   1   6          3.45          3.70         2.20 o                         
  -8   2   6          0.24          9.20         2.52 o                         
  -7   2   6          1.84          1.36         1.35 o                         
  -6   2   6          2.14          4.50         1.03 o                         
  -5   2   6          5.39          9.57         0.82 o                         
  -4   2   6         11.24         11.04         0.70 o                         
  -3   2   6          4.75         11.41         0.66 o                         
  -2   2   6        370.62        345.94         3.72 o                         
  -1   2   6          7.79         16.91         1.95 o                         
   0   2   6       1182.44       1240.00        17.92 o                         
   1   2   6        471.32        503.81         6.62 o                         
   2   2   6        171.33        182.02         5.38 o                         
   3   2   6        650.68        637.03         6.37 o                         
   4   2   6         40.36         43.08         2.25 o                         
   5   2   6         42.37         35.88         1.59 o                         
   6   2   6          9.88          8.08         1.69 o                         
   7   2   6          2.00         -2.55         2.55 o                         
  -8   3   6          2.24          1.83         2.68 o                         
  -7   3   6          9.15          4.66         1.58 o                         
  -6   3   6          7.80          4.46         1.18 o                         
  -5   3   6          0.66         -0.44         0.80 o                         
  -4   3   6         23.82         24.27         0.93 o                         
  -3   3   6          4.88          6.54         0.60 o                         
  -2   3   6          0.12          1.90         0.40 o                         
  -1   3   6        481.65        457.86         4.88 o                         
   0   3   6       1153.03       1170.51        13.36 o                         
   1   3   6        109.24        129.46         3.01 o                         
   2   3   6       1220.83       1249.46        11.02 o                         
   3   3   6         17.34         22.73         1.56 o                         
   4   3   6        155.75        141.41         2.08 o                         
   5   3   6         93.36         93.40         2.19 o                         
   6   3   6          7.55          9.30         2.00 o                         
  -7   4   6          0.23          1.10         1.59 o                         
  -6   4   6          4.48          2.70         1.21 o                         
  -5   4   6         35.65         30.95         1.19 o                         
  -4   4   6         59.60         55.17         2.11 o                         
  -3   4   6          0.22         25.54         0.91 o                         
  -2   4   6        499.57        550.52         5.48 o                         
  -1   4   6        237.63        270.62         3.57 o                         
   0   4   6        561.13        552.71         6.86 o                         
   1   4   6          0.01          2.55         0.52 o                         
   2   4   6        165.02        176.02         2.12 o                         
   3   4   6         62.37         61.68         3.02 o                         
   4   4   6         94.58         93.79         2.07 o                         
   5   4   6          1.27          0.22         1.12 o                         
   6   4   6         20.30         15.57         2.00 o                         
  -7   5   6          2.02          3.27         1.85 o                         
  -6   5   6        101.88         98.51         4.38 o                         
  -5   5   6          0.04          8.86         1.05 o                         
  -4   5   6        166.92        198.27         2.98 o                         
  -3   5   6        402.57        395.59         4.06 o                         
  -2   5   6         49.68         53.96         1.92 o                         
  -1   5   6        339.60        363.55         6.40 o                         
   0   5   6         28.40         33.30         0.83 o                         
   1   5   6        127.14        118.86         1.68 o                         
   2   5   6          1.02         -0.50         0.50 o                         
   3   5   6          1.10          0.48         0.65 o                         
   4   5   6         15.92         17.24         1.10 o                         
   5   5   6         13.31         13.10         1.45 o                         
   6   5   6          0.26         -1.57         1.72 o                         
  -7   6   6          7.86          6.57         2.21 o                         
  -6   6   6         60.03         63.24         2.96 o                         
  -5   6   6         61.08         52.86         1.93 o                         
  -4   6   6          6.70         15.80         1.41 o                         
  -3   6   6         86.17         93.70         2.40 o                         
  -2   6   6        100.69        102.65         1.72 o                         
  -1   6   6          0.12         12.47         1.03 o                         
   0   6   6          0.49          1.80         0.50 o                         
   1   6   6          2.57          6.82         0.64 o                         
   2   6   6          7.47          8.89         1.05 o                         
   3   6   6         10.25          6.67         1.14 o                         
   4   6   6          4.31          7.00         1.10 o                         
   5   6   6          6.44          9.14         1.65 o                         
   6   6   6          2.00          1.61         2.04 o                         
  -6   7   6          2.26         -0.19         1.55 o                         
  -5   7   6          0.37         -0.64         1.12 o                         
  -4   7   6         38.94         37.20         1.33 o                         
  -3   7   6          0.09         -0.43         0.74 o                         
  -2   7   6          3.21          2.65         0.63 o                         
  -1   7   6          0.69          3.66         0.56 o                         
   0   7   6        148.09        147.58         2.03 o                         
   1   7   6         69.90         83.66         4.16 o                         
   2   7   6        170.44        154.98         3.48 o                         
   3   7   6         54.86         62.61         2.63 o                         
   4   7   6         32.53         24.07         1.51 o                         
   5   7   6         12.45         10.96         2.03 o                         
  -6   8   6         21.35         23.59         2.33 o                         
  -5   8   6          0.32         -1.32         1.32 o                         
  -4   8   6         33.19         27.06         1.37 o                         
  -3   8   6          7.70          4.62         0.95 o                         
  -2   8   6         23.43         21.43         1.03 o                         
  -1   8   6          3.05          2.25         0.63 o                         
   0   8   6         75.89         71.81         1.85 o                         
   1   8   6          1.06          7.45         0.78 o                         
   2   8   6        109.63        117.42         2.67 o                         
   3   8   6         15.96         19.12         1.57 o                         
   4   8   6        154.51        161.89         6.29 o                         
   5   8   6         21.41         18.30         2.56 o                         
  -5   9   6          0.03         -1.16         1.76 o                         
  -4   9   6         40.91         34.04         1.79 o                         
  -3   9   6         13.98         12.46         1.24 o                         
  -2   9   6        123.59        107.37         2.82 o                         
  -1   9   6         12.76         13.60         0.98 o                         
   0   9   6          2.65          2.70         0.74 o                         
   1   9   6          2.50          2.97         0.90 o                         
   2   9   6          0.00         -0.57         0.96 o                         
   3   9   6          0.85          4.13         1.30 o                         
   4   9   6         76.58         80.55         3.60 o                         
  -5  10   6         11.07         11.79         8.32 o                         
  -4  10   6         63.32         64.06         2.99 o                         
  -3  10   6         12.09         16.80         1.75 o                         
  -2  10   6          7.40          6.86         1.14 o                         
  -1  10   6          0.56          0.57         0.92 o                         
   0  10   6          0.63         -0.89         0.89 o                         
   1  10   6          2.24          2.32         1.08 o                         
   2  10   6          1.58          2.06         1.28 o                         
   3  10   6          1.52          2.14         1.76 o                         
  -3  11   6          0.21          1.33         1.80 o                         
  -2  11   6         19.32         19.57         2.09 o                         
  -1  11   6          0.25          3.07         1.60 o                         
   0  11   6          0.02         -0.17         1.33 o                         
   1  11   6          0.61         -1.60         1.60 o                         
   2  11   6          6.11          3.21         1.71 o                         
  -1  12   6         14.40          9.26         2.56 o                         
   0  12   6         12.65          5.31         2.61 o                         
  -7   0   7          6.73          8.43         2.44 o                         
  -5   0   7         93.27         85.55         3.00 o                         
  -3   0   7       1360.05       1351.22        18.62 o                         
  -1   0   7       1538.01       1581.39        21.89 o                         
   1   0   7         95.00         84.96         1.69 o                         
   3   0   7         11.63         11.67         0.98 o                         
   5   0   7         28.56         17.42         1.75 o                         
  -8   1   7         22.14         31.62         3.91 o                         
  -7   1   7         20.47         19.85         1.75 o                         
  -6   1   7        124.98        115.99         2.38 o                         
  -5   1   7        183.92        168.40         2.39 o                         
  -4   1   7        145.92        139.47         2.76 o                         
  -3   1   7         67.30         94.11         4.32 o                         
  -2   1   7        196.41        241.30         3.42 o                         
  -1   1   7       1474.50       1521.79        15.70 o                         
   0   1   7        806.74        831.46         9.82 o                         
   1   1   7        119.40        145.71         1.98 o                         
   2   1   7         14.69         25.66         1.21 o                         
   3   1   7          3.56          3.82         0.56 o                         
   4   1   7        192.06        180.10         2.50 o                         
   5   1   7          2.56          2.76         1.06 o                         
   6   1   7          4.91          5.82         1.59 o                         
  -8   2   7         25.06         22.50         4.60 o                         
  -7   2   7         15.74         12.71         1.66 o                         
  -6   2   7          0.51          3.36         1.04 o                         
  -5   2   7         47.83         46.24         1.41 o                         
  -4   2   7          0.74          2.16         0.62 o                         
  -3   2   7        379.18        363.91         3.87 o                         
  -2   2   7         61.23         78.43         1.89 o                         
  -1   2   7        669.44        714.40         8.76 o                         
   0   2   7        998.57       1095.60        13.31 o                         
   1   2   7        313.41        320.38         3.61 o                         
   2   2   7        780.64        759.78         7.53 o                         
   3   2   7         14.01         15.18         0.79 o                         
   4   2   7          6.28          8.62         0.87 o                         
   5   2   7          0.16          0.85         1.08 o                         
   6   2   7          9.86          8.27         1.90 o                         
  -7   3   7          0.54         -0.14         1.61 o                         
  -6   3   7          5.10          2.12         1.20 o                         
  -5   3   7         11.24         11.45         0.98 o                         
  -4   3   7         22.84         25.50         0.99 o                         
  -3   3   7         64.81         64.52         2.18 o                         
  -2   3   7        166.98        155.24         1.98 o                         
  -1   3   7         49.27         51.63         2.20 o                         
   0   3   7          0.06         21.25         1.59 o                         
   1   3   7        250.23        268.49         4.32 o                         
   2   3   7        187.89        197.73         5.38 o                         
   3   3   7         79.71         87.13         2.44 o                         
   4   3   7         82.62         73.33         2.66 o                         
   5   3   7          3.68          2.13         1.19 o                         
   6   3   7          4.49          0.68         1.91 o                         
  -7   4   7          2.03         -0.15         1.76 o                         
  -6   4   7          7.11         13.24         1.42 o                         
  -5   4   7          4.73          5.03         0.98 o                         
  -4   4   7        114.12        105.37         3.26 o                         
  -3   4   7         44.95         41.62         1.68 o                         
  -2   4   7        281.29        316.82         3.94 o                         
  -1   4   7         41.28         40.07         1.58 o                         
   0   4   7          0.11          2.28         0.62 o                         
   1   4   7         20.83         31.30         1.36 o                         
   2   4   7          9.22         11.78         0.59 o                         
   3   4   7          7.13          7.97         0.91 o                         
   4   4   7         23.78         34.65         1.88 o                         
   5   4   7         19.30         14.86         1.58 o                         
   6   4   7         10.79         14.32         2.37 o                         
  -7   5   7          0.18         -0.77         1.96 o                         
  -6   5   7          0.06         11.26         1.49 o                         
  -5   5   7         29.99         25.67         1.29 o                         
  -4   5   7          0.72         40.12         3.03 o                         
  -3   5   7        179.45        166.81         2.68 o                         
  -2   5   7          2.11         10.39         0.57 o                         
  -1   5   7          1.78          6.09         0.67 o                         
   0   5   7         59.02         66.84         2.16 o                         
   1   5   7         62.10         62.61         1.35 o                         
   2   5   7         31.42         27.08         0.83 o                         
   3   5   7          2.71          2.72         0.73 o                         
   4   5   7         16.95         14.61         1.06 o                         
   5   5   7          0.09         -1.51         1.51 o                         
   6   5   7         17.89         17.41         2.58 o                         
  -7   6   7          5.00          6.13         2.51 o                         
  -6   6   7          9.26         16.05         1.79 o                         
  -5   6   7         53.97         49.14         1.66 o                         
  -4   6   7         95.70         91.99         4.33 o                         
  -3   6   7          2.60         17.37         1.90 o                         
  -2   6   7        511.48        467.70         5.05 o                         
  -1   6   7        526.67        510.82         9.56 o                         
   0   6   7        393.57        355.31         4.22 o                         
   1   6   7         46.66         50.80         4.93 o                         
   2   6   7          0.00          1.75         0.69 o                         
   3   6   7          1.32          3.15         0.86 o                         
   4   6   7         74.03         71.16         2.82 o                         
   5   6   7         31.42         35.69         2.62 o                         
  -6   7   7          1.38          1.32         1.76 o                         
  -5   7   7          0.16          0.32         1.18 o                         
  -4   7   7         13.15         14.49         1.15 o                         
  -3   7   7         29.53         28.68         1.26 o                         
  -2   7   7         23.26         21.17         0.97 o                         
  -1   7   7          9.79         25.66         1.59 o                         
   0   7   7        946.97        888.85         9.66 o                         
   1   7   7        164.82        179.43         7.58 o                         
   2   7   7        495.90        468.97         6.51 o                         
   3   7   7         16.08         19.12         1.49 o                         
   4   7   7          0.30          1.58         1.32 o                         
   5   7   7          0.22         -0.36         1.97 o                         
  -6   8   7          0.28          0.03         2.11 o                         
  -5   8   7          0.43         -0.82         1.41 o                         
  -4   8   7          4.35          2.33         1.07 o                         
  -3   8   7         13.29          9.75         1.05 o                         
  -2   8   7         19.45         21.48         1.31 o                         
  -1   8   7          4.73          2.95         0.70 o                         
   0   8   7         34.95         35.01         1.70 o                         
   1   8   7         16.01         17.69         1.75 o                         
   2   8   7        458.27        421.75         5.63 o                         
   3   8   7        101.79         95.95         5.31 o                         
   4   8   7        169.67        163.74         9.49 o                         
  -5   9   7          0.53          0.44         1.80 o                         
  -4   9   7          0.50          1.12         1.38 o                         
  -3   9   7          0.52          2.37         1.17 o                         
  -2   9   7         32.24         31.19         2.01 o                         
  -1   9   7         19.68         17.81         1.26 o                         
   0   9   7         14.83         11.37         1.18 o                         
   1   9   7         50.10         52.08         1.55 o                         
   2   9   7         14.52         16.97         1.30 o                         
   3   9   7          1.61          3.25         1.44 o                         
   4   9   7        102.46        102.87         6.20 o                         
  -4  10   7          8.95          5.46         1.84 o                         
  -3  10   7          4.64          2.36         1.66 o                         
  -2  10   7          5.38          2.32         1.13 o                         
  -1  10   7          8.42         11.83         1.21 o                         
   0  10   7          0.42          2.99         1.08 o                         
   1  10   7          0.09          0.13         1.09 o                         
   2  10   7          4.01         -0.78         1.35 o                         
   3  10   7         19.28         13.12         2.55 o                         
  -3  11   7          1.52          0.33         2.12 o                         
  -2  11   7          5.17          1.78         1.65 o                         
  -1  11   7          6.27         10.21         1.68 o                         
   0  11   7          0.01         -1.33         1.33 o                         
   1  11   7          1.14          0.26         1.64 o                         
   2  11   7          0.70          1.05         2.80 o                         
  -8   0   8         32.74         29.89         5.22 o                         
  -6   0   8        398.97        358.85         7.05 o                         
  -4   0   8        628.61        546.43         8.67 o                         
  -2   0   8         92.14         97.63         2.61 o                         
   0   0   8        346.09        383.01         5.69 o                         
   2   0   8        280.70        265.48         5.44 o                         
   4   0   8         33.23         28.60         1.73 o                         
   6   0   8         36.14         36.88         3.32 o                         
  -8   1   8         48.89         42.91         3.82 o                         
  -7   1   8         10.69         18.38         2.06 o                         
  -6   1   8         23.12         29.86         1.46 o                         
  -5   1   8         52.75         43.60         2.61 o                         
  -4   1   8        245.66        246.34         4.12 o                         
  -3   1   8        425.07        418.05         5.03 o                         
  -2   1   8        729.31        712.23        10.53 o                         
  -1   1   8        118.90        126.39         2.65 o                         
   0   1   8        107.60        100.51         1.63 o                         
   1   1   8          4.09          7.11         0.61 o                         
   2   1   8          6.73          8.68         0.65 o                         
   3   1   8         54.11         48.79         1.18 o                         
   4   1   8          2.85          5.06         1.03 o                         
   5   1   8         28.85         31.99         2.87 o                         
   6   1   8         14.85         18.35         2.22 o                         
  -7   2   8         11.35          6.90         2.02 o                         
  -6   2   8          5.33          2.62         1.22 o                         
  -5   2   8          4.15          5.34         0.84 o                         
  -4   2   8          6.27          5.47         0.73 o                         
  -3   2   8          2.13          5.65         0.64 o                         
  -2   2   8        306.54        303.39         6.48 o                         
  -1   2   8          1.75         10.49         0.54 o                         
   0   2   8         12.18         21.97         1.74 o                         
   1   2   8         45.49         57.20         1.64 o                         
   2   2   8         44.46         44.22         1.28 o                         
   3   2   8          9.23         11.28         0.81 o                         
   4   2   8          2.97          1.34         0.93 o                         
   5   2   8          4.28          2.52         1.41 o                         
   6   2   8          0.08          1.80         2.00 o                         
  -7   3   8          0.75          2.18         1.92 o                         
  -6   3   8          0.01          0.14         1.19 o                         
  -5   3   8          0.08         -0.72         0.90 o                         
  -4   3   8          5.58          8.27         0.86 o                         
  -3   3   8         43.78         43.92         1.09 o                         
  -2   3   8         75.92         70.14         1.92 o                         
  -1   3   8         93.08         88.38         1.51 o                         
   0   3   8         72.39         64.30         2.90 o                         
   1   3   8        129.73        112.86         1.72 o                         
   2   3   8         10.50         12.29         0.87 o                         
   3   3   8         19.79         21.22         1.36 o                         
   4   3   8          0.30          0.69         0.96 o                         
   5   3   8          0.02         -1.18         1.33 o                         
   6   3   8          0.48         -1.39         2.10 o                         
  -7   4   8          3.81          4.35         2.06 o                         
  -6   4   8         73.73         78.55         2.76 o                         
  -5   4   8         16.26         19.07         2.23 o                         
  -4   4   8         65.80         72.43         2.18 o                         
  -3   4   8         67.03         64.27         2.19 o                         
  -2   4   8         31.25         26.24         1.16 o                         
  -1   4   8         64.52         77.23         2.74 o                         
   0   4   8         22.97         25.17         1.01 o                         
   1   4   8          0.54          1.77         0.63 o                         
   2   4   8         32.93         36.12         2.12 o                         
   3   4   8          0.13          1.61         0.86 o                         
   4   4   8          3.01          2.38         1.15 o                         
   5   4   8          0.80         -1.70         1.70 o                         
   6   4   8         16.18         12.09         2.86 o                         
  -7   5   8          3.87          5.45         2.26 o                         
  -6   5   8        331.75        340.40         6.73 o                         
  -5   5   8          0.03         25.52         1.47 o                         
  -4   5   8        572.79        536.08         5.65 o                         
  -3   5   8        162.62        211.65         5.59 o                         
  -2   5   8          0.00         28.52         2.05 o                         
  -1   5   8        124.53        117.73         2.83 o                         
   0   5   8         36.85         43.65         2.04 o                         
   1   5   8          1.36         -0.11         0.57 o                         
   2   5   8          0.28          3.17         0.80 o                         
   3   5   8         20.61         16.79         1.10 o                         
   4   5   8         30.79         24.27         1.72 o                         
   5   5   8         40.00         42.12         3.21 o                         
  -7   6   8          1.35          3.68         5.66 o                         
  -6   6   8          1.50          9.25         2.00 o                         
  -5   6   8          0.14          2.14         1.12 o                         
  -4   6   8        279.01        301.41         3.88 o                         
  -3   6   8          1.98         36.57         2.56 o                         
  -2   6   8        800.92        816.08        14.67 o                         
  -1   6   8        281.16        269.57         6.65 o                         
   0   6   8         26.31         51.99         1.88 o                         
   1   6   8        132.09        131.29         2.69 o                         
   2   6   8          3.91          5.47         0.78 o                         
   3   6   8         13.50         10.69         0.96 o                         
   4   6   8         19.33         19.60         1.72 o                         
   5   6   8         29.41         30.39         2.97 o                         
  -6   7   8          2.74          1.36         2.08 o                         
  -5   7   8          1.57          4.70         1.43 o                         
  -4   7   8         11.54         15.46         1.26 o                         
  -3   7   8          2.06          4.07         0.88 o                         
  -2   7   8        344.75        346.79         4.50 o                         
  -1   7   8          3.04         11.29         1.46 o                         
   0   7   8        358.03        400.49        11.22 o                         
   1   7   8        313.33        291.21         7.75 o                         
   2   7   8         17.50         49.90         4.93 o                         
   3   7   8        267.67        265.61         4.11 o                         
   4   7   8          8.93         10.86         2.17 o                         
  -6   8   8          0.01         -2.92         3.89 o                         
  -5   8   8          0.03         -1.58         1.58 o                         
  -4   8   8          6.55          7.20         1.35 o                         
  -3   8   8          5.01          4.44         0.97 o                         
  -2   8   8         34.94         39.32         3.50 o                         
  -1   8   8         77.21         81.59         2.13 o                         
   0   8   8        196.69        184.83         2.95 o                         
   1   8   8          7.44          8.60         1.24 o                         
   2   8   8         94.18        110.29         6.92 o                         
   3   8   8        110.14        113.94         4.87 o                         
   4   8   8         60.73         66.05         6.70 o                         
  -5   9   8          5.12          5.83         2.24 o                         
  -4   9   8          0.10          2.06         1.45 o                         
  -3   9   8         24.41         27.03         1.48 o                         
  -2   9   8          2.67          4.69         1.16 o                         
  -1   9   8          8.65          9.19         1.01 o                         
   0   9   8          0.11         -0.78         0.78 o                         
   1   9   8         24.50         23.98         1.43 o                         
   2   9   8          4.19          3.47         1.26 o                         
   3   9   8          0.99          0.14         1.81 o                         
  -4  10   8          8.33         11.31         2.47 o                         
  -3  10   8         29.47         33.96         3.23 o                         
  -2  10   8          5.44          3.74         1.39 o                         
  -1  10   8          1.88          1.10         1.12 o                         
   0  10   8          4.95          3.19         1.14 o                         
   1  10   8          9.25          8.60         1.32 o                         
   2  10   8          3.08          5.47         1.70 o                         
  -2  11   8          0.30         -1.92         1.92 o                         
  -1  11   8          9.04          6.96         1.63 o                         
   0  11   8          7.90          7.51         1.60 o                         
   1  11   8          2.89          3.95         2.23 o                         
  -7   0   9         17.63         12.56         2.85 o                         
  -5   0   9        238.61        229.95         4.29 o                         
  -3   0   9         24.34         19.88         1.20 o                         
  -1   0   9         36.32         48.72         1.31 o                         
   1   0   9         31.92         32.32         1.32 o                         
   3   0   9         45.91         39.20         2.22 o                         
   5   0   9        398.05        384.83        10.65 o                         
  -7   1   9         42.24         41.36         2.65 o                         
  -6   1   9         32.69         26.51         1.51 o                         
  -5   1   9          7.92         23.92         1.23 o                         
  -4   1   9          3.91          3.93         0.72 o                         
  -3   1   9          5.12          9.21         0.66 o                         
  -2   1   9         23.32         27.89         1.81 o                         
  -1   1   9         10.24         19.56         0.70 o                         
   0   1   9         10.47          8.32         0.61 o                         
   1   1   9         41.65         46.89         1.03 o                         
   2   1   9        165.58        172.88         4.41 o                         
   3   1   9        162.14        148.50         3.55 o                         
   4   1   9         48.65         52.79         2.18 o                         
   5   1   9         67.25         76.69         4.55 o                         
   6   1   9         11.98         17.83         2.86 o                         
  -7   2   9         10.91          6.89         2.38 o                         
  -6   2   9         12.55         13.10         1.45 o                         
  -5   2   9          4.81          2.86         1.03 o                         
  -4   2   9         15.21         14.03         0.99 o                         
  -3   2   9          0.81          1.16         0.65 o                         
  -2   2   9         56.01         68.56         2.01 o                         
  -1   2   9         30.03         31.72         1.03 o                         
   0   2   9         33.67         29.40         2.29 o                         
   1   2   9         34.11         29.82         2.34 o                         
   2   2   9         15.72         28.01         2.38 o                         
   3   2   9         22.16         23.64         1.18 o                         
   4   2   9         15.73         18.63         1.29 o                         
   5   2   9          1.01          2.47         1.66 o                         
   6   2   9          5.63          4.32         3.14 o                         
  -7   3   9         14.04         12.17         2.54 o                         
  -6   3   9          6.25         10.33         1.49 o                         
  -5   3   9          0.02         -1.05         1.05 o                         
  -4   3   9         10.78          8.55         0.88 o                         
  -3   3   9          7.66          7.03         0.93 o                         
  -2   3   9         33.12         41.44         1.07 o                         
  -1   3   9         74.33         73.28         1.91 o                         
   0   3   9        403.89        439.11         5.20 o                         
   1   3   9         25.96         26.29         1.07 o                         
   2   3   9          0.61          2.26         0.73 o                         
   3   3   9         38.73         36.48         1.39 o                         
   4   3   9         12.87         14.01         1.24 o                         
   5   3   9          0.48         -1.54         1.54 o                         
  -7   4   9         26.99         35.21         5.21 o                         
  -6   4   9         61.69         61.38         3.95 o                         
  -5   4   9         81.69         88.05         4.85 o                         
  -4   4   9          0.49          8.99         1.05 o                         
  -3   4   9         21.80         16.82         1.04 o                         
  -2   4   9          6.26          7.40         0.90 o                         
  -1   4   9          4.46          4.93         0.92 o                         
   0   4   9         40.39         29.93         1.13 o                         
   1   4   9        175.28        175.57         3.20 o                         
   2   4   9         73.12         56.65         1.34 o                         
   3   4   9         10.11         10.71         0.98 o                         
   4   4   9         24.54         22.45         1.93 o                         
   5   4   9          4.35          5.68         1.94 o                         
  -7   5   9          2.85          7.34         2.42 o                         
  -6   5   9        132.41        157.74        13.96 o                         
  -5   5   9        152.84        158.76         9.83 o                         
  -4   5   9        253.27        288.28         4.98 o                         
  -3   5   9        233.14        232.27         4.95 o                         
  -2   5   9         11.47         17.38         0.91 o                         
  -1   5   9          0.82          0.91         0.83 o                         
   0   5   9         63.69         66.54         2.14 o                         
   1   5   9          7.80          8.15         1.13 o                         
   2   5   9         17.53         15.64         1.16 o                         
   3   5   9          3.45          3.44         1.02 o                         
   4   5   9         30.70         27.62         2.51 o                         
   5   5   9         32.82         37.61         2.66 o                         
  -6   6   9         47.88         39.08         2.77 o                         
  -5   6   9          1.56          1.68         1.27 o                         
  -4   6   9        246.68        273.23         5.46 o                         
  -3   6   9        167.88        172.63         4.83 o                         
  -2   6   9        364.46        372.55         9.08 o                         
  -1   6   9        123.84        129.80         5.55 o                         
   0   6   9          1.68         23.14         1.19 o                         
   1   6   9         66.70         63.68         2.56 o                         
   2   6   9         89.85         80.62         4.33 o                         
   3   6   9         58.44         55.38         2.30 o                         
   4   6   9          6.45          8.94         2.04 o                         
   5   6   9         34.77         32.44         6.18 o                         
  -6   7   9          3.80          4.90         2.19 o                         
  -5   7   9         30.90         27.94         2.83 o                         
  -4   7   9         12.32          9.20         1.24 o                         
  -3   7   9          0.02          0.63         0.92 o                         
  -2   7   9        247.06        220.85         4.45 o                         
  -1   7   9         71.30         68.98         3.25 o                         
   0   7   9        361.63        324.06         4.59 o                         
   1   7   9          4.45         29.26         1.33 o                         
   2   7   9         70.98         71.31         1.99 o                         
   3   7   9         19.27         19.58         2.35 o                         
   4   7   9          7.45          6.48         2.27 o                         
  -5   8   9          3.79          5.70         2.16 o                         
  -4   8   9         21.08         18.56         1.56 o                         
  -3   8   9          3.45          3.81         1.16 o                         
  -2   8   9         38.64         47.62         3.47 o                         
  -1   8   9         11.95         12.83         1.22 o                         
   0   8   9         37.49         54.58         4.58 o                         
   1   8   9        145.26        126.78         3.73 o                         
   2   8   9        166.60        187.08         8.42 o                         
   3   8   9         19.81         15.07         1.85 o                         
  -4   9   9         35.51         40.93         5.57 o                         
  -3   9   9          0.73          3.40         1.30 o                         
  -2   9   9          3.06          6.33         1.13 o                         
  -1   9   9          0.56         -0.19         1.14 o                         
   0   9   9         54.57         52.60         1.83 o                         
   1   9   9          3.67          5.34         1.12 o                         
   2   9   9         18.02         18.61         2.18 o                         
   3   9   9         13.37         12.00         2.62 o                         
  -3  10   9          0.03          1.48         1.79 o                         
  -2  10   9         10.89          7.93         1.58 o                         
  -1  10   9          0.00         -1.12         1.12 o                         
   0  10   9          8.67          7.01         1.41 o                         
   1  10   9          8.24          9.75         1.65 o                         
   2  10   9         10.51          7.58         4.30 o                         
  -1  11   9          1.02         -1.61         4.30 o                         
  -6   0  10          9.38          5.20         1.82 o                         
  -4   0  10         31.73         28.33         1.49 o                         
  -2   0  10          0.55          2.62         0.86 o                         
   0   0  10         59.59         71.98         1.76 o                         
   2   0  10        319.36        315.55         5.08 o                         
   4   0  10        480.86        511.90         9.41 o                         
  -7   1  10         12.40          9.96         2.26 o                         
  -6   1  10         10.97          7.85         1.45 o                         
  -5   1  10          0.61          2.01         1.02 o                         
  -4   1  10          4.37          3.88         0.77 o                         
  -3   1  10         92.59         85.06         1.50 o                         
  -2   1  10         20.39         22.00         1.40 o                         
  -1   1  10          0.94          2.02         0.46 o                         
   0   1  10         30.59         36.36         1.54 o                         
   1   1  10         29.86         40.14         1.19 o                         
   2   1  10        246.21        258.85         4.84 o                         
   3   1  10        190.70        197.45         3.55 o                         
   4   1  10          0.58         18.34         1.52 o                         
   5   1  10        248.10        257.00         6.73 o                         
  -7   2  10          0.05         -0.07         2.39 o                         
  -6   2  10          9.21          6.35         1.59 o                         
  -5   2  10          8.51          6.34         1.20 o                         
  -4   2  10         52.88         46.65         1.29 o                         
  -3   2  10          0.02         -0.09         0.67 o                         
  -2   2  10         33.53         36.09         3.51 o                         
  -1   2  10        370.96        327.18         4.02 o                         
   0   2  10        428.94        435.47        13.58 o                         
   1   2  10        661.99        640.53        11.66 o                         
   2   2  10         50.43         64.52         4.82 o                         
   3   2  10        155.51        147.36         3.61 o                         
   4   2  10         68.80         72.18         4.88 o                         
   5   2  10          2.05          1.08         1.90 o                         
  -7   3  10         14.33         19.87         3.84 o                         
  -6   3  10          7.83          7.66         1.75 o                         
  -5   3  10          0.21          0.71         1.24 o                         
  -4   3  10         48.69         51.28         3.39 o                         
  -3   3  10         40.45         35.68         1.29 o                         
  -2   3  10         96.32         86.45         6.28 o                         
  -1   3  10        431.30        399.24         4.69 o                         
   0   3  10         58.07         60.30         2.20 o                         
   1   3  10          0.74         11.89         0.85 o                         
   2   3  10         15.98         15.22         0.85 o                         
   3   3  10         43.78         58.15         2.10 o                         
   4   3  10          3.64          3.95         1.45 o                         
   5   3  10          0.64          0.01         1.85 o                         
  -7   4  10         42.18         52.27         6.08 o                         
  -6   4  10         61.36         63.26         4.13 o                         
  -5   4  10         34.81         46.03         3.13 o                         
  -4   4  10         12.08         10.78         1.39 o                         
  -3   4  10          8.51          6.78         1.06 o                         
  -2   4  10         35.38         44.30         3.83 o                         
  -1   4  10          3.38          8.20         0.93 o                         
   0   4  10         18.67         22.17         1.51 o                         
   1   4  10         48.99         45.74         1.78 o                         
   2   4  10          0.12         -0.71         0.71 o                         
   3   4  10          5.57          4.36         0.98 o                         
   4   4  10          0.00         -1.24         1.30 o                         
   5   4  10          0.15         -0.53         1.90 o                         
  -6   5  10        132.64        163.92         5.76 o                         
  -5   5  10         77.97         91.29         6.27 o                         
  -4   5  10         43.48         70.06         5.33 o                         
  -3   5  10         50.66         52.81         3.04 o                         
  -2   5  10         20.26         21.86         1.27 o                         
  -1   5  10          0.64          0.29         0.88 o                         
   0   5  10          9.30          6.28         0.94 o                         
   1   5  10         21.65         24.88         1.30 o                         
   2   5  10          1.55          2.56         0.88 o                         
   3   5  10         23.72         19.90         1.53 o                         
   4   5  10          8.40          9.31         1.87 o                         
  -6   6  10         29.23         28.57         4.96 o                         
  -5   6  10          6.15          5.05         2.32 o                         
  -4   6  10        146.41        139.90         5.54 o                         
  -3   6  10        138.36        139.90         7.33 o                         
  -2   6  10         29.09         29.80         2.88 o                         
  -1   6  10         41.80         44.02         2.82 o                         
   0   6  10         56.55         45.56         2.58 o                         
   1   6  10        102.77        102.12         4.83 o                         
   2   6  10         55.33         52.46         3.53 o                         
   3   6  10        117.03        100.50         3.76 o                         
   4   6  10          6.00          5.66         1.99 o                         
  -6   7  10          3.20          2.27         4.12 o                         
  -5   7  10          7.26          4.79         2.11 o                         
  -4   7  10          2.82          3.88         1.28 o                         
  -3   7  10          0.04         -0.26         0.97 o                         
  -2   7  10          7.47         25.99         3.64 o                         
  -1   7  10        297.85        262.85         6.53 o                         
   0   7  10          6.41         20.16         1.87 o                         
   1   7  10        165.52        134.76         5.92 o                         
   2   7  10          0.66          1.25         1.14 o                         
   3   7  10          0.17          0.41         1.70 o                         
   4   7  10          5.82          0.63         3.57 o                         
  -5   8  10          5.18          6.16         2.19 o                         
  -4   8  10          2.19          4.64         1.68 o                         
  -3   8  10         28.72         25.57         1.80 o                         
  -2   8  10          4.64         11.58         1.22 o                         
  -1   8  10         91.21         72.73         3.53 o                         
   0   8  10          5.48          5.07         1.33 o                         
   1   8  10          0.78          1.20         1.25 o                         
   2   8  10          1.27          2.21         1.47 o                         
   3   8  10         12.47         11.39         2.00 o                         
  -4   9  10          2.40          6.13         2.01 o                         
  -3   9  10         61.63         58.59         2.33 o                         
  -2   9  10          1.64          3.14         1.31 o                         
  -1   9  10         13.40         14.51         1.77 o                         
   0   9  10          1.28          1.43         1.62 o                         
   1   9  10         14.53         15.24         1.67 o                         
   2   9  10          2.83          1.80         1.48 o                         
  -3  10  10          2.27          5.68         4.32 o                         
  -2  10  10          0.31         -0.11         1.59 o                         
  -1  10  10         16.92         16.39         2.55 o                         
   0  10  10         14.45         16.72         1.62 o                         
   1  10  10          4.71          7.11         3.91 o                         
  -7   0  11          5.85          4.50         3.26 o                         
  -5   0  11         58.94         55.07         2.54 o                         
  -3   0  11          2.20          1.06         1.02 o                         
  -1   0  11         23.43         22.57         1.12 o                         
   1   0  11         76.89         73.78         1.98 o                         
   3   0  11        373.33        374.39         7.13 o                         
   5   0  11        573.83        611.35        20.96 o                         
  -7   1  11          0.89         -0.96         2.25 o                         
  -6   1  11          3.20          4.31         1.78 o                         
  -5   1  11          3.86          3.04         1.19 o                         
  -4   1  11         23.89         25.66         1.19 o                         
  -3   1  11         33.71         36.34         1.14 o                         
  -2   1  11        173.57        178.38         2.71 o                         
  -1   1  11          1.28          0.57         0.54 o                         
   0   1  11        341.34        325.35         9.25 o                         
   1   1  11        154.30        158.30         2.18 o                         
   2   1  11         67.75         93.35         7.90 o                         
   3   1  11        446.36        471.74         6.20 o                         
   4   1  11         32.56         43.46         3.33 o                         
   5   1  11         11.48         18.69         2.42 o                         
  -7   2  11          0.01          1.44         2.57 o                         
  -6   2  11          1.60          0.11         1.67 o                         
  -5   2  11          0.75          1.25         1.19 o                         
  -4   2  11         46.56         44.03         1.48 o                         
  -3   2  11         14.34         17.91         1.25 o                         
  -2   2  11        471.79        434.30        12.92 o                         
  -1   2  11         59.91        101.35         2.50 o                         
   0   2  11        149.19        166.23         9.43 o                         
   1   2  11        506.20        483.16         5.99 o                         
   2   2  11          5.20         25.10         3.16 o                         
   3   2  11        195.87        180.01         2.99 o                         
   4   2  11         10.87         15.32         2.09 o                         
   5   2  11          1.87          1.86         2.15 o                         
  -7   3  11          3.92          7.25         2.88 o                         
  -6   3  11          2.39          0.33         1.84 o                         
  -5   3  11          7.04          3.19         1.34 o                         
  -4   3  11        139.60        141.39         9.48 o                         
  -3   3  11         80.67        118.61         2.32 o                         
  -2   3  11        207.70        234.54        11.29 o                         
  -1   3  11        288.90        314.47         4.58 o                         
   0   3  11         40.03         58.23         4.88 o                         
   1   3  11         65.79         65.75         2.74 o                         
   2   3  11        117.11        105.40         2.59 o                         
   3   3  11         39.10         34.50         1.72 o                         
   4   3  11          1.42          1.26         1.60 o                         
  -6   4  11         34.21         66.67        12.23 o                         
  -5   4  11         33.52         32.81         2.74 o                         
  -4   4  11         18.66         35.71         2.21 o                         
  -3   4  11         95.63        113.37         3.00 o                         
  -2   4  11         69.41         82.38         4.16 o                         
  -1   4  11         13.71         16.65         1.19 o                         
   0   4  11         96.79         72.96         1.88 o                         
   1   4  11          6.92          7.87         1.04 o                         
   2   4  11          2.22          0.77         0.89 o                         
   3   4  11         11.09         16.00         1.45 o                         
   4   4  11          0.26          0.91         1.52 o                         
  -6   5  11         23.02         20.73         2.45 o                         
  -5   5  11          7.62         40.90         2.85 o                         
  -4   5  11          9.04         20.41         2.08 o                         
  -3   5  11         10.17         22.50         1.81 o                         
  -2   5  11          4.97          9.25         1.20 o                         
  -1   5  11          1.49          3.06         1.04 o                         
   0   5  11         40.61         30.50         1.35 o                         
   1   5  11          0.86         -0.66         1.24 o                         
   2   5  11         11.13          6.22         0.95 o                         
   3   5  11          3.24          2.21         1.25 o                         
   4   5  11         20.99         19.63         2.33 o                         
  -6   6  11         10.40         10.63         3.10 o                         
  -5   6  11          8.40          6.51         2.02 o                         
  -4   6  11          4.75          4.74         1.48 o                         
  -3   6  11         24.03         23.43         1.16 o                         
  -2   6  11         11.09         16.26         2.27 o                         
  -1   6  11          4.76          8.56         1.23 o                         
   0   6  11         10.15         14.22         1.30 o                         
   1   6  11          0.90          7.16         1.96 o                         
   2   6  11          2.34          4.45         1.24 o                         
   3   6  11         15.91         21.24         2.45 o                         
  -5   7  11          0.00          3.43         2.07 o                         
  -4   7  11          0.47         -1.48         1.48 o                         
  -3   7  11          6.29         11.16         1.62 o                         
  -2   7  11         44.41         35.26         1.95 o                         
  -1   7  11         23.51         25.22         1.53 o                         
   0   7  11         19.18         17.16         1.40 o                         
   1   7  11         27.00         27.18         2.28 o                         
   2   7  11          1.26          2.84         1.24 o                         
   3   7  11          2.35          2.60         1.44 o                         
  -4   8  11         18.47         25.93         4.49 o                         
  -3   8  11         69.23         69.81         2.84 o                         
  -2   8  11         34.64         32.41         3.16 o                         
  -1   8  11         10.15          6.86         1.64 o                         
   0   8  11          0.02          0.43         1.55 o                         
   1   8  11          2.20          1.52         1.88 o                         
   2   8  11          4.45          3.32         1.68 o                         
  -3   9  11         11.27         13.16         1.78 o                         
  -2   9  11          1.03         -1.97         1.97 o                         
  -1   9  11          2.45          1.44         1.85 o                         
   0   9  11         13.95         11.79         2.08 o                         
   1   9  11          0.00          0.24         1.94 o                         
  -6   0  12          0.84         -0.45         2.34 o                         
  -4   0  12         40.20         41.46         2.03 o                         
  -2   0  12         41.47         39.26         1.63 o                         
   0   0  12         54.84         57.83         2.12 o                         
   2   0  12        257.35        275.94         7.41 o                         
   4   0  12        153.23        156.36         6.31 o                         
  -7   1  12          0.11          4.91         3.27 o                         
  -6   1  12          0.44         -1.79         1.86 o                         
  -5   1  12          0.26         -1.17         1.17 o                         
  -4   1  12          1.37          4.71         1.05 o                         
  -3   1  12         19.17         19.99         1.04 o                         
  -2   1  12          5.68          5.57         0.77 o                         
  -1   1  12         27.25         28.86         1.62 o                         
   0   1  12        311.36        318.64         8.11 o                         
   1   1  12        425.53        419.17         4.79 o                         
   2   1  12        145.33        162.09         8.24 o                         
   3   1  12        113.17        115.75         3.51 o                         
   4   1  12          1.88         10.88         2.12 o                         
  -6   2  12          3.13          4.49         2.27 o                         
  -5   2  12          5.79          6.42         1.72 o                         
  -4   2  12        131.53        124.90         3.33 o                         
  -3   2  12         17.73         23.25         1.11 o                         
  -2   2  12        314.37        295.88         9.61 o                         
  -1   2  12        284.56        332.00         3.90 o                         
   0   2  12         17.28         33.33         3.74 o                         
   1   2  12        113.55        142.93         2.84 o                         
   2   2  12         22.14         20.33         1.70 o                         
   3   2  12          1.04          2.57         1.24 o                         
   4   2  12         19.24         12.12         2.04 o                         
  -6   3  12         41.92         45.57         4.95 o                         
  -5   3  12         40.82         50.36         3.39 o                         
  -4   3  12         95.28        136.32         8.97 o                         
  -3   3  12        347.80        354.70         4.57 o                         
  -2   3  12          0.43         22.09         1.04 o                         
  -1   3  12        335.62        308.49         4.10 o                         
   0   3  12        146.95        145.91         6.76 o                         
   1   3  12         70.84         54.26         2.29 o                         
   2   3  12         26.68         25.50         2.26 o                         
   3   3  12          1.06          0.33         1.15 o                         
   4   3  12          3.83         -0.63         1.84 o                         
  -6   4  12         51.91         54.79         8.94 o                         
  -5   4  12        161.61        205.20         4.64 o                         
  -4   4  12         12.44         23.15         2.59 o                         
  -3   4  12        137.62        129.52         4.34 o                         
  -2   4  12         27.81         30.57         2.07 o                         
  -1   4  12         17.09         22.35         1.39 o                         
   0   4  12          9.07          9.40         1.11 o                         
   1   4  12         63.99         49.95         1.66 o                         
   2   4  12         39.76         35.56         4.09 o                         
   3   4  12          4.95          5.37         1.40 o                         
   4   4  12          0.00          1.71         2.31 o                         
  -6   5  12          2.64         12.47         2.73 o                         
  -5   5  12         55.93         45.96         2.92 o                         
  -4   5  12         23.11         18.19         1.82 o                         
  -3   5  12         25.59         29.86         1.32 o                         
  -2   5  12          9.51          4.00         1.21 o                         
  -1   5  12         37.63         33.24         2.43 o                         
   0   5  12          2.00         -1.01         1.01 o                         
   1   5  12         37.37         40.42         3.02 o                         
   2   5  12         29.62         24.49         1.44 o                         
   3   5  12          8.66          7.96         1.51 o                         
  -5   6  12          0.46          2.90         2.68 o                         
  -4   6  12          1.44          0.79         1.40 o                         
  -3   6  12         10.67          6.29         1.28 o                         
  -2   6  12          2.31          3.07         1.30 o                         
  -1   6  12          2.60          0.49         1.18 o                         
   0   6  12          8.52         10.70         1.34 o                         
   1   6  12          0.40         -0.08         1.59 o                         
   2   6  12          3.79          3.39         1.22 o                         
   3   6  12          4.24          3.74         1.51 o                         
  -5   7  12          0.18         -4.18         4.48 o                         
  -4   7  12         24.97         28.70         2.34 o                         
  -3   7  12          0.12         -0.23         1.27 o                         
  -2   7  12          8.51          6.36         1.73 o                         
  -1   7  12          0.94          3.72         1.52 o                         
   0   7  12          0.82          4.86         1.62 o                         
   1   7  12          9.32          8.96         1.92 o                         
   2   7  12          2.12          0.54         1.37 o                         
  -4   8  12          9.77         10.18         3.67 o                         
  -3   8  12         13.34         11.38         1.93 o                         
  -2   8  12          1.48          1.40         2.09 o                         
  -1   8  12         10.54          4.80         1.92 o                         
   0   8  12         15.54         17.06         2.28 o                         
   1   8  12          4.95          5.36         2.04 o                         
  -2   9  12          8.82          6.19         2.38 o                         
  -1   9  12          0.38         -1.94         1.94 o                         
   0   9  12          0.18          5.51         3.16 o                         
  -5   0  13         13.75          6.59         2.38 o                         
  -3   0  13         55.82         45.64         2.01 o                         
  -1   0  13          8.20          5.11         1.08 o                         
   1   0  13          2.56          8.07         1.32 o                         
   3   0  13         37.27         28.66         3.37 o                         
  -6   1  13          3.22          0.84         2.07 o                         
  -5   1  13          0.10          0.61         1.61 o                         
  -4   1  13          5.94          4.80         1.17 o                         
  -3   1  13         33.76         26.31         1.47 o                         
  -2   1  13         10.21          7.90         0.87 o                         
  -1   1  13          8.80         25.10         2.89 o                         
   0   1  13         42.63         56.68         3.22 o                         
   1   1  13         55.63         52.89         1.73 o                         
   2   1  13          6.43          8.11         1.68 o                         
   3   1  13          8.56          6.24         1.79 o                         
   4   1  13          0.03         -0.17         2.15 o                         
  -6   2  13          9.29          4.71         2.32 o                         
  -5   2  13          3.07          1.97         1.89 o                         
  -4   2  13          2.70         11.13         1.69 o                         
  -3   2  13         71.06         54.59         4.08 o                         
  -2   2  13         64.55         77.00         7.14 o                         
  -1   2  13        464.05        381.73         4.64 o                         
   0   2  13         24.85         34.58         4.23 o                         
   1   2  13         46.94         34.51         1.20 o                         
   2   2  13          0.39         -0.04         1.10 o                         
   3   2  13         10.32         12.87         1.95 o                         
  -6   3  13         76.19         74.68         7.44 o                         
  -5   3  13         31.82         32.11         3.02 o                         
  -4   3  13        149.80        153.42         7.53 o                         
  -3   3  13         94.63        137.58         3.42 o                         
  -2   3  13          8.22          7.61         1.13 o                         
  -1   3  13          3.34         48.00         1.51 o                         
   0   3  13          0.80          1.24         0.68 o                         
   1   3  13         51.73         42.53         2.61 o                         
   2   3  13          0.01          1.49         1.17 o                         
   3   3  13          1.14         -0.91         1.52 o                         
  -6   4  13         28.53         27.73         5.62 o                         
  -5   4  13         68.49         95.03         3.75 o                         
  -4   4  13         10.53         12.29         1.95 o                         
  -3   4  13         26.67         33.93         1.58 o                         
  -2   4  13         88.23         65.05         1.93 o                         
  -1   4  13          7.37          8.11         1.22 o                         
   0   4  13         23.24         18.98         1.55 o                         
   1   4  13          8.98          8.41         1.13 o                         
   2   4  13          2.77          0.73         1.15 o                         
   3   4  13         16.08         12.91         1.82 o                         
  -5   5  13          3.64          7.44         2.17 o                         
  -4   5  13         23.13         21.30         1.84 o                         
  -3   5  13         11.42         11.14         1.69 o                         
  -2   5  13         11.69         10.23         1.60 o                         
  -1   5  13          0.04         -1.19         1.19 o                         
   0   5  13          4.08          1.75         1.41 o                         
   1   5  13          0.50          0.41         1.58 o                         
   2   5  13          0.00          1.04         1.39 o                         
   3   5  13         13.74         10.93         2.23 o                         
  -5   6  13         11.36         10.20         4.09 o                         
  -4   6  13          0.04         -1.41         1.41 o                         
  -3   6  13          0.07         -1.13         1.39 o                         
  -2   6  13          6.56          9.08         1.61 o                         
  -1   6  13         35.61         37.94         2.18 o                         
   0   6  13          1.59          2.32         1.55 o                         
   1   6  13          4.86          5.21         1.73 o                         
   2   6  13          1.51          1.15         1.53 o                         
  -4   7  13         17.60         20.01         2.82 o                         
  -3   7  13         13.55          9.48         2.39 o                         
  -2   7  13         11.90          9.87         2.14 o                         
  -1   7  13          0.08         -0.72         1.65 o                         
   0   7  13         27.02         31.52         2.28 o                         
   1   7  13         16.29         16.11         2.33 o                         
  -3   8  13          0.15          0.36         4.50 o                         
  -2   8  13         29.13         24.53         2.52 o                         
  -1   8  13          9.48          7.86         2.40 o                         
   0   8  13         14.49         14.39         2.45 o                         
  -6   0  14          5.11          4.90         4.14 o                         
  -4   0  14         42.04         34.81         2.82 o                         
  -2   0  14          0.34         -1.10         1.10 o                         
   0   0  14          2.33          3.09         1.02 o                         
   2   0  14          9.05         18.01         2.79 o                         
  -6   1  14         17.56         17.70         3.19 o                         
  -5   1  14         10.97          9.69         2.09 o                         
  -4   1  14          1.05          2.03         1.50 o                         
  -3   1  14         14.46         14.50         1.30 o                         
  -2   1  14          8.00          4.22         0.90 o                         
  -1   1  14          0.00         -0.65         0.76 o                         
   0   1  14          2.25          2.63         0.72 o                         
   1   1  14          1.08          1.98         1.01 o                         
   2   1  14          4.44          5.47         1.51 o                         
   3   1  14          2.24          1.00         1.79 o                         
  -6   2  14          7.56         10.17         6.24 o                         
  -5   2  14          7.81          7.89         2.23 o                         
  -4   2  14         27.69         29.80         1.95 o                         
  -3   2  14          0.51         24.94         1.41 o                         
  -2   2  14         38.77         45.63         1.54 o                         
  -1   2  14          8.91         17.97         1.03 o                         
   0   2  14          0.16          0.41         0.80 o                         
   1   2  14          1.36          2.39         1.13 o                         
   2   2  14          0.17         -0.22         1.40 o                         
   3   2  14         10.49         10.31         3.95 o                         
  -5   3  14         41.02         38.19         2.88 o                         
  -4   3  14          0.85         10.94         1.62 o                         
  -3   3  14        116.02         82.79         3.15 o                         
  -2   3  14         11.44          9.32         1.54 o                         
  -1   3  14          0.15          7.21         1.68 o                         
   0   3  14          0.00          2.01         1.08 o                         
   1   3  14         18.17         26.05         1.78 o                         
   2   3  14          8.34          9.25         1.57 o                         
   3   3  14          4.99          3.02         4.18 o                         
  -5   4  14         22.28         24.56         3.02 o                         
  -4   4  14         14.05         19.41         1.84 o                         
  -3   4  14          0.49          3.08         1.25 o                         
  -2   4  14          4.89          5.44         1.70 o                         
  -1   4  14         21.69         13.08         1.79 o                         
   0   4  14         30.69         26.35         1.96 o                         
   1   4  14          0.00          3.63         1.34 o                         
   2   4  14          0.05          0.28         1.37 o                         
  -4   5  14          9.05          8.30         1.60 o                         
  -3   5  14          6.04          8.05         1.21 o                         
  -2   5  14         16.44         14.53         1.82 o                         
  -1   5  14          3.29          0.64         1.54 o                         
   0   5  14          0.02          0.37         1.57 o                         
   1   5  14          5.35          2.13         1.82 o                         
   2   5  14         17.01         10.84         2.38 o                         
  -4   6  14          0.00          0.51         1.84 o                         
  -3   6  14          2.73          5.54         2.29 o                         
  -2   6  14          4.82          2.11         1.73 o                         
  -1   6  14          7.52          4.89         1.77 o                         
   0   6  14         11.03          6.28         1.88 o                         
   1   6  14          8.91          6.26         2.08 o                         
  -3   7  14         14.31          6.37         3.79 o                         
  -2   7  14          0.01          1.88         1.91 o                         
  -1   7  14         34.08         43.83         3.23 o                         
   0   7  14          1.22          0.49         1.99 o                         
  -5   0  15          2.62          1.64         2.76 o                         
  -3   0  15          0.70         -0.31         1.80 o                         
  -1   0  15          3.43          1.99         1.38 o                         
   1   0  15          3.83          3.65         2.00 o                         
  -5   1  15          0.32          2.73         2.18 o                         
  -4   1  15          0.10         -0.27         1.79 o                         
  -3   1  15          1.22          1.73         1.34 o                         
  -2   1  15          1.86          1.83         1.10 o                         
  -1   1  15          0.17         -0.53         1.03 o                         
   0   1  15          0.14         -0.11         1.02 o                         
   1   1  15          8.87          9.88         1.69 o                         
   2   1  15          7.69         11.71         1.96 o                         
  -5   2  15          9.14          7.19         2.60 o                         
  -4   2  15          2.47          0.32         1.73 o                         
  -3   2  15          0.56          1.76         1.43 o                         
  -2   2  15          3.27          3.10         1.25 o                         
  -1   2  15         12.55         17.06         1.36 o                         
   0   2  15          1.54         -0.89         1.04 o                         
   1   2  15          0.28         -0.73         1.32 o                         
   2   2  15          1.76          3.15         1.74 o                         
  -5   3  15          4.61          5.53         3.81 o                         
  -4   3  15         27.05         24.75         2.17 o                         
  -3   3  15          6.91          6.93         1.49 o                         
  -2   3  15          9.40          9.19         2.11 o                         
  -1   3  15         28.38         27.11         2.01 o                         
   0   3  15          3.28          4.21         1.17 o                         
   1   3  15          0.98          5.09         1.62 o                         
   2   3  15          4.38          4.16         1.86 o                         
  -4   4  15          1.80          4.03         1.70 o                         
  -3   4  15         19.45         27.12         2.38 o                         
  -2   4  15          1.06          0.81         2.04 o                         
  -1   4  15          3.46          0.86         1.76 o                         
   0   4  15          0.22          0.37         1.74 o                         
   1   4  15         81.38         69.95         6.65 o                         
  -4   5  15          5.47          2.08         6.24 o                         
  -3   5  15          0.66          0.60         2.59 o                         
  -2   5  15          1.02         -0.94         1.95 o                         
  -1   5  15         23.29         18.63         2.49 o                         
   0   5  15          0.22          0.72         1.90 o                         
   1   5  15          0.45          3.24         8.09 o                         
  -2   6  15          6.89          6.49         2.21 o                         
  -1   6  15          2.49         -0.83         2.05 o                         
  -4   0  16          9.33         10.18         3.13 o                         
  -2   0  16          0.27          1.34         2.05 o                         
   0   0  16         18.21         20.08         2.58 o                         
  -4   1  16          0.10         -1.61         1.99 o                         
  -3   1  16          2.54          3.21         1.71 o                         
  -2   1  16         30.05         26.80         2.00 o                         
  -1   1  16          0.04          2.38         1.40 o                         
   0   1  16          0.39          1.15         1.30 o                         
   1   1  16         10.64          8.83         2.12 o                         
  -4   2  16          5.02          6.54         2.30 o                         
  -3   2  16          3.88          3.79         1.92 o                         
  -2   2  16          2.71          4.16         1.40 o                         
  -1   2  16          0.78          0.89         1.15 o                         
   0   2  16         31.27         35.86         3.22 o                         
   1   2  16          1.67          4.27         1.70 o                         
  -3   3  16          5.22          5.31         1.70 o                         
  -2   3  16          1.36          2.14         1.39 o                         
  -1   3  16         18.88         19.27         2.27 o                         
   0   3  16          0.15          1.96         1.36 o                         
  -3   4  16          0.09         -0.48         2.81 o                         
  -2   4  16          0.74         -0.01         2.17 o                         
  -1   4  16          1.65          1.42         2.02 o                         
   0   4  16          6.81         12.42         3.27 o                         
  -1   0  17         49.46         38.54        10.98 o                         
  -2   1  17          0.43         -1.13         2.41 o                         
  -1   1  17         35.80         36.70         3.44 o                         
                                                                                
